# Supplementary material for: Dataset of TWIST1-regulated genes in the cranial mesoderm and a transcriptome comparison of cranial mesoderm and cranial neural crest
Source: Data Brief. 2016 Sep 12;9:372–5. doi: 10.1016/j.dib.2016.09.001 (PMC5035339; doi:10.1016/j.dib.2016.09.001)
Supplement: Supplementary file 1 — Supplementary material [file mmc2.zip]

Archive with 11 entries (10 files):
- Supplementary Table 1.xlsx
- __MACOSX/
- __MACOSX/._Supplementary Table 1.xlsx
- Supplementary Table 2.xlsx
- __MACOSX/._Supplementary Table 2.xlsx
- Supplementary Table 3.xlsx
- __MACOSX/._Supplementary Table 3.xlsx
- Supplementary Table 4.xlsx
- __MACOSX/._Supplementary Table 4.xlsx
- Supplementary Table 5.xlsx
- __MACOSX/._Supplementary Table 5.xlsx
