# Supplementary material for: Dataset of TWIST1-regulated genes in the cranial mesoderm and a transcriptome comparison of cranial mesoderm and cranial neural crest
Source: Data Brief. 2016 Sep 12;9:372–5. doi: 10.1016/j.dib.2016.09.001 (PMC5035339; doi:10.1016/j.dib.2016.09.001)
Supplement: Supplementary file 1 — Supplementary material [file mmc2.zip › Supplementary Table 1.xlsx]

## Sheet: q>0.05
Table 1: List of transcripts that are significantly (q<0.05) more highly expressed in the cranial mesoderm (marked by Mesp1-Cre) than in the cranial neural crest (marked by Wnt1-Cre).
ProbeSetID	logFC	absFC	direction	Wnt1	Mesp1	AveExpr	t	P.Value	Q Value	Gene.Symbol
ILMN_2618408	4.852	28.8791	up	6.81	11.6619	9.2359	122.395	4.775e-11	1.723e-06	ICAM2
ILMN_1259365	5.1682	35.9573	up	6.904	12.0722	9.4881	75.4903	7.683e-10	1.386e-05	EMCN
ILMN_2690839	5.5436	46.6437	up	6.9907	12.5343	9.7625	46.5193	1.239e-08	8.946e-05	ESAM
ILMN_3135781	3.0981	8.5627	up	7.9463	11.0444	9.4953	46.9613	1.174e-08	8.946e-05	ANXA3
ILMN_2481133	2.2953	4.9084	up	6.8802	9.1755	8.0279	48.263	1.003e-08	8.946e-05	TNNI2
ILMN_1256317	5.0083	32.1839	up	6.9384	11.9467	9.4425	44.5241	1.594e-08	9.583e-05	PRL3B1
ILMN_1242107	3.174	9.0258	up	7.1313	10.3054	8.7184	43.3468	1.859e-08	9.583e-05	COX7A2L
ILMN_2435206	5.383	41.7283	up	6.8749	12.2579	9.5664	40.5935	2.708e-08	0.0001044	TMEM14C
ILMN_1241171	3.1081	8.6222	up	8.2421	11.3501	9.7961	39.8663	3.004e-08	0.0001044	ANXA3
ILMN_2737704	2.8481	7.2003	up	6.8939	9.742	8.318	39.4673	3.182e-08	0.0001044	GJA4
ILMN_2878071	2.0519	4.1465	up	6.7378	8.7897	7.7638	39.6519	3.098e-08	0.0001044	LYZ
ILMN_2645321	3.9812	15.7933	up	6.9213	10.9026	8.9119	38.6519	3.587e-08	0.0001067	SOX18
ILMN_2944824	1.9236	3.7936	up	6.8647	8.7883	7.8265	38.1895	3.843e-08	0.0001067	HP
ILMN_2747986	2.7561	6.7558	up	6.8003	9.5564	8.1784	37.4079	4.327e-08	0.0001115	SOX17
ILMN_2604029	2.6088	6.1001	up	6.7902	9.399	8.0946	36.869	4.702e-08	0.0001131	KLF2
ILMN_2619528	4.3818	20.8478	up	6.881	11.2628	9.0719	35.7002	5.655e-08	0.0001276	KLHL6
ILMN_1216042	2.5512	5.8613	up	7.7699	10.3211	9.0455	35.1373	6.194e-08	0.0001315	APOE
ILMN_1241293	5.538	46.4622	up	7.3274	12.8654	10.0964	34.7628	6.586e-08	0.0001321	CLDN5
ILMN_2737523	3.6847	12.8587	up	6.7831	10.4678	8.6254	33.4823	8.166e-08	0.0001551	F2RL3
ILMN_2758029	2.9339	7.6417	up	7.0316	9.9655	8.4985	32.3608	9.925e-08	0.0001791	PRTN3
ILMN_2757966	5.6881	51.5568	up	6.6689	12.357	9.5129	31.8331	1.09e-07	0.0001824	CXCL4
ILMN_3141165	3.7228	13.2029	up	6.9026	10.6254	8.764	31.7249	1.112e-07	0.0001824	GIMAP1
ILMN_2767605	3.8067	13.9936	up	7.4931	11.2998	9.3965	30.9146	1.289e-07	0.0002023	LMO2
ILMN_2710274	2.2287	4.687	up	7.4682	9.6968	8.5825	30.3886	1.422e-07	0.0002139	SLC9A3R2
ILMN_2630993	2.2797	4.8559	up	10.3484	12.6281	11.4882	29.7048	1.62e-07	0.0002339	PPAP2B
ILMN_2896601	1.8427	3.5869	up	6.999	8.8417	7.9203	29.2546	1.768e-07	0.0002454	ICAM1
ILMN_2840514	4.3354	20.1876	up	6.9507	11.2861	9.1184	27.9054	2.316e-07	0.0002882	KLHL6
ILMN_2661422	3.8891	14.8161	up	8.4027	12.2918	10.3473	27.9667	2.287e-07	0.0002882	RAMP2
ILMN_2942011	3.2891	9.7749	up	6.9016	10.1907	8.5462	27.6421	2.445e-07	0.0002941	ROBO4
ILMN_2843782	1.6379	3.1122	up	8.3436	9.9815	9.1626	27.1554	2.706e-07	0.0003151	TPST2
ILMN_1231355	2.7782	6.86	up	6.7882	9.5664	8.1773	26.8431	2.891e-07	0.0003161	E230029F23RIK
ILMN_1228245	1.5437	2.9153	up	8.9026	10.4462	9.6744	26.7038	2.978e-07	0.0003161	PRICKLE1
ILMN_2498471	1.0633	2.0897	up	6.6816	7.7448	7.2132	26.7197	2.968e-07	0.0003161	PTRF
ILMN_2605917	1.722	3.299	up	8.0854	9.8075	8.9464	26.4131	3.17e-07	0.0003178	LOC100047863
ILMN_1252399	2.3999	5.2776	up	6.678	9.0778	7.8779	25.7347	3.678e-07	0.0003493	TBX1
ILMN_2656894	1.287	2.4402	up	6.8215	8.1085	7.465	25.833	3.599e-07	0.0003493	WDR46
ILMN_1224637	1.1358	2.1974	up	6.6722	7.808	7.2401	25.4603	3.91e-07	0.0003619	FOXQ1
ILMN_1248028	1.1385	2.2015	up	6.9088	8.0473	7.4781	25.1662	4.178e-07	0.000377	EMP3
ILMN_1214213	1.2509	2.3798	up	8.0246	9.2754	8.65	24.5535	4.809e-07	0.0004133	RBBP9
ILMN_1244460	2.343	5.0734	up	7.1742	9.5171	8.3457	24.3766	5.012e-07	0.0004207	EFNA1
ILMN_2484695	2.8888	7.4068	up	6.7997	9.6885	8.2441	23.9369	5.56e-07	0.0004459	THSD1
ILMN_2863837	2.5681	5.9303	up	6.994	9.5621	8.278	23.9861	5.495e-07	0.0004459	ALOX5AP
ILMN_1226829	2.3877	5.2332	up	7.0626	9.4503	8.2565	23.8195	5.718e-07	0.0004486	CD93
ILMN_2737713	1.328	2.5105	up	7.8025	9.1305	8.4665	22.9237	7.114e-07	0.0005349	EDN1
ILMN_2640560	0.9475	1.9285	up	6.7217	7.6691	7.1954	22.968	7.037e-07	0.0005349	GP6
ILMN_2762935	2.3464	5.0855	up	7.2722	9.6186	8.4454	22.6018	7.711e-07	0.0005566	RHOX5
ILMN_2825109	2.9859	7.9219	up	7.1228	10.1086	8.6157	22.0041	8.983e-07	0.000635	ZFP330
ILMN_2523169	4.0088	16.0983	up	6.9004	10.9093	8.9048	21.7532	9.589e-07	0.0006409	TREML1
ILMN_2618714	2.8209	7.066	up	6.8145	9.6353	8.2249	21.7895	9.498e-07	0.0006409	PDGFB
ILMN_2988143	2.9262	7.6013	up	7.3688	10.295	8.8319	21.2932	1.083e-06	0.0006739	PLAC8
ILMN_3001313	1.3412	2.5337	up	6.92	8.2612	7.5906	21.3552	1.065e-06	0.0006739	TRPC3
ILMN_2984744	2.5912	6.0261	up	7.7542	10.3455	9.0498	21.0946	1.142e-06	0.0006975	EMP3
ILMN_2619620	2.0506	4.1427	up	6.6379	8.6885	7.6632	21.0387	1.16e-06	0.0006975	C1QB
ILMN_1225565	2.9779	7.8784	up	7.2273	10.2052	8.7163	20.8242	1.229e-06	0.00071	IGF1
ILMN_2621643	2.2994	4.9225	up	9.9167	12.2161	11.0664	20.7938	1.239e-06	0.00071	COL4A1
ILMN_2889482	1.5666	2.962	up	6.754	8.3205	7.5372	20.8652	1.215e-06	0.00071	SOX7
ILMN_2696360	1.0517	2.073	up	6.9459	7.9977	7.4718	20.4568	1.36e-06	0.000767	2310010B21RIK
ILMN_3094506	2.6557	6.3016	up	7.9003	10.5561	9.2282	20.3305	1.409e-06	0.0007704	ARHGEF15
ILMN_2890357	1.3886	2.6183	up	9.7784	11.167	10.4727	20.3494	1.401e-06	0.0007704	2610027C15RIK
ILMN_2676512	2.5856	6.0026	up	6.7598	9.3454	8.0526	20.1252	1.492e-06	0.0008039	RIOK1
ILMN_1227926	4.0499	16.5634	up	7.6688	11.7187	9.6938	20.015	1.54e-06	0.0008127	FLT1
ILMN_3163288	3.0646	8.3666	up	10.3732	13.4379	11.9055	19.9327	1.576e-06	0.0008127	EGFL7
ILMN_2625351	1.6038	3.0394	up	10.1647	11.7685	10.9666	19.9328	1.576e-06	0.0008127	SH3BGRL3
ILMN_1246056	3.6493	12.5476	up	6.8191	10.4684	8.6437	19.6458	1.711e-06	0.0008236	GNGT2
ILMN_2634235	3.5835	11.9879	up	7.2634	10.8469	9.0552	19.768	1.652e-06	0.0008236	LRRC33
ILMN_2557319	2.9305	7.6237	up	7.7329	10.6634	9.1982	19.6724	1.698e-06	0.0008236	D530030K12RIK
ILMN_2894211	2.4684	5.5343	up	6.8059	9.2743	8.0401	19.5253	1.772e-06	0.0008307	8430408G22RIK
ILMN_1218358	1.7454	3.353	up	7.107	8.8525	7.9798	19.565	1.752e-06	0.0008307	GYPC
ILMN_1247198	3.3204	9.9894	up	6.9496	10.27	8.6098	19.3178	1.883e-06	0.0008603	BC004728
ILMN_2834379	1.6784	3.2008	up	8.9184	10.5969	9.7576	19.3317	1.875e-06	0.0008603	TGFBI
ILMN_2748850	4.9861	31.6921	up	6.9412	11.9273	9.4343	19.0755	2.023e-06	0.00089	APLNR
ILMN_1245731	2.6704	6.3659	up	7.2635	9.9339	8.5987	18.9566	2.096e-06	0.00089	HHEX
ILMN_1238167	1.7292	3.3155	up	10.5108	12.24	11.3754	19.0839	2.018e-06	0.00089	POP4
ILMN_1220608	2.5297	5.7745	up	7.4428	9.9725	8.7076	18.7302	2.244e-06	0.0009417	1700081H05RIK
ILMN_2731949	1.6283	3.0914	up	10.0712	11.6995	10.8854	18.6738	2.283e-06	0.0009469	KLF6
ILMN_1231791	1.7932	3.4658	up	8.206	9.9992	9.1026	18.4099	2.474e-06	0.0010148	HAPLN3
ILMN_2773900	2.1021	4.2932	up	8.1767	10.2787	9.2277	18.31	2.552e-06	0.0010234	GLIPR2
ILMN_1240726	1.5921	3.0149	up	9.0028	10.5949	9.7988	18.3135	2.549e-06	0.0010234	MMP14
ILMN_1248837	1.06	2.0849	up	7.0563	8.1163	7.5863	18.2309	2.615e-06	0.0010334	TBXA2R
ILMN_1235062	0.6154	1.532	up	6.8163	7.4317	7.124	18.2077	2.634e-06	0.0010334	BC030183
ILMN_1222060	1.3884	2.618	up	7.0033	8.3918	7.6976	18.1578	2.676e-06	0.0010383	ARHGEF5
ILMN_1235657	1.3745	2.5929	up	6.9937	8.3683	7.681	18.0932	2.73e-06	0.0010483	RNASE4
ILMN_2706755	1.1348	2.1959	up	6.917	8.0518	7.4844	17.3833	3.425e-06	0.0012742	FOXD1
ILMN_1242170	1.0141	2.0196	up	7.4122	8.4263	7.9193	17.1966	3.64e-06	0.0013303	ADRA2A
ILMN_2629764	2.2907	4.893	up	6.9391	9.2298	8.0844	17.1411	3.707e-06	0.0013381	BCL6B
ILMN_2508910	1.5924	3.0155	up	8.2483	9.8407	9.0445	17.0896	3.771e-06	0.0013476	TPST2
ILMN_1227907	3.4021	10.5715	up	6.9416	10.3437	8.6426	17.0297	3.847e-06	0.0013612	GMFG
ILMN_2467007	3.7632	13.5782	up	6.6955	10.4587	8.5771	16.7445	4.232e-06	0.0013638	2810484G07RIK
ILMN_1245119	3.3824	10.4283	up	6.8201	10.2026	8.5113	16.7472	4.228e-06	0.0013638	PCDH12
ILMN_1232901	3.2444	9.4767	up	6.8735	10.1179	8.4957	16.8223	4.123e-06	0.0013638	VAMP5
ILMN_2913222	2.6698	6.3632	up	6.8694	9.5392	8.2043	16.9192	3.991e-06	0.0013638	EFCAB4A
ILMN_1219017	2.3451	5.081	up	9.1088	11.4539	10.2814	16.8917	4.028e-06	0.0013638	5031436O03RIK
ILMN_2601453	2.213	4.6364	up	7.5734	9.7864	8.6799	16.7787	4.184e-06	0.0013638	A130092J06RIK
ILMN_2658501	2.3275	5.0193	up	8.6219	10.9493	9.7856	16.6234	4.409e-06	0.0014083	IFITM3
ILMN_2984110	3.0387	8.2175	up	7.2637	10.3024	8.783	16.5138	4.577e-06	0.0014329	PLVAP
ILMN_1249046	2.2608	4.7925	up	8.2155	10.4763	9.3459	16.543	4.532e-06	0.0014329	CMTM8
ILMN_2597769	1.2117	2.3161	up	12.2266	13.4383	12.8325	16.4958	4.605e-06	0.0014329	IGF2
ILMN_1222471	3.2988	9.8411	up	6.8987	10.1975	8.5481	16.1845	5.128e-06	0.0015671	GMFG
ILMN_2740207	1.9316	3.8147	up	6.7758	8.7074	7.7416	16.1458	5.198e-06	0.0015671	1200009I06RIK
ILMN_3040693	1.4998	2.828	up	6.7472	8.247	7.4971	16.1391	5.21e-06	0.0015671	LAMC3
ILMN_2839788	2.3733	5.1812	up	6.7004	9.0737	7.887	16.0631	5.351e-06	0.0015849	TAL1
ILMN_1217913	1.1297	2.1881	up	6.7368	7.8665	7.3016	16.0597	5.357e-06	0.0015849	D230007K08RIK
ILMN_2956942	3.0952	8.5454	up	7.5463	10.6414	9.0939	16.0047	5.462e-06	0.0016028	PRKCDBP
ILMN_1216374	1.4621	2.7552	up	7.1732	8.6353	7.9043	15.9732	5.523e-06	0.0016076	CHST7
ILMN_1226326	1.1996	2.2968	up	7.2205	8.4202	7.8203	15.8966	5.675e-06	0.0016256	4933417E01RIK
ILMN_2911123	3.6724	12.7495	up	6.8651	10.5375	8.7013	15.8415	5.787e-06	0.0016447	ITGA2B
ILMN_2817714	2.6308	6.1939	up	7.6639	10.2948	8.9794	15.7213	6.041e-06	0.0016903	TSPAN17
ILMN_1245518	2.0065	4.0182	up	6.7941	8.8006	7.7973	15.6694	6.155e-06	0.0017081	VSIG2
ILMN_3091288	1.4444	2.7215	up	9.7402	11.1846	10.4624	15.6493	6.2e-06	0.0017081	TPD52
ILMN_1250704	2.8748	7.3351	up	7.5224	10.3972	8.9598	15.6126	6.282e-06	0.0017098	RCSD1
ILMN_2728088	1.2564	2.389	up	6.897	8.1534	7.5252	15.5632	6.395e-06	0.0017098	CDA
ILMN_2675697	0.8644	1.8206	up	6.8669	7.7313	7.2991	15.583	6.35e-06	0.0017098	KDELR3
ILMN_2420956	3.6953	12.9537	up	7.0908	10.7861	8.9385	15.5169	6.504e-06	0.001726	DYSF
ILMN_2788593	2.3349	5.0452	up	7.0503	9.3852	8.2178	15.4466	6.672e-06	0.0017578	NOS3
ILMN_2841289	1.3146	2.4874	up	6.7052	8.0198	7.3625	15.3699	6.862e-06	0.0017947	TNFAIP2
ILMN_1252831	0.7441	1.6749	up	11.7778	12.5219	12.1498	15.3456	6.924e-06	0.0017977	2310014H01RIK
ILMN_1226398	1.9774	3.9379	up	6.8536	8.8311	7.8424	15.2419	7.193e-06	0.0018412	9430073N08RIK
ILMN_2761918	3.5253	11.5141	up	6.7793	10.3047	8.542	15.0585	7.7e-06	0.0018713	MMRN2
ILMN_3130403	3.4354	10.8182	up	6.8582	10.2936	8.5759	15.1231	7.517e-06	0.0018713	BC004728
ILMN_2787257	2.2965	4.9125	up	7.5661	9.8625	8.7143	15.1554	7.427e-06	0.0018713	CORO1A
ILMN_2589741	2.1846	4.5462	up	8.595	10.7797	9.6874	15.0614	7.692e-06	0.0018713	TMEM51
ILMN_1239294	1.6715	3.1854	up	7.227	8.8985	8.0627	15.0761	7.65e-06	0.0018713	CDC42EP2
ILMN_1216746	1.5055	2.8393	up	9.797	11.3026	10.5498	15.0347	7.769e-06	0.0018713	B2M
ILMN_1258270	0.696	1.62	up	6.676	7.372	7.024	15.1539	7.431e-06	0.0018713	LAMC3
ILMN_2835771	1.8634	3.6388	up	7.0314	8.8948	7.9631	14.9629	7.981e-06	0.0018951	PLAC1
ILMN_2736038	2.5819	5.9874	up	8.1878	10.7698	9.4788	14.8735	8.255e-06	0.0019222	4933421H10RIK
ILMN_2814005	0.9294	1.9044	up	7.1855	8.1148	7.6501	14.8508	8.326e-06	0.0019264	NID1
ILMN_2769918	2.2539	4.7697	up	8.5981	10.852	9.7251	14.8032	8.478e-06	0.0019353	TIMP1
ILMN_1256643	1.2781	2.4251	up	6.8404	8.1185	7.4795	14.7883	8.526e-06	0.0019353	WDR46
ILMN_3151642	1.0359	2.0504	up	7.0386	8.0745	7.5565	14.8132	8.446e-06	0.0019353	MYOCD
ILMN_2967266	3.0683	8.388	up	6.8477	9.9161	8.3819	14.6612	8.95e-06	0.002019	FXYD5
ILMN_2900462	0.6153	1.5319	up	6.6543	7.2696	6.962	14.4712	9.631e-06	0.0021456	ATP2A3
ILMN_1251109	1.5837	2.9974	up	6.8716	8.4554	7.6635	14.4377	9.757e-06	0.0021605	SLC25A45
ILMN_2835287	1.1948	2.2891	up	9.4247	10.6195	10.0221	14.3465	1.011e-05	0.0022251	SNRK
ILMN_3053593	1.5397	2.9074	up	8.2283	9.768	8.9981	14.1812	1.079e-05	0.0023392	GLIPR2
ILMN_2645071	1.1861	2.2754	up	6.7735	7.9596	7.3665	14.1734	1.082e-05	0.0023392	NRGN
ILMN_1222036	0.528	1.442	up	6.9052	7.4332	7.1692	14.053	1.135e-05	0.0024248	PAQR7
ILMN_3162407	1.177	2.2611	up	7.4232	8.6003	8.0118	14.0318	1.145e-05	0.0024271	ZFP36
ILMN_2901409	0.9118	1.8814	up	6.7839	7.6957	7.2398	14.0212	1.15e-05	0.0024271	6430550H21RIK
ILMN_2653205	2.8776	7.3493	up	6.752	9.6296	8.1908	13.9675	1.175e-05	0.0024656	GP1BB
ILMN_2657175	3.5222	11.489	up	9.1496	12.6718	10.9107	13.8669	1.224e-05	0.002538	ANXA2
ILMN_3118707	3.5507	11.7186	up	6.6771	10.2278	8.4525	13.7861	1.264e-05	0.0026076	SLA
ILMN_2967455	1.5037	2.8357	up	6.9049	8.4086	7.6568	13.5082	1.417e-05	0.0028897	PPP1R13B
ILMN_2963483	2.9226	7.5819	up	7.5098	10.4324	8.9711	13.4371	1.46e-05	0.0029267	ANKRD47
ILMN_2692615	4.0475	16.536	up	7.4186	11.4662	9.4424	13.4173	1.472e-05	0.0029346	TGM2
ILMN_3161372	2.3359	5.0487	up	6.7891	9.1251	7.9571	13.3543	1.511e-05	0.00299	AU023871
ILMN_2841753	0.5045	1.4186	up	7.9937	8.4982	8.2459	13.3463	1.516e-05	0.00299	LRRFIP1
ILMN_2852672	2.8954	7.4407	up	6.7549	9.6504	8.2027	13.2617	1.571e-05	0.0030518	TSPAN32
ILMN_1216231	1.1346	2.1956	up	7.3885	8.5231	7.9558	13.2013	1.612e-05	0.0030939	SCOC
ILMN_2660414	0.5427	1.4567	up	8.8165	9.3592	9.0879	13.2057	1.609e-05	0.0030939	ALG5
ILMN_2926842	1.693	3.2334	up	7.6373	9.3304	8.4838	13.1831	1.624e-05	0.0031013	FLRT2
ILMN_2842601	3.4813	11.1684	up	6.934	10.4153	8.6747	13.1038	1.68e-05	0.0031103	GP9
ILMN_3162005	3.2353	9.417	up	7.5353	10.7706	9.1529	13.1441	1.651e-05	0.0031103	TMEM204
ILMN_1256335	2.9424	7.6868	up	7.3076	10.25	8.7788	13.1029	1.68e-05	0.0031103	RAPGEF3
ILMN_3147074	2.0023	4.0065	up	6.8929	8.8953	7.8941	13.1124	1.674e-05	0.0031103	PECAM1
ILMN_2617656	0.823	1.7691	up	6.7958	7.6188	7.2073	13.1607	1.64e-05	0.0031103	GRAP
ILMN_2820703	3.3892	10.4772	up	6.9795	10.3687	8.6741	13.0027	1.754e-05	0.0031537	SCARF1
ILMN_2686327	1.6693	3.1806	up	7.0637	8.733	7.8984	13.0409	1.726e-05	0.0031537	GAS6
ILMN_2744603	1.3791	2.601	up	8.1712	9.5502	8.8607	13.0053	1.752e-05	0.0031537	GCHFR
ILMN_2877165	0.7491	1.6808	up	8.9406	9.6898	9.3152	13.0027	1.754e-05	0.0031537	SGPP1
ILMN_1220697	1.994	3.9835	up	8.8307	10.8247	9.8277	12.9547	1.791e-05	0.0031837	NOTCH4
ILMN_1227836	2.2827	4.8659	up	8.5394	10.8221	9.6808	12.9196	1.818e-05	0.0032165	ARPC1B
ILMN_1215919	3.3369	10.104	up	8.3092	11.646	9.9776	12.8175	1.9e-05	0.003302	EGFL7
ILMN_2759285	2.9478	7.7155	up	6.9325	9.8802	8.4063	12.8444	1.878e-05	0.003302	THSD1
ILMN_1214608	3.7536	13.4882	up	7.498	11.2516	9.3748	12.7461	1.961e-05	0.0033536	PLXND1
ILMN_1219686	1.5247	2.8772	up	7.7294	9.254	8.4917	12.7489	1.958e-05	0.0033536	ESD
ILMN_1223041	3.3767	10.3867	up	6.9218	10.2985	8.6102	12.6979	2.003e-05	0.0034092	ABI3
ILMN_1213858	0.4985	1.4127	up	7.6865	8.185	7.9357	12.646	2.049e-05	0.0034553	ITGB3BP
ILMN_2486573	1.2662	2.4053	up	8.4622	9.7285	9.0954	12.5821	2.107e-05	0.0035214	VEGFC
ILMN_1241768	1.0358	2.0502	up	8.4863	9.5221	9.0042	12.5106	2.176e-05	0.0035783	COL23A1
ILMN_2737840	0.8663	1.823	up	6.8141	7.6804	7.2472	12.5072	2.179e-05	0.0035783	TBXA2R
ILMN_1236762	3.7721	13.6618	up	6.83	10.6021	8.7161	12.4814	2.204e-05	0.0035995	GP5
ILMN_1248002	1.4773	2.7843	up	7.1218	8.5991	7.8604	12.4505	2.235e-05	0.0036133	ARHGAP18
ILMN_2838308	1.5315	2.8909	up	7.0316	8.5631	7.7974	12.4028	2.283e-05	0.0036459	FMO1
ILMN_1220170	2.3596	5.1324	up	7.0269	9.3866	8.2068	12.3462	2.342e-05	0.0037236	TEK
ILMN_3119014	2.0174	4.0485	up	8.6704	10.6878	9.6791	12.2828	2.41e-05	0.0038071	ELK3
ILMN_2610744	1.3501	2.5493	up	7.1105	8.4606	7.7856	12.2777	2.416e-05	0.0038071	MYL4
ILMN_2739999	1.5966	3.0243	up	9.7012	11.2978	10.4995	12.2548	2.441e-05	0.0038138	B2M
ILMN_2653567	2.0238	4.0666	up	9.6053	11.6291	10.6172	12.2434	2.454e-05	0.0038169	RHOJ
ILMN_2769261	2.1258	4.3644	up	6.9	9.0258	7.9629	12.1643	2.544e-05	0.0039401	ERCC5
ILMN_2944843	0.9728	1.9627	up	10.5056	11.4784	10.992	12.0978	2.622e-05	0.0040106	LOC545056
ILMN_1223045	0.7492	1.6808	up	7.7218	8.471	8.0964	12.1127	2.605e-05	0.0040106	2810417H13RIK
ILMN_2651076	0.6966	1.6207	up	8.395	9.0916	8.7433	12.1011	2.618e-05	0.0040106	SCOTIN
ILMN_1219146	1.0444	2.0625	up	7.1025	8.1469	7.6247	12.0734	2.652e-05	0.0040218	COPS7A
ILMN_1213954	2.4385	5.4206	up	8.0097	10.4482	9.2289	12.0626	2.665e-05	0.004025	SGK1
ILMN_1250417	2.8719	7.3204	up	8.592	11.4639	10.028	12.0271	2.709e-05	0.0040456	ADCY4
ILMN_1217849	2.2332	4.7018	up	10.6948	12.928	11.8114	12.0034	2.739e-05	0.0040456	LAPTM5
ILMN_2602858	1.6523	3.1433	up	8.6002	10.2525	9.4264	11.995	2.75e-05	0.0040456	PRICKLE3
ILMN_2747923	1.3258	2.5066	up	6.9664	8.2921	7.6292	11.9833	2.765e-05	0.0040456	SLC40A1
ILMN_2593134	1.099	2.1421	up	8.261	9.36	8.8105	11.9803	2.769e-05	0.0040456	RNASEK
ILMN_2897020	0.7537	1.6862	up	7.7448	8.4985	8.1216	11.9911	2.755e-05	0.0040456	DHRSX
ILMN_2695793	1.6813	3.2072	up	7.2777	8.959	8.1184	11.9169	2.852e-05	0.00415	FES
ILMN_2641228	1.746	3.3543	up	8.0462	9.7922	8.9192	11.894	2.882e-05	0.0041777	HSPA12B
ILMN_2855310	2.1696	4.4989	up	6.814	8.9836	7.8988	11.8677	2.918e-05	0.0041811	MPL
ILMN_2603581	0.8644	1.8206	up	10.8841	11.7485	11.3163	11.8675	2.918e-05	0.0041811	AURKAIP1
ILMN_2847004	2.7193	6.5856	up	7.9836	10.7029	9.3433	11.8368	2.96e-05	0.0042015	ADCY4
ILMN_1243107	1.9774	3.9378	up	10.0611	12.0384	11.0498	11.831	2.968e-05	0.0042015	CENTD3
ILMN_2660263	1.3187	2.4945	up	6.9716	8.2903	7.631	11.8438	2.951e-05	0.0042015	BCL2A1B
ILMN_3009910	1.8487	3.6019	up	6.7557	8.6044	7.68	11.8128	2.994e-05	0.0042077	RBM13
ILMN_2641229	1.0609	2.0862	up	7.0649	8.1258	7.5954	11.8113	2.996e-05	0.0042077	CD109
ILMN_2743003	1.8724	3.6615	up	7.4874	9.3598	8.4236	11.7782	3.043e-05	0.0042408	LY96
ILMN_2628603	1.6769	3.1974	up	8.7773	10.4542	9.6157	11.7842	3.034e-05	0.0042408	LIMCH1
ILMN_2612255	2.4955	5.6393	up	6.8612	9.3567	8.109	11.6782	3.191e-05	0.0044143	LYL1
ILMN_2656422	2.3347	5.0446	up	7.2033	9.538	8.3706	11.6772	3.192e-05	0.0044143	BC028528
ILMN_2895557	2.5641	5.914	up	6.7875	9.3516	8.0695	11.6586	3.221e-05	0.0044237	GFI1B
ILMN_2748875	2.4525	5.4737	up	6.8925	9.345	8.1187	11.6527	3.23e-05	0.0044237	FCER1G
ILMN_1220101	0.9626	1.9488	up	6.7212	7.6837	7.2025	11.6487	3.236e-05	0.0044237	EBI2
ILMN_1213295	1.2672	2.4069	up	6.7521	8.0192	7.3857	11.6209	3.279e-05	0.0044657	ADH6B
ILMN_2753342	0.9817	1.9747	up	7.3987	8.3803	7.8895	11.5447	3.401e-05	0.0045971	HAPLN1
ILMN_3151503	0.6535	1.5729	up	9.6877	10.3411	10.0144	11.5111	3.456e-05	0.0046372	C130032J12RIK
ILMN_1235493	1.7455	3.3531	up	6.7626	8.5081	7.6354	11.4643	3.535e-05	0.0047255	FXYD5
ILMN_2685125	0.6477	1.5666	up	8.0536	8.7012	8.3774	11.3896	3.665e-05	0.0048816	DERL2
ILMN_3103896	2.2701	4.8237	up	8.6587	10.9289	9.7938	11.343	3.75e-05	0.0049689	TIMP1
ILMN_1227875	0.6552	1.5749	up	6.8146	7.4698	7.1422	11.3307	3.772e-05	0.0049689	FKBP7
ILMN_2714796	2.4901	5.6182	up	7.9011	10.3912	9.1462	11.319	3.794e-05	0.0049793	CORO1A
ILMN_2819558	0.4265	1.344	up	9.2832	9.7097	9.4965	11.2408	3.942e-05	0.0050816	BACH2
ILMN_1243593	1.9997	3.9993	up	7.7699	9.7696	8.7697	11.2325	3.958e-05	0.0050824	PCGF5
ILMN_2710819	0.5252	1.4391	up	6.9804	7.5056	7.243	11.2261	3.971e-05	0.0050824	CSF1R
ILMN_2613908	2.9994	7.9968	up	6.7233	9.7227	8.223	11.1796	4.063e-05	0.0051456	ALOX12
ILMN_2754435	2.1147	4.3311	up	7.5646	9.6793	8.6219	11.1694	4.084e-05	0.0051536	LDB2
ILMN_2910934	2.9588	7.7747	up	6.8248	9.7835	8.3041	11.1443	4.135e-05	0.0051867	CD52
ILMN_2890496	1.19	2.2815	up	7.7784	8.9684	8.3734	11.1424	4.139e-05	0.0051867	RBBP9
ILMN_1248608	1.7726	3.4166	up	8.4652	10.2377	9.3514	11.0972	4.233e-05	0.0052499	SHROOM2
ILMN_1233836	1.8605	3.6314	up	10.5137	12.3743	11.444	11.0688	4.293e-05	0.0053067	PON2
ILMN_2908687	2.69	6.453	up	6.8485	9.5385	8.1935	11.0531	4.327e-05	0.0053121	RASGRP3
ILMN_2509817	0.4135	1.3319	up	7.0112	7.4247	7.2179	10.9965	4.452e-05	0.0054098	ATP8A1
ILMN_2594714	2.1959	4.5817	up	9.5433	11.7392	10.6412	10.9373	4.586e-05	0.0054351	ETS2
ILMN_2743013	2.1078	4.3104	up	6.7369	8.8447	7.7908	10.9628	4.528e-05	0.0054351	NCF4
ILMN_2684316	1.9994	3.9982	up	6.9762	8.9756	7.9759	10.9719	4.507e-05	0.0054351	P2RY1
ILMN_3143506	1.9765	3.9353	up	9.5366	11.5131	10.5248	10.9215	4.623e-05	0.0054351	ELOVL1
ILMN_2680142	1.9535	3.873	up	8.1966	10.15	9.1733	10.9409	4.578e-05	0.0054351	ANXA5
ILMN_2720663	1.9297	3.8099	up	6.7408	8.6705	7.7057	10.9348	4.592e-05	0.0054351	EFCAB4A
ILMN_2507810	1.8585	3.6263	up	7.6396	9.4981	8.5689	10.9282	4.607e-05	0.0054351	MTDNA_ND5
ILMN_2771550	1.8362	3.5706	up	6.9598	8.796	7.8779	10.9313	4.6e-05	0.0054351	CDH5
ILMN_2784230	1.2399	2.3619	up	7.2148	8.4547	7.8347	10.9255	4.614e-05	0.0054351	ST8SIA4
ILMN_1249030	4.0717	16.8149	up	6.6884	10.7601	8.7242	10.8695	4.747e-05	0.0055428	MPO
ILMN_2695181	1.4889	2.8067	up	8.6878	10.1767	9.4323	10.8636	4.761e-05	0.0055428	SMTN
ILMN_1227758	0.551	1.4651	up	6.6914	7.2425	6.967	10.8755	4.732e-05	0.0055428	ARHGAP27
ILMN_1236368	1.723	3.3012	up	8.4402	10.1632	9.3017	10.8104	4.891e-05	0.0056726	ORAI1
ILMN_3136638	2.0357	4.1003	up	7.4842	9.5199	8.5021	10.7848	4.956e-05	0.0056939	SNCA
ILMN_2603781	0.9535	1.9366	up	9.9269	10.8804	10.4037	10.7794	4.969e-05	0.0056939	D17WSU104E
ILMN_2656854	2.5279	5.7673	up	7.8847	10.4126	9.1486	10.7661	5.004e-05	0.0057149	MYO6
ILMN_2866951	0.9268	1.9011	up	6.6793	7.6062	7.1428	10.7466	5.054e-05	0.0057306	CDH5
ILMN_2773259	0.7358	1.6653	up	7.0212	7.757	7.3891	10.7246	5.111e-05	0.0057647	LUM
ILMN_2655336	0.5265	1.4404	up	7.0234	7.5499	7.2867	10.7143	5.138e-05	0.0057773	VCAN
ILMN_2801427	1.9882	3.9675	up	8.1945	10.1827	9.1886	10.6837	5.22e-05	0.0058283	CMTM8
ILMN_1239448	1.8688	3.6522	up	9.5833	11.4521	10.5177	10.667	5.265e-05	0.0058283	MANBAL
ILMN_2480463	1.697	3.2422	up	8.0734	9.7703	8.9219	10.6671	5.265e-05	0.0058283	TRIM25
ILMN_1248811	0.7527	1.6849	up	6.6622	7.4149	7.0386	10.662	5.279e-05	0.0058283	CTLA2B
ILMN_2591731	1.8167	3.5226	up	6.696	8.5126	7.6043	10.6494	5.313e-05	0.0058467	PTPRB
ILMN_2499400	2.1133	4.3267	up	8.6005	10.7137	9.6571	10.6202	5.394e-05	0.0059176	VAMP8
ILMN_3009243	2.1267	4.3673	up	7.078	9.2048	8.1414	10.6071	5.431e-05	0.00594	DUSP2
ILMN_2789948	3.3957	10.5245	up	7.0504	10.4461	8.7483	10.5224	5.676e-05	0.0061464	ARHGDIB
ILMN_2739398	1.0975	2.1398	up	7.1424	8.2399	7.6912	10.5184	5.688e-05	0.0061464	PRICKLE3
ILMN_2987984	3.2861	9.7549	up	7.7943	11.0805	9.4374	10.5125	5.706e-05	0.0061472	S100A13
ILMN_2658804	1.7301	3.3175	up	9.0116	10.7417	9.8766	10.4337	5.947e-05	0.0063127	RRAS
ILMN_2543417	1.7439	3.3493	up	7.8337	9.5776	8.7057	10.4074	6.03e-05	0.0063636	AUH
ILMN_2706268	1.073	2.1039	up	8.1837	9.2567	8.7202	10.3334	6.271e-05	0.0065796	SCARA3
ILMN_1258578	1.694	3.2355	up	7.162	8.856	8.009	10.2953	6.4e-05	0.0066759	AHNAK
ILMN_1216566	1.277	2.4234	up	7.0898	8.3668	7.7283	10.2879	6.425e-05	0.006683	CPA2
ILMN_2715546	1.396	2.6317	up	7.9919	9.3879	8.6899	10.2764	6.465e-05	0.0067049	GPX3
ILMN_3105417	0.6041	1.52	up	7.1453	7.7493	7.4473	10.2564	6.534e-05	0.0067574	BDNF
ILMN_2479717	0.8264	1.7733	up	6.7491	7.5755	7.1623	10.2221	6.656e-05	0.0068633	PILRA
ILMN_2975345	1.7229	3.301	up	7.543	9.2658	8.4044	10.2105	6.697e-05	0.0068865	CDO1
ILMN_1257724	2.1476	4.4309	up	6.7874	8.935	7.8612	10.1864	6.785e-05	0.0068977	ADAMTS9
ILMN_2514292	1.1546	2.2262	up	11.5773	12.7319	12.1546	10.1801	6.808e-05	0.0069019	ZYX
ILMN_2597332	2.3005	4.9263	up	6.8959	9.1964	8.0462	10.1672	6.855e-05	0.0069306	1700123O20RIK
ILMN_3139103	1.5975	3.0261	up	7.334	8.9314	8.1327	10.1079	7.079e-05	0.0071364	ADAM15
ILMN_2998807	1.8777	3.6749	up	9.1862	11.0639	10.125	10.1022	7.101e-05	0.0071387	STARD8
ILMN_2744398	1.9349	3.8234	up	7.799	9.7339	8.7664	10.0492	7.309e-05	0.0072636	OSTF1
ILMN_2837671	1.7137	3.28	up	8.1176	9.8313	8.9745	10.0546	7.287e-05	0.0072636	FBLIM1
ILMN_2600565	1.6481	3.1342	up	11.3144	12.9624	12.1384	10.0449	7.326e-05	0.0072636	MAGED2
ILMN_1227722	0.796	1.7362	up	7.189	7.9849	7.5869	10.0541	7.289e-05	0.0072636	TGFB1I1
ILMN_2619707	2.3541	5.1127	up	6.7734	9.1274	7.9504	10.0289	7.39e-05	0.0072674	SLCO2B1
ILMN_1236465	1.639	3.1146	up	6.7984	8.4375	7.6179	10.0384	7.352e-05	0.0072674	F2RL2
ILMN_2729153	0.9271	1.9014	up	6.8949	7.822	7.3585	9.9997	7.509e-05	0.0073246	NOS3
ILMN_2760979	1.827	3.548	up	7.7161	9.5431	8.6296	9.9838	7.575e-05	0.0073296	TGFBR2
ILMN_2754717	0.472	1.387	up	6.7158	7.1878	6.9518	9.9877	7.559e-05	0.0073296	PEAR1
ILMN_1243616	1.3624	2.5712	up	8.9818	10.3443	9.663	9.952	7.708e-05	0.0073601	CDKN3
ILMN_1256702	2.173	4.5097	up	7.4003	9.5734	8.4868	9.921	7.841e-05	0.0074327	S100A10
ILMN_2731523	1.1902	2.2818	up	8.5363	9.7265	9.1314	9.9143	7.87e-05	0.0074358	BAT5
ILMN_2757019	2.1236	4.3578	up	6.7803	8.9039	7.8421	9.9007	7.93e-05	0.0074725	SHE
ILMN_1243602	1.6546	3.1484	up	6.9668	8.6214	7.7941	9.8568	8.125e-05	0.0075923	PRKCDBP
ILMN_1217102	1.28	2.4284	up	8.5739	9.8539	9.2139	9.8625	8.099e-05	0.0075923	TPCN1
ILMN_1221274	2.1812	4.5354	up	7.7241	9.9054	8.8148	9.8416	8.194e-05	0.0076022	RAB32
ILMN_2804444	1.0562	2.0795	up	7.1322	8.1884	7.6603	9.8429	8.188e-05	0.0076022	PCDH17
ILMN_2670375	1.6834	3.2117	up	10.1259	11.8093	10.9676	9.8204	8.291e-05	0.0076728	ITM2B
ILMN_1239765	0.5521	1.4663	up	10.2089	10.761	10.485	9.7968	8.401e-05	0.0077546	PRDX5
ILMN_2612283	2.287	4.8804	up	7.424	9.711	8.5675	9.7761	8.499e-05	0.0078248	GATA2
ILMN_1214401	0.4737	1.3887	up	7.4048	7.8785	7.6417	9.7391	8.676e-05	0.0079479	2310016E02RIK
ILMN_1215791	1.9406	3.8387	up	7.0528	8.9935	8.0231	9.7189	8.775e-05	0.0079778	ALOX5AP
ILMN_2789239	0.8868	1.849	up	7.6454	8.5322	8.0888	9.7255	8.743e-05	0.0079778	TGFBR3
ILMN_2756435	1.2087	2.3113	up	7.373	8.5817	7.9774	9.6974	8.882e-05	0.0080549	CEBPB
ILMN_2416628	3.5089	11.3838	up	6.7862	10.2951	8.5407	9.6824	8.958e-05	0.008103	CYTH4
ILMN_2669912	1.671	3.1843	up	9.4199	11.0908	10.2554	9.6623	9.06e-05	0.0081543	NRP1
ILMN_1254516	1.1819	2.2688	up	8.1779	9.3598	8.7689	9.607	9.348e-05	0.0082898	NTAN1
ILMN_2484987	2.2209	4.6619	up	7.2441	9.465	8.3545	9.5812	9.486e-05	0.0083611	MAN2B1
ILMN_2766596	0.9863	1.9811	up	9.4	10.3862	9.8931	9.5811	9.487e-05	0.0083611	GMDS
ILMN_2562131	1.0819	2.1169	up	6.8706	7.9525	7.4116	9.5741	9.525e-05	0.0083642	FMO1
ILMN_2766253	0.6795	1.6015	up	7.9367	8.6162	8.2765	9.5641	9.58e-05	0.008392	MBNL1
ILMN_1258376	3.3867	10.4594	up	6.8853	10.272	8.5786	9.551	9.651e-05	0.0084344	KCNK6
ILMN_2645493	0.8176	1.7624	up	7.9605	8.7781	8.3693	9.5344	9.743e-05	0.0084735	PVRL2
ILMN_1223734	0.6075	1.5236	up	6.9003	7.5078	7.2041	9.527	9.785e-05	0.0084892	ATF4
ILMN_2769777	2.4297	5.3876	up	7.2676	9.6973	8.4825	9.4893	9.998e-05	0.0086331	MSC
ILMN_2718217	1.9018	3.7368	up	9.2325	11.1344	10.1835	9.4799	0.0001005	0.0086592	TUBB6
ILMN_1224110	1.6493	3.1369	up	7.201	8.8504	8.0257	9.4397	0.0001029	0.0086984	BST2
ILMN_2602581	1.4305	2.6953	up	7.5345	8.965	8.2497	9.4415	0.0001028	0.0086984	GMPR
ILMN_1216860	0.4182	1.3362	up	6.7239	7.1421	6.933	9.4614	0.0001016	0.0086984	A430006M23RIK
ILMN_2721149	0.4134	1.3318	up	6.6598	7.0731	6.8664	9.4495	0.0001023	0.0086984	ARL11
ILMN_2860480	2.5062	5.6811	up	9.3094	11.8155	10.5624	9.4153	0.0001043	0.0087841	ARPC1B
ILMN_2621752	1.416	2.6685	up	6.7076	8.1236	7.4156	9.411	0.0001046	0.0087841	IRF5
ILMN_2640346	0.3246	1.2523	up	6.6557	6.9803	6.818	9.4102	0.0001047	0.0087841	P2RY13
ILMN_1260456	1.9969	3.9913	up	8.9983	10.9952	9.9968	9.3961	0.0001055	0.0088355	HSD3B7
ILMN_2598576	0.4316	1.3487	up	7.8549	8.2865	8.0707	9.387	0.0001061	0.0088615	PARP2
ILMN_2860479	2.1405	4.4092	up	9.2703	11.4108	10.3406	9.3662	0.0001074	0.0088667	ARPC1B
ILMN_2600421	2.9643	7.8047	up	6.7636	9.728	8.2458	9.3538	0.0001081	0.0088697	MPO
ILMN_2550095	2.2579	4.783	up	6.9525	9.2105	8.0815	9.3563	0.000108	0.0088697	6230425C21RIK
ILMN_2654495	1.4957	2.82	up	8.7208	10.2165	9.4686	9.3365	0.0001092	0.0088937	IQGAP1
ILMN_2771237	1.0224	2.0313	up	6.7425	7.7649	7.2537	9.2955	0.0001119	0.0088937	LBP
ILMN_2857595	0.8203	1.7657	up	7.7964	8.6166	8.2065	9.3241	0.00011	0.0088937	AI413582
ILMN_2678355	0.7499	1.6817	up	7.4397	8.1896	7.8146	9.2959	0.0001118	0.0088937	AMIGO2
ILMN_2616164	0.7478	1.6792	up	7.6599	8.4077	8.0338	9.3271	0.0001098	0.0088937	ITGA3
ILMN_2608184	0.6317	1.5494	up	6.9262	7.5579	7.2421	9.3073	0.0001111	0.0088937	IL6ST
ILMN_3110425	0.5352	1.4491	up	7.2607	7.7959	7.5283	9.2966	0.0001118	0.0088937	MYO1C
ILMN_2637757	0.9625	1.9486	up	6.787	7.7494	7.2682	9.2911	0.0001122	0.0088973	HLX
ILMN_2632489	1.0592	2.0837	up	8.6451	9.7043	9.1747	9.2783	0.000113	0.008925	CTDSPL
ILMN_2439360	0.494	1.4083	up	7.128	7.622	7.375	9.2808	0.0001128	0.008925	COL9A1
ILMN_2502136	0.7576	1.6907	up	7.2272	7.9848	7.606	9.2264	0.0001165	0.0091016	CD40
ILMN_2746086	1.11	2.1584	up	10.6117	11.7217	11.1667	9.1956	0.0001186	0.0092288	TAX1BP3
ILMN_2881620	2.7958	6.9441	up	6.7858	9.5816	8.1837	9.1784	0.0001199	0.0092432	NFE2
ILMN_2771665	0.7627	1.6967	up	7.4336	8.1963	7.8149	9.1839	0.0001195	0.0092432	PAFAH2
ILMN_2654916	0.5387	1.4527	up	6.7517	7.2904	7.0211	9.1786	0.0001198	0.0092432	B530045E10RIK
ILMN_1230558	2.4439	5.4413	up	7.5193	9.9633	8.7413	9.1663	0.0001207	0.009258	TWIST2
ILMN_1228942	1.4781	2.7859	up	9.2475	10.7256	9.9866	9.165	0.0001208	0.009258	CD59A
ILMN_2590950	1.2515	2.3809	up	7.4087	8.6602	8.0344	9.1649	0.0001208	0.009258	AGTRAP
ILMN_1215372	1.5429	2.9138	up	7.1908	8.7337	7.9622	9.1568	0.0001214	0.0092828	SHANK3
ILMN_2657516	0.3858	1.3066	up	11.1245	11.5103	11.3174	9.1249	0.0001237	0.0094004	PRR13
ILMN_2713835	1.1379	2.2005	up	7.0973	8.2351	7.6662	9.1184	0.0001242	0.0094171	NOS3
ILMN_1226985	0.9171	1.8884	up	10.1732	11.0903	10.6318	9.109	0.0001249	0.0094503	SCAMP2
ILMN_2725927	0.95	1.9319	up	6.7184	7.6684	7.1934	9.0957	0.0001259	0.0094734	SERPINA3G
ILMN_2650356	0.8712	1.8292	up	7.3784	8.2495	7.8139	9.1003	0.0001255	0.0094734	PTHR1
ILMN_2749448	0.778	1.7147	up	7.3406	8.1186	7.7296	9.0909	0.0001263	0.0094734	PLEKHO2
ILMN_2756632	1.9563	3.8806	up	6.8019	8.7581	7.78	9.0632	0.0001284	0.0095096	TMEM40
ILMN_2660754	1.9044	3.7436	up	7.1748	9.0792	8.127	9.0624	0.0001284	0.0095096	SPNB1
ILMN_1245717	1.3877	2.6166	up	7.3021	8.6898	7.9959	9.072	0.0001277	0.0095096	EPB4.9
ILMN_2944272	1.291	2.447	up	8.2664	9.5574	8.9119	9.0569	0.0001288	0.0095096	5830404H04RIK
ILMN_2699307	1.2771	2.4234	up	7.9363	9.2133	8.5748	9.0697	0.0001279	0.0095096	HEBP1
ILMN_2863601	0.6653	1.5859	up	6.7636	7.4289	7.0962	9.0748	0.0001275	0.0095096	ZFPM2
ILMN_2867147	2.0633	4.1794	up	6.7827	8.846	7.8144	9.0286	0.0001311	0.0096258	TYROBP
ILMN_2936671	1.2385	2.3596	up	8.7194	9.9579	9.3386	8.9987	0.0001334	0.0097484	SKAP2
ILMN_2461487	1.6304	3.0961	up	6.6118	8.2423	7.427	8.9951	0.0001337	0.0097497	2610203C22RIK
ILMN_2653251	0.9553	1.939	up	6.6597	7.6151	7.1374	8.987	0.0001344	0.0097777	SOX7
ILMN_2501489	2.174	4.5127	up	6.7641	8.9381	7.8511	8.9766	0.0001352	0.0097843	WAS
ILMN_3079919	1.6841	3.2133	up	8.4044	10.0884	9.2464	8.9791	0.000135	0.0097843	AHNAK
ILMN_1232925	1.1342	2.1949	up	6.8087	7.9429	7.3758	8.9685	0.0001359	0.0097884	BC042423
ILMN_1216136	0.8513	1.8042	up	6.9957	7.8471	7.4214	8.9512	0.0001373	0.0097941	CBFA2T3H
ILMN_2674315	0.4314	1.3485	up	6.7172	7.1486	6.9329	8.9572	0.0001368	0.0097941	DYSF
ILMN_1242829	1.3103	2.4799	up	6.9287	8.239	7.5838	8.9306	0.000139	0.0098975	PRDX2
ILMN_2676127	1.3578	2.5629	up	9.8746	11.2324	10.5535	8.9148	0.0001404	0.0099342	SCARF2
ILMN_2767216	0.4005	1.32	up	6.7811	7.1817	6.9814	8.9167	0.0001402	0.0099342	ACTC1
ILMN_1235861	0.699	1.6234	up	7.3976	8.0967	7.7471	8.9103	0.0001408	0.0099414	SEC15L1
ILMN_2837802	1.5519	2.9321	up	7.0007	8.5526	7.7767	8.8996	0.0001417	0.0099867	BC028528
ILMN_1229726	1.3817	2.6058	up	7.7433	9.125	8.4342	8.8894	0.0001426	0.0099889	FIBCD1
ILMN_2546887	1.3525	2.5535	up	8.1518	9.5043	8.8281	8.8958	0.000142	0.0099889	2700046G09RIK
ILMN_1223660	1.3314	2.5165	up	7.0603	8.3917	7.726	8.8851	0.0001429	0.0099889	D130071N09
ILMN_3134844	1.329	2.5123	up	6.8402	8.1692	7.5047	8.8748	0.0001438	0.0099889	DYSF
ILMN_2744337	0.7312	1.66	up	7.2037	7.935	7.5693	8.8751	0.0001438	0.0099889	CD47
ILMN_1236298	1.9656	3.9058	up	6.8873	8.8529	7.8701	8.8664	0.0001446	0.0100151	EXOC3L
ILMN_2609323	3.1423	8.8293	up	7.0732	10.2155	8.6443	8.8561	0.0001455	0.0100581	LST1
ILMN_1224540	1.2157	2.3225	up	6.7188	7.9345	7.3266	8.8488	0.0001461	0.0100581	ELTD1
ILMN_3090545	0.389	1.3095	up	7.063	7.452	7.2575	8.8468	0.0001463	0.0100581	DPPA5
ILMN_3118081	0.9342	1.9109	up	6.8719	7.8061	7.339	8.833	0.0001475	0.0100891	1110017D15RIK
ILMN_2749280	1.7664	3.402	up	6.9407	8.7071	7.8239	8.8263	0.0001482	0.0101084	CLEC1B
ILMN_2822579	1.5031	2.8346	up	8.5658	10.0689	9.3173	8.7966	0.0001509	0.0102649	COL4A2
ILMN_2480682	0.6638	1.5842	up	7.5282	8.192	7.8601	8.7782	0.0001526	0.0103331	TMEM23
ILMN_2598916	1.2097	2.3129	up	6.9564	8.1661	7.5613	8.7661	0.0001537	0.0103718	ACTC1
ILMN_2740020	1.304	2.4691	up	7.7773	9.0813	8.4293	8.7595	0.0001544	0.0103947	MAPT
ILMN_2968729	1.0759	2.108	up	9.0999	10.1758	9.6378	8.753	0.000155	0.010402	NQO2
ILMN_3153940	0.6776	1.5995	up	6.8224	7.5001	7.1613	8.7523	0.0001551	0.010402	UNC45B
ILMN_2933112	0.4531	1.369	up	10.9091	11.3623	11.1357	8.7477	0.0001555	0.0104118	OAT
ILMN_1220198	0.7359	1.6654	up	7.0643	7.8001	7.4322	8.7424	0.000156	0.0104269	LHFP
ILMN_1227627	0.5332	1.4471	up	7.4502	7.9833	7.7167	8.7234	0.0001578	0.0105303	RNF141
ILMN_1225204	1.5085	2.8451	up	6.7406	8.2491	7.4948	8.6822	0.0001619	0.0107438	RSAD2
ILMN_2737686	0.8708	1.8287	up	7.726	8.5969	8.1615	8.6847	0.0001617	0.0107438	2610021K21RIK
ILMN_2500533	0.5636	1.478	up	7.0554	7.6191	7.3373	8.6749	0.0001627	0.0107729	AMIGO2
ILMN_1240125	0.7687	1.7038	up	8.4244	9.1932	8.8088	8.5948	0.000171	0.0111415	GNB4
ILMN_2634656	0.5857	1.5008	up	7.2192	7.8049	7.512	8.5704	0.0001737	0.0112395	SLC31A2
ILMN_2520249	1.9432	3.8456	up	9.4117	11.3549	10.3833	8.5536	0.0001755	0.0112509	HSPG2
ILMN_1217969	0.3781	1.2996	up	6.9393	7.3174	7.1284	8.5575	0.0001751	0.0112509	GPIHBP1
ILMN_3160361	0.9354	1.9124	up	6.8202	7.7556	7.2879	8.5501	0.0001759	0.0112553	PIK3R6
ILMN_2881857	0.7471	1.6784	up	7.269	8.0161	7.6426	8.5461	0.0001763	0.011264	PCDH7
ILMN_2466121	1.0043	2.006	up	7.6466	8.6509	8.1488	8.5421	0.0001768	0.0112725	TWISTNB
ILMN_1225085	0.6441	1.5627	up	7.1755	7.8196	7.4976	8.524	0.0001788	0.0113822	PRKCB
ILMN_2718330	1.7413	3.3433	up	8.0586	9.7998	8.9292	8.5109	0.0001803	0.0114562	CISH
ILMN_2849680	1.248	2.3751	up	11.2896	12.5376	11.9136	8.506	0.0001809	0.011472	TMEM14C
ILMN_1235934	2.2207	4.6613	up	6.6832	8.9039	7.7935	8.4937	0.0001823	0.0115251	BTK
ILMN_2531520	0.5235	1.4375	up	6.8419	7.3654	7.1037	8.4924	0.0001824	0.0115251	GM962
ILMN_2759652	1.1091	2.1571	up	8.2347	9.3438	8.7892	8.4821	0.0001836	0.0115534	1110032A13RIK
ILMN_2691261	2.5799	5.9788	up	7.0156	9.5955	8.3055	8.4602	0.0001862	0.0116382	NDUFB10
ILMN_1247358	2.1285	4.3726	up	10.0018	12.1303	11.0661	8.4625	0.0001859	0.0116382	EMID2
ILMN_2729162	0.9288	1.9037	up	7.733	8.6618	8.1974	8.4585	0.0001864	0.0116382	SERTAD1
ILMN_2865882	1.4172	2.6707	up	6.8033	8.2205	7.5119	8.4207	0.0001909	0.0118813	3830402I07RIK
ILMN_2699531	2.4918	5.6248	up	7.5167	10.0085	8.7626	8.4151	0.0001916	0.0118824	RGS10
ILMN_2986051	1.2496	2.3777	up	9.1029	10.3525	9.7277	8.417	0.0001914	0.0118824	CCBL1
ILMN_2710449	1.6457	3.129	up	10.977	12.6227	11.7999	8.4052	0.0001928	0.0119373	CRIP2
ILMN_2694275	1.2249	2.3373	up	9.0848	10.3096	9.6972	8.4012	0.0001933	0.0119476	LXN
ILMN_2954881	0.6834	1.606	up	7.4527	8.1362	7.7944	8.3958	0.000194	0.0119684	TCIRG1
ILMN_1225348	1.0219	2.0306	up	9.6302	10.6521	10.1411	8.3929	0.0001944	0.0119706	FAM102A
ILMN_1218263	0.4358	1.3527	up	7.4121	7.848	7.63	8.373	0.0001969	0.0121035	PEMT
ILMN_2591425	1.7524	3.3692	up	7.3479	9.1004	8.2241	8.3551	0.0001991	0.0122018	GUCY1A3
ILMN_1239969	0.5051	1.4192	up	7.0206	7.5257	7.2731	8.3511	0.0001996	0.0122121	CKLF5
ILMN_2658961	0.3368	1.2629	up	7.1527	7.4894	7.321	8.325	0.000203	0.0123565	DGKA
ILMN_1225817	0.5071	1.4212	up	6.8351	7.3423	7.0887	8.2939	0.0002071	0.0125313	BC049762
ILMN_2607765	0.7784	1.7152	up	9.4139	10.1922	9.803	8.2808	0.0002089	0.0125874	BC025076
ILMN_2599719	1.1344	2.1952	up	9.7199	10.8542	10.287	8.2721	0.0002101	0.0126372	SLC44A2
ILMN_2747959	0.9461	1.9267	up	6.7895	7.7357	7.2626	8.2666	0.0002108	0.0126609	DCN
ILMN_2764588	0.7806	1.7178	up	6.7834	7.5639	7.1737	8.2575	0.0002121	0.0126942	IGFBP7
ILMN_1213645	0.7405	1.6707	up	6.8483	7.5887	7.2185	8.2512	0.0002129	0.0127245	AI467606
ILMN_2889832	1.1617	2.2372	up	6.7294	7.891	7.3102	8.243	0.0002141	0.0127714	SERPINA3H
ILMN_1243212	0.8568	1.811	up	6.8179	7.6747	7.2463	8.2339	0.0002154	0.012826	SPARC
ILMN_3008924	0.8035	1.7453	up	8.864	9.6675	9.2658	8.213	0.0002183	0.0129594	MOBKL2A
ILMN_1241168	2.1624	4.4767	up	7.3244	9.4868	8.4056	8.209	0.0002189	0.012972	DOK4
ILMN_2980044	0.6563	1.576	up	6.7786	7.4349	7.1067	8.2038	0.0002196	0.0129947	ASAH2
ILMN_2660766	1.325	2.5053	up	7.2108	8.5358	7.8733	8.1967	0.0002206	0.0130265	CD59B
ILMN_3161601	1.1962	2.2913	up	7.0055	8.2017	7.6036	8.1912	0.0002214	0.0130265	SNCA
ILMN_1232123	0.7854	1.7236	up	6.952	7.7374	7.3447	8.1881	0.0002219	0.0130265	TRAF3IP2
ILMN_1236595	0.5651	1.4795	up	6.6291	7.1941	6.9116	8.1876	0.000222	0.0130265	SLA2
ILMN_1251449	0.9794	1.9716	up	8.8624	9.8418	9.3521	8.1821	0.0002228	0.0130307	GSTM2
ILMN_2698728	0.7521	1.6842	up	6.8644	7.6164	7.2404	8.1715	0.0002243	0.0130923	SRPX2
ILMN_2715840	0.7304	1.6591	up	6.7695	7.5	7.1348	8.17	0.0002245	0.0130923	C1QC
ILMN_2449150	0.3454	1.2705	up	6.9434	7.2888	7.1161	8.1575	0.0002264	0.0131366	MAP4K2
ILMN_1260378	1.8108	3.5083	up	9.1471	10.9578	10.0525	8.1316	0.0002303	0.0132763	CSRP1
ILMN_2445324	2.6177	6.1376	up	8.3774	10.9951	9.6862	8.0823	0.0002379	0.0134675	LOC100047651
ILMN_2458765	1.8884	3.7022	up	9.4108	11.2992	10.355	8.0902	0.0002366	0.0134675	AHNAK
ILMN_2847906	1.7865	3.4499	up	7.0583	8.8448	7.9516	8.0788	0.0002384	0.0134675	SH3TC1
ILMN_2713305	1.7224	3.2998	up	6.88	8.6024	7.7412	8.0823	0.0002379	0.0134675	F11R
ILMN_1223614	1.0359	2.0504	up	7.5784	8.6143	8.0964	8.0872	0.0002371	0.0134675	RBPMS
ILMN_3150536	1.0281	2.0393	up	7.0219	8.05	7.5359	8.0968	0.0002356	0.0134675	1200015F23RIK
ILMN_2581972	1.0264	2.0369	up	7.3857	8.4121	7.8989	8.0899	0.0002367	0.0134675	1110070O15RIK
ILMN_2595732	0.6173	1.534	up	9.8552	10.4724	10.1638	8.0888	0.0002369	0.0134675	LOC100046232
ILMN_1239724	0.4588	1.3744	up	12.6675	13.1263	12.8969	8.0815	0.000238	0.0134675	PSMB1
ILMN_1227993	1.1992	2.2961	up	7.5377	8.7369	8.1373	8.0725	0.0002394	0.013481	VAV3
ILMN_1256219	1.8063	3.4974	up	8.2496	10.0559	9.1527	8.0618	0.0002411	0.0135166	LOC100047261
ILMN_1250279	1.0948	2.1358	up	9.3485	10.4432	9.8959	8.0615	0.0002412	0.0135166	SERPINB6A
ILMN_2617920	0.9899	1.986	up	7.1709	8.1608	7.6659	8.0625	0.000241	0.0135166	1110017D15RIK
ILMN_3147331	0.4084	1.3273	up	7.0006	7.409	7.2048	8.0571	0.0002419	0.0135349	THNSL2
ILMN_2446405	1.3153	2.4886	up	8.2596	9.5749	8.9172	8.0533	0.0002425	0.0135485	LOC98434
ILMN_2771951	2.1092	4.3145	up	6.8903	8.9995	7.9449	8.0336	0.0002457	0.0136122	6430550H21RIK
ILMN_2913989	1.7289	3.3149	up	6.82	8.5489	7.6845	8.0323	0.0002459	0.0136122	AA407270
ILMN_2971767	1.6134	3.0596	up	8.1163	9.7296	8.923	8.0341	0.0002456	0.0136122	MYD88
ILMN_3114124	1.4336	2.7012	up	7.6629	9.0964	8.3797	8.0389	0.0002448	0.0136122	HSD3B7
ILMN_2933887	1.0257	2.036	up	6.7747	7.8004	7.2876	8.0412	0.0002445	0.0136122	1200013B08RIK
ILMN_2900653	0.3481	1.2729	up	6.8899	7.238	7.0639	8.0434	0.0002441	0.0136122	GADD45B
ILMN_1249941	0.8315	1.7795	up	7.147	7.9785	7.5627	8.0258	0.000247	0.0136505	GDF10
ILMN_1246953	0.9389	1.917	up	6.7361	7.675	7.2055	8.0223	0.0002476	0.0136616	3300005D01RIK
ILMN_2437470	0.8121	1.7557	up	8.7192	9.5312	9.1252	8.0114	0.0002493	0.0137185	2810423A18RIK
ILMN_1251669	0.9915	1.9883	up	6.6667	7.6583	7.1625	7.9983	0.0002515	0.0138181	EVI2A
ILMN_2688236	3.3909	10.4895	up	6.8065	10.1974	8.5019	7.981	0.0002545	0.0139157	ATP2A3
ILMN_2722129	0.7213	1.6486	up	7.3262	8.0475	7.6868	7.9834	0.0002541	0.0139157	HPS1
ILMN_2777655	0.5819	1.4968	up	10.6698	11.2517	10.9608	7.9809	0.0002545	0.0139157	AIP
ILMN_1224859	2.8044	6.9859	up	6.901	9.7054	8.3032	7.9626	0.0002576	0.0140234	GIMAP6
ILMN_2502542	0.6403	1.5587	up	7.2498	7.8902	7.57	7.9595	0.0002581	0.0140318	UAP1
ILMN_2747060	1.3911	2.6228	up	6.9996	8.3907	7.6951	7.9566	0.0002586	0.0140377	CORO1A
ILMN_2740407	1.9969	3.9914	up	7.0276	9.0245	8.026	7.9466	0.0002604	0.0140606	PDE2A
ILMN_1226329	1.7292	3.3154	up	6.9092	8.6384	7.7738	7.9433	0.000261	0.0140606	CD93
ILMN_2938704	0.4295	1.3468	up	6.7019	7.1314	6.9166	7.9371	0.0002621	0.0140958	IL15
ILMN_1253336	1.9231	3.7925	up	7.3519	9.275	8.3135	7.9329	0.0002628	0.0141145	AI850995
ILMN_2736723	0.4604	1.376	up	6.8046	7.265	7.0348	7.9295	0.0002634	0.0141254	PKD1L3
ILMN_2734646	0.4852	1.3998	up	7.3185	7.8036	7.5611	7.9123	0.0002665	0.0142476	STIM1
ILMN_2923445	1.8282	3.5508	up	6.9503	8.7785	7.8644	7.903	0.0002681	0.014274	ACTA2
ILMN_1225672	0.341	1.2666	up	6.7671	7.1082	6.9376	7.8901	0.0002705	0.0143781	LHX1
ILMN_1234165	1.7693	3.409	up	6.8077	8.577	7.6924	7.8766	0.000273	0.0144884	CLEC4G
ILMN_1226666	1.1185	2.1712	up	8.0687	9.1872	8.628	7.8392	0.00028	0.0147517	CNN2
ILMN_1242406	0.981	1.9739	up	7.0283	8.0093	7.5188	7.829	0.0002819	0.0148328	DUSP2
ILMN_2735184	1.4508	2.7335	up	10.7345	12.1853	11.4599	7.8264	0.0002824	0.0148366	COL18A1
ILMN_2959293	1.8139	3.5159	up	7.3269	9.1408	8.2339	7.8061	0.0002863	0.0149777	UPP1
ILMN_1223735	1.5204	2.8687	up	6.9541	8.4745	7.7143	7.7893	0.0002896	0.0150532	MYH8
ILMN_1247094	0.9697	1.9584	up	7.6028	8.5725	8.0876	7.7882	0.0002899	0.0150532	NRP
ILMN_2773485	0.4065	1.3255	up	6.8349	7.2414	7.0382	7.7907	0.0002894	0.0150532	THNSL2
ILMN_2519673	2.5244	5.7533	up	6.8752	9.3996	8.1374	7.7586	0.0002958	0.01508	VWF
ILMN_2727432	2.5168	5.7229	up	6.8119	9.3287	8.0703	7.7502	0.0002975	0.01508	STAB1
ILMN_2746283	2.1394	4.4059	up	6.7971	8.9365	7.8668	7.7529	0.000297	0.01508	MRVI1
ILMN_1220996	2.03	4.0842	up	7.3395	9.3695	8.3545	7.7679	0.0002939	0.01508	PTPN6
ILMN_2610822	1.5603	2.9492	up	6.9308	8.4911	7.711	7.7506	0.0002974	0.01508	CD79B
ILMN_2838501	1.5074	2.843	up	7.9868	9.4942	8.7405	7.7502	0.0002975	0.01508	SLC24A3
ILMN_2955973	1.3753	2.5943	up	8.184	9.5593	8.8717	7.7539	0.0002967	0.01508	SMTN
ILMN_1230157	0.9388	1.9169	up	7.1672	8.106	7.6366	7.7642	0.0002946	0.01508	RND3
ILMN_1248382	0.8504	1.803	up	9.209	10.0594	9.6342	7.7726	0.000293	0.01508	LOC100045864
ILMN_1250410	0.8232	1.7693	up	9.5609	10.3841	9.9725	7.7572	0.0002961	0.01508	EIF2AK2
ILMN_1220521	0.8942	1.8586	up	7.2285	8.1227	7.6756	7.7368	0.0003002	0.0151558	S100A16
ILMN_2592620	0.8456	1.797	up	8.2789	9.1245	8.7017	7.7385	0.0002999	0.0151558	RHOG
ILMN_2693895	2.9832	7.9074	up	8.5817	11.5649	10.0733	7.7245	0.0003028	0.0152419	ACTA2
ILMN_2910627	1.435	2.7039	up	7.8778	9.3128	8.5953	7.7009	0.0003077	0.0154049	ACOT10
ILMN_2742928	0.3789	1.3003	up	7.1757	7.5546	7.3651	7.6946	0.0003091	0.0154299	FXYD5
ILMN_1214375	1.7832	3.4419	up	8.3855	10.1687	9.2771	7.6845	0.0003113	0.0154588	GPN2
ILMN_1251143	0.9116	1.8811	up	8.6486	9.5602	9.1044	7.6865	0.0003108	0.0154588	9130415E20RIK
ILMN_2893879	0.4622	1.3777	up	7.1912	7.6535	7.4223	7.6831	0.0003116	0.0154588	GDPD3
ILMN_2470039	0.5922	1.5075	up	7.7755	8.3677	8.0716	7.6758	0.0003131	0.0155027	D930001I22RIK
ILMN_2666492	1.2745	2.4191	up	6.7826	8.0571	7.4198	7.6516	0.0003184	0.0157431	GPR97
ILMN_2959292	1.6669	3.1752	up	7.3985	9.0653	8.2319	7.6146	0.0003267	0.0160527	UPP1
ILMN_2435360	0.4992	1.4134	up	7.0666	7.5657	7.3161	7.6079	0.0003282	0.0160963	MYOCD
ILMN_2773422	0.9648	1.9518	up	9.3871	10.3519	9.8695	7.5971	0.0003307	0.0161734	TMEM134
ILMN_1242427	0.708	1.6335	up	10.0197	10.7277	10.3737	7.5899	0.0003324	0.0161897	6720458D17RIK
ILMN_2680329	0.5309	1.4448	up	8.4037	8.9346	8.6691	7.5904	0.0003323	0.0161897	ISCA1
ILMN_2913563	1.5484	2.925	up	8.6741	10.2226	9.4483	7.5807	0.0003345	0.0162617	CRYM
ILMN_2560756	0.4451	1.3614	up	6.9873	7.4324	7.2099	7.5777	0.0003352	0.0162619	NID1
ILMN_1229161	2.0098	4.0272	up	7.0035	9.0133	8.0084	7.5728	0.0003364	0.0162775	ENG
ILMN_3118071	1.906	3.7477	up	8.1381	10.0441	9.0911	7.5517	0.0003414	0.0164719	PITX2
ILMN_2768053	3.8541	14.4612	up	8.5301	12.3842	10.4571	7.534	0.0003456	0.0165666	SUPT16H
ILMN_2467596	1.3235	2.5027	up	6.8442	8.1676	7.5059	7.5074	0.0003522	0.0167902	DUSP16
ILMN_1215252	2.0386	4.1085	up	7.4611	9.4997	8.4804	7.4779	0.0003596	0.0170561	BMP4
ILMN_2613923	0.4049	1.324	up	6.7278	7.1326	6.9302	7.4812	0.0003587	0.0170561	POPDC2
ILMN_2836749	0.6527	1.5721	up	8.4608	9.1135	8.7872	7.4664	0.0003625	0.0170587	RASL12
ILMN_2624854	0.9949	1.9929	up	8.8784	9.8733	9.3758	7.464	0.0003631	0.0170648	GSTM2
ILMN_1231030	1.9015	3.7361	up	7.6214	9.5229	8.5721	7.4348	0.0003707	0.0171672	TCF15
ILMN_1251233	1.609	3.0504	up	7.0095	8.6185	7.814	7.4371	0.0003701	0.0171672	GNG11
ILMN_1237197	1.577	2.9835	up	9.5994	11.1764	10.3879	7.4382	0.0003698	0.0171672	NRP1
ILMN_2675922	1.305	2.4709	up	9.9365	11.2415	10.589	7.441	0.0003691	0.0171672	2310047A01RIK
ILMN_1231779	0.8539	1.8074	up	7.4985	8.3524	7.9255	7.4319	0.0003715	0.0171672	TWISTNB
ILMN_2815222	0.5192	1.4332	up	10.4582	10.9775	10.7179	7.44	0.0003694	0.0171672	MAD2L1BP
ILMN_1249767	0.4566	1.3723	up	6.7125	7.1692	6.9409	7.429	0.0003723	0.0171811	THBD
ILMN_1253155	0.6202	1.5371	up	7.9371	8.5573	8.2472	7.4184	0.0003751	0.0172889	DCBLD1
ILMN_1213615	1.6569	3.1534	up	6.749	8.4059	7.5774	7.4112	0.000377	0.0173335	GPR182
ILMN_2773113	1.6253	3.085	up	7.1566	8.7819	7.9693	7.4127	0.0003766	0.0173335	CAPG
ILMN_1212645	2.0718	4.2041	up	7.0662	9.138	8.1021	7.407	0.0003781	0.0173622	SLC6A13
ILMN_2641467	0.741	1.6713	up	11.3457	12.0867	11.7162	7.3911	0.0003824	0.0174279	SLC6A6
ILMN_1232435	1.1989	2.2956	up	6.6276	7.8265	7.227	7.3879	0.0003833	0.0174449	MMRN1
ILMN_2685329	1.9703	3.9185	up	9.358	11.3282	10.3431	7.3795	0.0003856	0.0175085	HSPG2
ILMN_1253972	0.8461	1.7976	up	7.0038	7.8499	7.4269	7.3793	0.0003857	0.0175085	IRAK3
ILMN_1230019	2.5384	5.8096	up	7.2549	9.7934	8.5242	7.3714	0.0003879	0.0175195	UBE1L
ILMN_2606660	1.4412	2.7155	up	7.5289	8.9701	8.2495	7.3702	0.0003882	0.0175195	CARD10
ILMN_2888742	0.9848	1.979	up	8.919	9.9038	9.4114	7.3616	0.0003906	0.0175767	NTAN1
ILMN_2788984	0.6865	1.6094	up	7.8809	8.5674	8.2241	7.3578	0.0003917	0.0175817	ACAA2
ILMN_1216285	0.8789	1.839	up	9.4246	10.3034	9.864	7.3529	0.000393	0.0175994	CREB3
ILMN_1239430	0.3964	1.3162	up	6.802	7.1984	7.0002	7.353	0.000393	0.0175994	MRC1
ILMN_2660555	1.4453	2.7233	up	6.7399	8.1853	7.4626	7.3435	0.0003957	0.0176742	BCL2A1D
ILMN_2745993	1.0815	2.1162	up	10.4603	11.5418	11.0011	7.3446	0.0003954	0.0176742	ECE1
ILMN_2625125	1.4955	2.8196	up	6.8561	8.3516	7.6038	7.3345	0.0003982	0.0177667	CX3CR1
ILMN_2714360	1.5126	2.8533	up	7.0021	8.5147	7.7584	7.3038	0.0004071	0.018052	CD34
ILMN_2910596	0.6336	1.5515	up	7.1894	7.8231	7.5062	7.3005	0.0004081	0.0180729	POLD4
ILMN_2774537	1.6829	3.2106	up	8.3375	10.0203	9.1789	7.2815	0.0004137	0.0181882	HIST1H1C
ILMN_1236131	0.3164	1.2453	up	9.3455	9.6619	9.5037	7.2715	0.0004167	0.0182402	MRPL48
ILMN_1221142	0.6766	1.5984	up	8.0947	8.7713	8.433	7.2645	0.0004188	0.0183013	PPARD
ILMN_2956448	0.4754	1.3903	up	7.3284	7.8037	7.566	7.244	0.0004251	0.0185182	CREB3L2
ILMN_2597987	1.7901	3.4584	up	6.6335	8.4236	7.5286	7.2345	0.0004281	0.0185915	GPR116
ILMN_2656071	0.6935	1.6172	up	8.1345	8.828	8.4812	7.2244	0.0004312	0.0186844	TMEM179B
ILMN_2814484	0.2915	1.2239	up	6.7387	7.0302	6.8845	7.2194	0.0004328	0.0187076	IFITM1
ILMN_1228359	1.091	2.1302	up	9.9396	11.0305	10.485	7.2173	0.0004335	0.0187131	RIT1
ILMN_1253504	0.9933	1.9907	up	7.7563	8.7495	8.2529	7.2097	0.0004359	0.0187725	GHR
ILMN_2866901	1.7222	3.2994	up	8.372	10.0942	9.2331	7.1924	0.0004414	0.0188235	EFEMP2
ILMN_2748271	1.1492	2.2178	up	7.7781	8.9273	8.3527	7.1912	0.0004418	0.0188235	TMEM164
ILMN_2701778	1.066	2.0936	up	6.8811	7.9471	7.4141	7.1896	0.0004423	0.0188235	ITGA11
ILMN_1220609	1.8002	3.4827	up	7.0207	8.8209	7.9208	7.1759	0.0004468	0.0189475	LTB4R1
ILMN_2668289	0.6643	1.5847	up	10.3244	10.9886	10.6565	7.1773	0.0004463	0.0189475	N6AMT1
ILMN_2663230	1.2586	2.3926	up	7.6935	8.952	8.3227	7.1663	0.0004499	0.0190581	SLCO3A1
ILMN_1256257	1.1121	2.1616	up	6.9313	8.0434	7.4874	7.1625	0.0004512	0.0190896	LOC100038882
ILMN_3160659	1.9787	3.9414	up	7.1893	9.168	8.1787	7.1536	0.0004541	0.0191683	DOK2
ILMN_2740217	2.4117	5.3209	up	6.7667	9.1783	7.9725	7.1464	0.0004565	0.0192352	RASIP1
ILMN_2630293	0.2826	1.2164	up	7.0768	7.3593	7.218	7.1442	0.0004572	0.0192352	DCTN4
ILMN_1237733	1.7098	3.2711	up	7.2998	9.0096	8.1547	7.1373	0.0004596	0.0192736	ATP5O
ILMN_2930095	0.77	1.7053	up	10.2678	11.0378	10.6528	7.1366	0.0004598	0.0192736	DPM2
ILMN_1257284	1.2319	2.3487	up	9.6067	10.8385	10.2226	7.1319	0.0004614	0.019319	BLVRA
ILMN_2998934	1.5579	2.9443	up	7.0369	8.5948	7.8159	7.1218	0.0004648	0.0193699	CITED4
ILMN_2753687	1.2916	2.448	up	8.6169	9.9086	9.2628	7.1187	0.0004659	0.0193699	ARHGAP29
ILMN_2554000	0.713	1.6392	up	6.8809	7.5939	7.2374	7.123	0.0004644	0.0193699	5930429A15RIK
ILMN_2448651	0.4321	1.3492	up	6.7111	7.1431	6.9271	7.1185	0.000466	0.0193699	AMPD3
ILMN_2439505	0.3088	1.2387	up	6.7673	7.0761	6.9217	7.1173	0.0004664	0.0193699	2900006A08RIK
ILMN_2709864	0.6276	1.545	up	8.3605	8.9881	8.6743	7.1009	0.0004721	0.0194984	CBWD1
ILMN_2702193	0.429	1.3463	up	7.6944	8.1234	7.9089	7.1038	0.000471	0.0194984	MXRA7
ILMN_1251839	0.4021	1.3214	up	6.7781	7.1802	6.9791	7.1002	0.0004723	0.0194984	MYO7A
ILMN_1242831	0.6272	1.5446	up	7.1123	7.7396	7.4259	7.0862	0.0004772	0.0196383	ZIC4
ILMN_2723491	1.5369	2.9018	up	7.8313	9.3682	8.5997	7.073	0.0004819	0.0197639	ELOVL1
ILMN_2646322	1.5417	2.9114	up	6.7187	8.2604	7.4896	7.0666	0.0004842	0.0198119	SAMSN1
ILMN_2776327	0.64	1.5583	up	7.6543	8.2943	7.9743	7.0672	0.000484	0.0198119	RPS6KA1
ILMN_2728155	0.8362	1.7854	up	6.8786	7.7148	7.2967	7.0534	0.0004889	0.0199613	D130071N09
ILMN_2650447	1.0982	2.1409	up	8.6154	9.7136	9.1645	7.0499	0.0004902	0.0199908	COL23A1
ILMN_1252111	1.1434	2.209	up	7.9788	9.1222	8.5505	7.0435	0.0004925	0.0200629	ARL6IP5
ILMN_1216764	1.6254	3.0854	up	8.8997	10.5252	9.7124	7.0323	0.0004966	0.0201625	IER3
ILMN_2852957	0.6709	1.5921	up	7.93	8.6009	8.2654	7.0335	0.0004962	0.0201625	DKK3
ILMN_2667829	0.3846	1.3055	up	6.7305	7.1151	6.9228	7.0284	0.0004981	0.0201964	PRKCQ
ILMN_1220846	1.3348	2.5225	up	11.0691	12.4039	11.7365	7.0184	0.0005018	0.0202813	CCDC85B
ILMN_2887104	0.4036	1.3228	up	7.0045	7.4081	7.2063	7.0146	0.0005032	0.0202931	2600010E01RIK
ILMN_2777722	0.6226	1.5396	up	8.5546	9.1772	8.8659	7.0077	0.0005058	0.0203303	JARID1B
ILMN_2957054	1.1526	2.2232	up	6.8864	8.039	7.4627	7.0025	0.0005078	0.0203631	CYP26A1
ILMN_1237761	0.7437	1.6745	up	7.2224	7.9661	7.5943	6.9881	0.0005133	0.0205374	STRA13
ILMN_2600678	0.6022	1.518	up	6.791	7.3932	7.0921	6.9865	0.0005139	0.0205397	RAC2
ILMN_2457731	1.142	2.2069	up	7.1153	8.2574	7.6863	6.9823	0.0005155	0.0205819	A930010C08RIK
ILMN_1228489	0.4333	1.3503	up	7.5551	7.9884	7.7718	6.9747	0.0005184	0.0206698	HMG20A
ILMN_1219466	0.8826	1.8437	up	6.8145	7.6971	7.2558	6.9651	0.0005222	0.0207558	C130074G19RIK
ILMN_2660175	1.7637	3.3957	up	8.6869	10.4507	9.5688	6.9614	0.0005237	0.0207918	FBXO6
ILMN_2819650	0.8012	1.7426	up	7.3791	8.1803	7.7797	6.9516	0.0005275	0.0208756	TFPI
ILMN_2893564	2.8656	7.2881	up	7.7594	10.6249	9.1922	6.9416	0.0005315	0.0209869	1190007F08RIK
ILMN_2603725	1.1535	2.2246	up	10.9249	12.0784	11.5017	6.9362	0.0005336	0.0210492	ARPC3
ILMN_1260538	0.3552	1.2792	up	6.7036	7.0588	6.8812	6.9249	0.0005382	0.0211224	PCDH7
ILMN_2806700	1.3944	2.6289	up	10.412	11.8064	11.1092	6.9147	0.0005423	0.0212092	CYBA
ILMN_1259388	0.9499	1.9318	up	7.0459	7.9958	7.5208	6.9132	0.000543	0.0212093	COL6A1
ILMN_1237681	0.5235	1.4375	up	6.7125	7.2361	6.9743	6.905	0.0005463	0.0213164	9830005G06RIK
ILMN_1213609	1.5512	2.9307	up	9.0367	10.588	9.8123	6.8947	0.0005506	0.0214366	TXNIP
ILMN_2877069	1.5497	2.9275	up	9.5603	11.1099	10.3351	6.8884	0.0005532	0.0214997	TSPO
ILMN_2765378	0.5447	1.4587	up	6.754	7.2987	7.0263	6.888	0.0005534	0.0214997	GPR182
ILMN_2605494	0.5022	1.4164	up	11.4754	11.9776	11.7265	6.8845	0.0005548	0.0215095	TEX261
ILMN_1244130	0.3953	1.3152	up	6.6346	7.03	6.8323	6.8858	0.0005543	0.0215095	PON3
ILMN_2722769	0.5047	1.4188	up	7.7679	8.2726	8.0203	6.8776	0.0005577	0.0215759	TTPAL
ILMN_2776025	1.0838	2.1196	up	10.7147	11.7985	11.2566	6.8616	0.0005646	0.0217703	FKBP1A
ILMN_3138904	1.5239	2.8757	up	7.5766	9.1005	8.3386	6.8529	0.0005683	0.0218438	NTRK2
ILMN_2619983	0.9668	1.9545	up	8.1215	9.0883	8.6049	6.8459	0.0005713	0.0219367	SDC2
ILMN_2510128	0.9671	1.9549	up	6.8002	7.7673	7.2837	6.8443	0.0005721	0.021941	9430028L06RIK
ILMN_1242700	0.973	1.9629	up	7.5475	8.5205	8.034	6.8386	0.0005745	0.0220122	SPCS3
ILMN_2903926	0.4905	1.405	up	6.8958	7.3863	7.1411	6.8322	0.0005773	0.0220496	PDGFRL
ILMN_1250939	0.3109	1.2405	up	6.9498	7.2607	7.1052	6.8349	0.0005761	0.0220496	AGPAT5
ILMN_3160863	0.9346	1.9114	up	7.4863	8.4209	7.9536	6.828	0.0005792	0.0220972	DUSP23
ILMN_1217180	1.367	2.5793	up	8.1149	9.4819	8.7984	6.8133	0.0005857	0.0221776	IFITM1
ILMN_1224692	0.8928	1.8568	up	6.7641	7.6569	7.2105	6.8162	0.0005844	0.0221776	KANK3
ILMN_2510383	0.6219	1.539	up	6.8503	7.4722	7.1612	6.809	0.0005876	0.0221776	TNFRSF25
ILMN_2945073	0.4572	1.3729	up	8.2013	8.6585	8.4299	6.8102	0.0005871	0.0221776	NAT5
ILMN_2959291	2.7066	6.5279	up	8.2487	10.9553	9.602	6.7999	0.0005917	0.0222065	UPP1
ILMN_3155245	2.2081	4.6206	up	6.7919	9	7.8959	6.8035	0.0005901	0.0222065	ARHGAP25
ILMN_1216381	0.3701	1.2925	up	6.7289	7.099	6.9139	6.7862	0.000598	0.0223455	NFIC
ILMN_2430813	1.1761	2.2596	up	10.188	11.3641	10.776	6.7718	0.0006046	0.0224952	PDLIM7
ILMN_2627193	1.3552	2.5583	up	8.7488	10.104	9.4264	6.7572	0.0006114	0.0226783	HS3ST3A1
ILMN_2732623	0.6314	1.549	up	6.7912	7.4225	7.1068	6.7586	0.0006108	0.0226783	ITGA2B
ILMN_2826157	0.861	1.8163	up	8.7052	9.5663	9.1358	6.7448	0.0006173	0.0228262	TAF12
ILMN_1212695	0.4078	1.3267	up	6.7023	7.1101	6.9062	6.7432	0.000618	0.0228308	GPR84
ILMN_2972627	0.8197	1.7651	up	7.9326	8.7523	8.3424	6.738	0.0006205	0.0228521	HINT3
ILMN_1253773	0.7833	1.7211	up	6.7848	7.5681	7.1765	6.738	0.0006205	0.0228521	NUDT6
ILMN_2991255	0.577	1.4917	up	6.7671	7.3441	7.0556	6.7238	0.0006273	0.023052	GPR84
ILMN_2908435	0.8654	1.8219	up	6.6454	7.5108	7.0781	6.7152	0.0006315	0.0231624	PPBP
ILMN_1254307	0.6551	1.5747	up	7.225	7.8801	7.5525	6.7108	0.0006336	0.023194	1810011O10RIK
ILMN_2697433	1.1485	2.2168	up	10.6253	11.7738	11.1995	6.6974	0.0006402	0.0233022	TMEM184B
ILMN_1229741	0.7268	1.655	up	11.8021	12.5289	12.1655	6.6972	0.0006403	0.0233022	RAP1B
ILMN_2860699	0.4067	1.3257	up	6.755	7.1618	6.9584	6.6969	0.0006405	0.0233022	EPB4.9
ILMN_2896768	1.0429	2.0603	up	7.9123	8.9552	8.4337	6.6917	0.0006431	0.0233266	CBR3
ILMN_3014674	1.1799	2.2656	up	6.8799	8.0598	7.4698	6.6835	0.0006472	0.0233764	FAM169B
ILMN_2592823	1.1763	2.26	up	8.2901	9.4665	8.8783	6.6799	0.000649	0.0233764	CDC42EP5
ILMN_2650289	0.8974	1.8627	up	7.0246	7.922	7.4733	6.6814	0.0006482	0.0233764	RIN1
ILMN_2620799	1.8553	3.6183	up	6.7158	8.5711	7.6435	6.675	0.0006514	0.0233796	A930010I20RIK
ILMN_1243329	1.3306	2.5151	up	9.3145	10.6451	9.9798	6.6746	0.0006517	0.0233796	DAB2
ILMN_2759365	1.5028	2.8338	up	9.1469	10.6497	9.8983	6.6697	0.0006541	0.0234256	ANGPTL4
ILMN_1236757	1.0394	2.0554	up	8.2986	9.3381	8.8184	6.6659	0.0006561	0.0234341	OXCT1
ILMN_2666491	0.9059	1.8737	up	6.8889	7.7948	7.3418	6.6652	0.0006564	0.0234341	GPR97
ILMN_1253984	0.6235	1.5406	up	6.6795	7.3029	6.9912	6.6599	0.0006591	0.0235069	ABCA9
ILMN_2711075	0.7754	1.7116	up	7.1511	7.9265	7.5388	6.6545	0.0006619	0.0235837	MMP9
ILMN_2717716	0.4188	1.3368	up	6.8887	7.3074	7.0981	6.6504	0.000664	0.0236111	RAPGEF5
ILMN_1250195	0.4144	1.3328	up	7.1944	7.6088	7.4016	6.6479	0.0006653	0.0236343	NDRG1
ILMN_2516801	0.6722	1.5936	up	9.4072	10.0794	9.7433	6.6359	0.0006715	0.0237854	4930563B10RIK
ILMN_2760963	1.9118	3.7628	up	9.9143	11.8262	10.8703	6.6281	0.0006757	0.0238667	DOCK6
ILMN_1225422	1.5256	2.879	up	6.6978	8.2234	7.4606	6.6254	0.0006771	0.0238667	LOC100048807
ILMN_2993661	0.6932	1.6169	up	6.9855	7.6787	7.3321	6.6266	0.0006764	0.0238667	TRIM59
ILMN_3112526	0.8091	1.7521	up	6.9405	7.7496	7.345	6.6217	0.000679	0.023887	LDB2
ILMN_2549494	0.6004	1.5161	up	9.1073	9.7077	9.4075	6.622	0.0006789	0.023887	PREP
ILMN_2868133	1.0359	2.0504	up	6.8209	7.8568	7.3388	6.6118	0.0006843	0.0240496	GATA6
ILMN_2784446	1.0482	2.068	up	6.733	7.7812	7.2571	6.5958	0.0006929	0.0243281	SOX17
ILMN_3006451	0.363	1.2861	up	6.9471	7.3101	7.1286	6.5757	0.0007039	0.0246665	JAK3
ILMN_2904117	1.0193	2.0269	up	8.2887	9.308	8.7983	6.5742	0.0007048	0.0246725	SIX1
ILMN_1239238	0.4179	1.3359	up	6.7298	7.1477	6.9388	6.5712	0.0007064	0.0247054	PRKCH
ILMN_2663585	0.5863	1.5014	up	7.1018	7.6881	7.3949	6.56	0.0007127	0.0248757	JDP2
ILMN_2640401	0.274	1.2091	up	9.7721	10.046	9.9091	6.556	0.0007149	0.0249066	PAFAH1B1
ILMN_2760430	1.2101	2.3135	up	10.1632	11.3733	10.7682	6.5318	0.0007287	0.0252635	LRP10
ILMN_2546272	1.2682	2.4085	up	8.7728	10.041	9.4069	6.518	0.0007367	0.0253952	GNG12
ILMN_3158668	0.5968	1.5124	up	8.984	9.5809	9.2825	6.5186	0.0007363	0.0253952	PDE6D
ILMN_2645208	1.703	3.2557	up	7.6889	9.3919	8.5404	6.502	0.0007461	0.0255956	ARHGEF3
ILMN_2692723	1.3034	2.4681	up	9.6427	10.9461	10.2944	6.4883	0.0007542	0.0257529	LPL
ILMN_1253241	0.7196	1.6468	up	6.8631	7.5827	7.2229	6.4883	0.0007542	0.0257529	3830402I07RIK
ILMN_2651077	0.8592	1.814	up	8.8604	9.7196	9.29	6.4678	0.0007666	0.0260521	SCOTIN
ILMN_2614966	1.6761	3.1956	up	7.6906	9.3667	8.5287	6.4582	0.0007725	0.0261501	RAB27A
ILMN_1214952	0.934	1.9105	up	7.3737	8.3077	7.8407	6.4542	0.0007749	0.0261501	CLN3
ILMN_2780316	0.8792	1.8393	up	8.991	9.8702	9.4306	6.4472	0.0007792	0.0262165	RNPEP
ILMN_2675874	1.2486	2.3761	up	6.8238	8.0724	7.4481	6.4428	0.000782	0.0262375	ALAS2
ILMN_1259470	0.6823	1.6047	up	7.6366	8.3189	7.9777	6.4413	0.0007829	0.0262375	TMEM176B
ILMN_2490548	0.9825	1.9759	up	8.1795	9.162	8.6708	6.4394	0.0007841	0.0262538	TSPAN4
ILMN_2769945	0.9968	1.9956	up	7.0179	8.0147	7.5163	6.4307	0.0007896	0.0263872	BC014795
ILMN_1258770	0.5876	1.5027	up	7.3047	7.8923	7.5985	6.4274	0.0007917	0.0264316	LRRC51
ILMN_2772077	1.3855	2.6127	up	9.2866	10.6721	9.9794	6.4203	0.0007962	0.0265095	BOK
ILMN_2734340	0.6501	1.5693	up	6.792	7.4421	7.117	6.4086	0.0008037	0.0266554	STX11
ILMN_1258028	0.3761	1.2978	up	6.7807	7.1568	6.9688	6.4007	0.0008088	0.0267348	GAL3ST1
ILMN_2964042	0.8753	1.8344	up	10.6624	11.5377	11.1001	6.3958	0.000812	0.0267886	BGN
ILMN_2665666	0.501	1.4152	up	7.0038	7.5048	7.2543	6.3822	0.0008209	0.0269573	PSTPIP1
ILMN_1240605	0.3785	1.3	up	6.9342	7.3127	7.1235	6.3781	0.0008236	0.0269995	2610104A14RIK
ILMN_2759079	0.7468	1.6781	up	8.5153	9.2621	8.8887	6.3752	0.0008255	0.027036	PPAP2A
ILMN_2732848	2.3595	5.132	up	9.3432	11.7027	10.523	6.3694	0.0008294	0.0270545	TAGLN2
ILMN_1221592	1.2771	2.4234	up	7.8757	9.1528	8.5143	6.3648	0.0008325	0.0270792	SEC11C
ILMN_2588815	0.7179	1.6448	up	6.9891	7.707	7.348	6.3403	0.0008491	0.0274773	PGAM2
ILMN_1217309	0.9364	1.9138	up	11.2284	12.1648	11.6966	6.3174	0.000865	0.0277503	TAX1BP3
ILMN_2678641	1.7933	3.4662	up	9.65	11.4433	10.5467	6.3157	0.0008661	0.0277512	ETSRP71
ILMN_3049465	0.4973	1.4116	up	7.2473	7.7446	7.496	6.2932	0.0008821	0.0281239	D830030K20RIK
ILMN_2738264	0.6937	1.6174	up	9.9247	10.6184	10.2715	6.2898	0.0008845	0.0281767	DUSP19
ILMN_1227131	1.1177	2.1699	up	7.0063	8.124	7.5652	6.2745	0.0008957	0.028481	EHBP1L1
ILMN_2833936	0.6515	1.5708	up	7.8024	8.4539	8.1281	6.2517	0.0009124	0.0289126	CRYL1
ILMN_1225192	1.5118	2.8516	up	7.2276	8.7394	7.9835	6.2421	0.0009196	0.0291152	NFKBID
ILMN_2674425	0.7095	1.6352	up	7.843	8.5524	8.1977	6.2406	0.0009208	0.0291258	SYS1
ILMN_2458053	1.1306	2.1894	up	8.7862	9.9168	9.3515	6.2361	0.0009242	0.0291817	5930412G12RIK
ILMN_2826916	1.0453	2.0637	up	6.7513	7.7966	7.274	6.2369	0.0009235	0.0291817	PTPRE
ILMN_2769884	1.8192	3.5288	up	6.8987	8.7178	7.8083	6.2272	0.0009309	0.0293444	IGF1
ILMN_2776314	0.4635	1.3788	up	6.8645	7.328	7.0962	6.2235	0.0009337	0.0293817	D830013H23RIK
ILMN_2652172	0.8576	1.812	up	8.0063	8.8639	8.4351	6.2174	0.0009384	0.0295025	NAGK
ILMN_2709470	0.4961	1.4104	up	11.1381	11.6343	11.3862	6.2071	0.0009464	0.0296249	DEGS1
ILMN_1254167	0.4527	1.3686	up	7.0053	7.458	7.2316	6.2038	0.000949	0.0296553	PPAPDC2
ILMN_1259400	1.0711	2.101	up	7.4852	8.5563	8.0207	6.2014	0.0009509	0.0296875	ENSMUSG00000043795
ILMN_2592709	0.5214	1.4353	up	6.8462	7.3675	7.1068	6.1905	0.0009594	0.0298487	IFNGR2
ILMN_2634389	0.4157	1.3339	up	6.6802	7.0958	6.888	6.1891	0.0009605	0.0298487	NR5A2
ILMN_2736611	0.5596	1.4738	up	10.5292	11.0887	10.8089	6.1785	0.0009689	0.0299658	GTF2F2
ILMN_2756704	1.8473	3.5982	up	9.8254	11.6727	10.7491	6.1638	0.0009807	0.0302795	9130213B05RIK
ILMN_2908056	0.7519	1.684	up	7.6077	8.3597	7.9837	6.1599	0.000984	0.0303531	TMBIM1
ILMN_2639155	2.4891	5.6144	up	8.6147	11.1039	9.8593	6.1533	0.0009893	0.0303885	PRCP
ILMN_2520032	1.0528	2.0745	up	9.8702	10.923	10.3966	6.1546	0.0009883	0.0303885	ZDHHC12
ILMN_1251748	1.2996	2.4616	up	6.7211	8.0207	7.3709	6.1427	0.000998	0.0306039	CYTIP
ILMN_2892222	0.9271	1.9014	up	10.4401	11.3672	10.9037	6.1374	0.0010024	0.0307073	ACSL5
ILMN_1252510	0.5377	1.4517	up	7.3247	7.8624	7.5935	6.1366	0.0010031	0.0307073	4930577N17RIK
ILMN_3131063	0.6372	1.5553	up	11.941	12.5781	12.2596	6.1334	0.0010057	0.0307619	CCND3
ILMN_2700982	0.44	1.3566	up	6.7357	7.1757	6.9557	6.1177	0.0010189	0.0310857	PECAM1
ILMN_2613832	1.2431	2.3671	up	7.0098	8.2529	7.6313	6.1018	0.0010325	0.0313832	MGST2
ILMN_2768755	0.5354	1.4493	up	9.1196	9.655	9.3873	6.099	0.001035	0.0313896	HDAC7
ILMN_2734661	0.2153	1.161	up	9.1628	9.3781	9.2705	6.092	0.001041	0.031467	HAGH
ILMN_1256967	2.0879	4.2512	up	7.7091	9.7969	8.753	6.0885	0.001044	0.0315326	AI875142
ILMN_3158250	0.9296	1.9047	up	7.0731	8.0027	7.5379	6.0859	0.0010462	0.0315726	CXCL12
ILMN_1243193	0.553	1.4671	up	8.8166	9.3696	9.0931	6.0824	0.0010493	0.031613	0610007L01RIK
ILMN_2474858	0.5148	1.4288	up	6.7861	7.3009	7.0435	6.0776	0.0010535	0.0316867	TNFAIP2
ILMN_2768533	0.3864	1.3072	up	6.8108	7.1973	7.0041	6.0723	0.0010582	0.0317492	PGF
ILMN_1247710	0.46	1.3755	up	7.0824	7.5424	7.3124	6.0645	0.0010652	0.0318777	NOD1
ILMN_2602542	1.399	2.6372	up	7.3559	8.7549	8.0554	6.0623	0.0010671	0.0319063	LRMP
ILMN_2683222	0.7711	1.7066	up	7.7026	8.4738	8.0882	6.0611	0.0010682	0.0319063	SRD5A3
ILMN_2726905	0.8041	1.7461	up	7.7679	8.572	8.17	6.0419	0.0010855	0.0321646	GNB4
ILMN_1231868	0.768	1.7029	up	9.3799	10.1479	9.7639	6.0298	0.0010966	0.0324148	ARL16
ILMN_2761966	0.2397	1.1808	up	6.9015	7.1412	7.0214	6.0196	0.001106	0.0325599	EYA3
ILMN_2645295	0.9307	1.9062	up	8.9879	9.9186	9.4532	6.0122	0.0011129	0.0326839	FAM132A
ILMN_2646625	0.7373	1.667	up	7.7299	8.4671	8.0985	6.0096	0.0011154	0.0327295	JUN
ILMN_2653735	0.5668	1.4813	up	8.3879	8.9548	8.6713	6.0017	0.0011228	0.0328675	4933407N01RIK
ILMN_1248235	1.568	2.965	up	8.3764	9.9445	9.1604	5.9958	0.0011284	0.0329671	2810021O14RIK
ILMN_1221288	0.2489	1.1883	up	7.1605	7.4094	7.285	5.9953	0.0011289	0.0329671	LGALS8
ILMN_1214150	0.6559	1.5756	up	10.1619	10.8178	10.4899	5.9933	0.0011308	0.0329677	GNG2
ILMN_2507182	0.4354	1.3523	up	10.5661	11.0015	10.7838	5.9793	0.0011442	0.0332774	TOMM22
ILMN_2550423	1.2593	2.3937	up	7.3592	8.6185	7.9888	5.9751	0.0011483	0.033343	SCL0002368.1_75
ILMN_1253173	0.3631	1.2862	up	6.884	7.2471	7.0656	5.9712	0.0011521	0.0333988	E2F6
ILMN_2694175	0.5495	1.4635	up	6.884	7.4335	7.1587	5.9702	0.0011531	0.0334006	CD97
ILMN_2793281	0.622	1.539	up	8.8857	9.5077	9.1967	5.9675	0.0011558	0.0334516	0610031J06RIK
ILMN_2851330	0.6988	1.6232	up	7.4759	8.1747	7.8253	5.9612	0.0011619	0.0336022	NAGK
ILMN_1258283	0.336	1.2623	up	6.8294	7.1654	6.9974	5.9545	0.0011685	0.0337387	LTB
ILMN_2606937	1.2658	2.4045	up	6.6762	7.942	7.3091	5.9393	0.0011837	0.0340408	2410088K16RIK
ILMN_2606136	1.0668	2.0948	up	7.5755	8.6423	8.1089	5.9245	0.0011987	0.0343026	AA691260
ILMN_1247490	0.4334	1.3504	up	7.4058	7.8393	7.6225	5.9238	0.0011994	0.0343026	4933428G20RIK
ILMN_1257298	0.4761	1.391	up	11.8607	12.3369	12.0988	5.9182	0.0012051	0.0344112	SSU72
ILMN_1248959	0.6412	1.5596	up	7.0742	7.7154	7.3948	5.9152	0.0012082	0.034425	TINAG
ILMN_1226525	0.5101	1.4241	up	6.7471	7.2572	7.0021	5.9086	0.0012151	0.0345405	H2-AB1
ILMN_2879588	0.8701	1.8278	up	7.1596	8.0297	7.5947	5.9004	0.0012236	0.0346644	LHFP
ILMN_2995426	1.3795	2.6017	up	7.6903	9.0697	8.38	5.8942	0.0012301	0.034777	RBM43
ILMN_1255385	1.0378	2.0531	up	8.2745	9.3123	8.7934	5.8911	0.0012334	0.034777	CHST1
ILMN_2699294	0.5264	1.4404	up	9.7245	10.2509	9.9877	5.8926	0.0012318	0.034777	ALKBH3
ILMN_1228535	0.7819	1.7193	up	7.2087	7.9905	7.5996	5.889	0.0012356	0.034785	PMP22
ILMN_2756113	0.5231	1.437	up	8.5485	9.0716	8.8101	5.8881	0.0012365	0.034785	NLN
ILMN_2747507	0.6882	1.6113	up	7.8817	8.5699	8.2258	5.8859	0.0012389	0.0348239	PITPNM2
ILMN_2711241	0.4166	1.3348	up	6.6653	7.0819	6.8736	5.8824	0.0012426	0.0348733	GRAP2
ILMN_1224077	2.7771	6.8547	up	6.9241	9.7012	8.3126	5.8724	0.0012533	0.0350647	VAV1
ILMN_3107156	0.5677	1.4822	up	7.281	7.8487	7.5649	5.8729	0.0012527	0.0350647	ANXA11
ILMN_2704637	0.5415	1.4555	up	6.7665	7.308	7.0372	5.8607	0.0012659	0.0352821	MDFIC
ILMN_1247592	1.0145	2.0202	up	6.7183	7.7328	7.2255	5.8537	0.0012735	0.0354385	CASP1
ILMN_2799851	0.2737	1.2089	up	7.313	7.5866	7.4498	5.8465	0.0012814	0.0355767	RAET1C
ILMN_3001914	0.6008	1.5166	up	7.3736	7.9744	7.674	5.8409	0.0012876	0.0356336	NFKBIA
ILMN_2547737	0.478	1.3928	up	7.8396	8.3176	8.0786	5.8393	0.0012894	0.0356336	DAAM1
ILMN_2650911	0.8959	1.8608	up	10.4967	11.3926	10.9446	5.8323	0.0012972	0.0357933	ATP6V0E
ILMN_3072337	0.3008	1.2319	up	6.7488	7.0496	6.8992	5.83	0.0012997	0.0358229	CPNE8
ILMN_3091641	1.1877	2.2779	up	8.8868	10.0745	9.4806	5.8273	0.0013028	0.0358666	DAB2
ILMN_2430359	1.6882	3.2225	up	8.5516	10.2398	9.3957	5.8225	0.0013082	0.0358785	LOC100048169
ILMN_2614494	1.3494	2.5481	up	8.9886	10.338	9.6633	5.8166	0.0013149	0.0359617	FAH
ILMN_2649392	0.6335	1.5514	up	6.7983	7.4318	7.115	5.8109	0.0013214	0.0360757	FERMT3
ILMN_2597030	0.5791	1.4939	up	7.9057	8.4848	8.1952	5.8033	0.0013301	0.0362853	SMOX
ILMN_2646891	1.017	2.0237	up	6.9305	7.9475	7.439	5.8004	0.0013334	0.0363474	CENTD1
ILMN_2428113	0.2707	1.2064	up	7.3197	7.5904	7.455	5.7939	0.001341	0.0364641	SCL0001379.1_70
ILMN_2679447	0.4488	1.3649	up	7.5601	8.0089	7.7845	5.7864	0.0013496	0.0365063	AGXT2L2
ILMN_2925094	0.4459	1.3622	up	6.7238	7.1697	6.9467	5.7861	0.0013501	0.0365063	MPO
ILMN_2801891	1.4976	2.8237	up	7.4095	8.9071	8.1583	5.7842	0.0013522	0.0365175	CYGB
ILMN_1256563	0.6918	1.6153	up	10.4594	11.1512	10.8053	5.7838	0.0013528	0.0365175	GLT25D1
ILMN_1223126	0.5507	1.4648	up	8.3737	8.9245	8.6491	5.781	0.001356	0.0365499	FADD
ILMN_1241211	0.5775	1.4922	up	6.7519	7.3294	7.0406	5.7797	0.0013575	0.036564	GUCY1A3
ILMN_2746456	0.7082	1.6338	up	7.2481	7.9563	7.6022	5.7736	0.0013648	0.0367315	TCIRG1
ILMN_3112873	1.3604	2.5676	up	7.9249	9.2853	8.6051	5.7636	0.0013767	0.0369696	TXNIP
ILMN_2517611	1.8612	3.633	up	7.2035	9.0647	8.1341	5.7575	0.001384	0.037029	7530408C15RIK
ILMN_2732695	1.3331	2.5194	up	8.784	10.1171	9.4506	5.7544	0.0013876	0.037029	RCAN3
ILMN_2744478	0.8222	1.7681	up	7.4801	8.3023	7.8912	5.7558	0.001386	0.037029	LRRC1
ILMN_2788629	0.7158	1.6424	up	10.5196	11.2354	10.8775	5.7562	0.0013855	0.037029	CNIH4
ILMN_1214071	1.4852	2.7996	up	7.9584	9.4436	8.701	5.7451	0.001399	0.0372219	IFITM1
ILMN_2544661	1.192	2.2847	up	7.7443	8.9363	8.3403	5.7351	0.0014113	0.0374523	MAPBPIP-PENDING
ILMN_2630946	0.4666	1.3819	up	12.9737	13.4403	13.207	5.7304	0.001417	0.0375323	APRT
ILMN_3163053	0.9695	1.9582	up	9.2914	10.2609	9.7762	5.7265	0.0014219	0.0375512	COMMD3
ILMN_1220244	0.9374	1.915	up	7.19	8.1274	7.6587	5.7126	0.0014393	0.037786	PITX2
ILMN_2840430	0.8025	1.7441	up	6.9508	7.7533	7.3521	5.7013	0.0014536	0.0379895	FAM20A
ILMN_2658908	2.3506	5.1002	up	9.1009	11.4515	10.2762	5.6972	0.0014588	0.0380566	CXCL12
ILMN_2620336	1.2057	2.3064	up	8.9189	10.1246	9.5218	5.6949	0.0014618	0.0380649	RALB
ILMN_3133448	0.9124	1.8822	up	12.2783	13.1906	12.7344	5.6932	0.001464	0.0380946	MFGE8
ILMN_1219572	1.1294	2.1876	up	7.7672	8.8966	8.3319	5.6898	0.0014683	0.038164	PCNP
ILMN_2476267	0.8778	1.8375	up	7.5142	8.3919	7.953	5.6857	0.0014736	0.0382202	H2-D1
ILMN_2758198	0.3691	1.2915	up	7.0498	7.4189	7.2343	5.6781	0.0014835	0.0383811	SORD
ILMN_2899788	0.7235	1.6512	up	9.5842	10.3078	9.946	5.666	0.0014993	0.038736	RGL2
ILMN_1249498	1.5593	2.9472	up	6.7238	8.2832	7.5035	5.6573	0.0015109	0.0389711	PLEK
ILMN_2959191	0.4478	1.3639	up	6.6842	7.132	6.9081	5.6582	0.0015097	0.0389711	INPP5D
ILMN_2639642	0.3431	1.2685	up	6.9173	7.2605	7.0889	5.6565	0.0015119	0.0389711	ARHGEF6
ILMN_2772930	2.2505	4.7584	up	6.7347	8.9852	7.8599	5.651	0.0015193	0.0391108	GFI1B
ILMN_2986309	0.8873	1.8498	up	10.5796	11.467	11.0233	5.6472	0.0015244	0.0391882	PSME1
ILMN_2718401	0.2641	1.2009	up	6.8417	7.1058	6.9737	5.6449	0.0015275	0.039211	HTRA3
ILMN_2596249	0.2616	1.1988	up	7.0516	7.3132	7.1824	5.6411	0.0015326	0.0392573	4930540L03RIK
ILMN_1224421	0.7507	1.6826	up	10.9357	11.6864	11.3111	5.64	0.0015341	0.0392693	CDIPT
ILMN_2781596	1.1603	2.2351	up	6.7357	7.896	7.3159	5.6233	0.0015569	0.0397403	OIT3
ILMN_2688639	0.5379	1.4519	up	7.3815	7.9194	7.6505	5.6234	0.0015567	0.0397403	PXMP4
ILMN_2973288	0.8222	1.7681	up	8.4893	9.3115	8.9004	5.6212	0.0015598	0.0397586	LAMA1
ILMN_2599008	0.2427	1.1832	up	6.6469	6.8897	6.7683	5.6032	0.0015849	0.0401429	KIRREL3
ILMN_2745876	1.2073	2.309	up	6.6831	7.8904	7.2868	5.5996	0.0015899	0.0402125	BC020535
ILMN_2513922	0.8988	1.8646	up	7.205	8.1038	7.6544	5.5883	0.0016061	0.0404358	PRDM16
ILMN_2775098	0.8477	1.7996	up	10.9812	11.8289	11.4051	5.5892	0.0016048	0.0404358	CYB5
ILMN_2599659	0.7899	1.7289	up	9.3925	10.1824	9.7875	5.5868	0.0016082	0.0404358	FMNL3
ILMN_2681057	0.6681	1.589	up	8.3794	9.0475	8.7134	5.5892	0.0016048	0.0404358	PHCA
ILMN_2734391	0.596	1.5115	up	6.7551	7.3511	7.0531	5.5876	0.001607	0.0404358	RAMP1
ILMN_2837100	0.4114	1.33	up	6.8764	7.2877	7.0821	5.5826	0.0016142	0.0404858	GM128
ILMN_3162423	0.1949	1.1446	up	6.9184	7.1132	7.0158	5.5788	0.0016197	0.0405403	DBIL5
ILMN_1219946	1.6338	3.1033	up	6.6546	8.2884	7.4715	5.5759	0.0016238	0.0406151	IL10RA
ILMN_2637714	0.7908	1.73	up	10.3443	11.1351	10.7397	5.5721	0.0016293	0.0407233	RASA3
ILMN_2712044	0.5365	1.4504	up	6.7398	7.2762	7.008	5.5681	0.0016352	0.0408146	BCL11A
ILMN_1213334	0.9686	1.9569	up	11.8778	12.8464	12.3621	5.561	0.0016456	0.0409895	TMEM88
ILMN_2741096	1.608	3.0482	up	8.3456	9.9535	9.1496	5.5563	0.0016525	0.0410633	TIMP3
ILMN_2714278	1.0988	2.1417	up	9.3259	10.4246	9.8752	5.5559	0.0016531	0.0410633	2810046M22RIK
ILMN_2602607	1.0574	2.0812	up	11.3279	12.3853	11.8566	5.551	0.0016603	0.0411626	1810037I17RIK
ILMN_2588572	0.3956	1.3155	up	11.3365	11.7321	11.5343	5.5507	0.0016607	0.0411626	RAB14
ILMN_2733185	0.7402	1.6704	up	7.648	8.3881	8.0181	5.546	0.0016677	0.0412842	CDC42EP3
ILMN_1255287	2.3413	5.0675	up	7.8211	10.1624	8.9918	5.5312	0.00169	0.041715	MELA
ILMN_2717011	1.3437	2.538	up	7.3014	8.6451	7.9733	5.5219	0.0017041	0.0420045	BIK
ILMN_2773624	0.9549	1.9384	up	10.0509	11.0058	10.5284	5.5169	0.0017118	0.0420045	HEXA
ILMN_1217235	0.6651	1.5856	up	7.1945	7.8595	7.527	5.5186	0.0017093	0.0420045	9130005N14RIK
ILMN_2777427	0.5409	1.4548	up	7.0425	7.5834	7.313	5.5097	0.0017229	0.042243	LOC329416
ILMN_2859032	0.8436	1.7945	up	7.1231	7.9667	7.5449	5.5079	0.0017257	0.0422834	GFOD1
ILMN_2650739	0.8037	1.7456	up	6.7906	7.5943	7.1924	5.4985	0.0017403	0.0424692	ARHGAP9
ILMN_2694782	0.4951	1.4094	up	7.015	7.5101	7.2625	5.4938	0.0017477	0.0426203	2410076I21RIK
ILMN_2711461	0.6547	1.5743	up	6.7002	7.3549	7.0276	5.4931	0.0017489	0.042621	TGFB1
ILMN_2955883	0.5706	1.4851	up	11.6937	12.2643	11.979	5.4881	0.0017567	0.0426719	VPS29
ILMN_3128351	0.5663	1.4807	up	6.9506	7.5169	7.2337	5.488	0.0017569	0.0426719	POPDC2
ILMN_1230373	0.4243	1.3419	up	6.8751	7.2994	7.0872	5.4864	0.0017595	0.0427058	DDR2
ILMN_2883392	1.6924	3.2319	up	8.9152	10.6076	9.7614	5.468	0.0017889	0.0431877	S100A11
ILMN_1251583	0.4778	1.3926	up	10.0626	10.5404	10.3015	5.4642	0.0017951	0.0432315	CHMP6
ILMN_2656604	0.3693	1.2917	up	7.2593	7.6287	7.444	5.4648	0.0017941	0.0432315	TADA3L
ILMN_3163302	0.193	1.1431	up	12.5087	12.7017	12.6052	5.4639	0.0017955	0.0432315	MRPS33
ILMN_2637233	0.5614	1.4757	up	8.1355	8.6969	8.4162	5.461	0.0018003	0.0433167	PRDX5
ILMN_2778076	0.6821	1.6044	up	7.0527	7.7347	7.3937	5.4534	0.0018126	0.0435143	2210021J22RIK
ILMN_1244857	0.9549	1.9385	up	10.8631	11.8181	11.3406	5.4496	0.0018189	0.0435343	RABAC1
ILMN_2870549	0.8118	1.7553	up	7.696	8.5077	8.1018	5.4433	0.0018293	0.0437239	DNAJC3
ILMN_1256817	1.7945	3.469	up	6.6295	8.424	7.5268	5.4421	0.0018313	0.0437393	SLPI
ILMN_1256735	0.4181	1.3362	up	7.7817	8.1998	7.9908	5.4415	0.0018324	0.0437393	GUS-S
ILMN_1215807	0.7338	1.663	up	7.1302	7.864	7.4971	5.439	0.0018364	0.0438074	GLIPR1
ILMN_1228937	0.8073	1.7499	up	9.2386	10.0458	9.6422	5.4335	0.0018457	0.0439821	CYHR1
ILMN_1218325	0.7295	1.6581	up	12.5098	13.2393	12.8746	5.4324	0.0018474	0.0439821	LOC675228
ILMN_2438338	0.8636	1.8195	up	7.525	8.3886	7.9568	5.4244	0.001861	0.0442772	ITPKB
ILMN_2955919	0.6519	1.5713	up	8.6289	9.2809	8.9549	5.4236	0.0018623	0.0442781	MCAM
ILMN_1259564	0.2684	1.2044	up	6.9223	7.1907	7.0565	5.4223	0.0018645	0.044302	IIGP2
ILMN_1238862	0.3401	1.2658	up	6.7477	7.0877	6.9177	5.4206	0.0018675	0.044343	A930023F05RIK
ILMN_2460136	1.7735	3.4188	up	9.3895	11.163	10.2762	5.4184	0.0018711	0.0443572	TNNT1
ILMN_1241756	0.7558	1.6886	up	7.0373	7.7931	7.4152	5.4188	0.0018704	0.0443572	E030026I10RIK
ILMN_1223697	0.7071	1.6325	up	7.2788	7.9859	7.6323	5.4166	0.0018742	0.0443572	CD44
ILMN_2648548	0.3577	1.2814	up	6.8989	7.2566	7.0778	5.4098	0.0018859	0.0446045	CASP7
ILMN_1253572	1.0788	2.1123	up	6.8369	7.9157	7.3763	5.4031	0.0018973	0.0448036	6720422M22RIK
ILMN_2460168	0.7668	1.7015	up	8.0918	8.8586	8.4752	5.4027	0.0018981	0.0448036	WDR1
ILMN_1239863	1.2069	2.3085	up	7.1615	8.3684	7.765	5.3898	0.0019206	0.0452757	E330016A19RIK
ILMN_1241890	0.4787	1.3934	up	8.0124	8.4911	8.2517	5.3869	0.0019257	0.0453371	KLF7
ILMN_1257855	1.1694	2.2491	up	7.7393	8.9087	8.324	5.3688	0.0019578	0.0459012	STARD8
ILMN_1230457	0.8769	1.8364	up	6.8061	7.683	7.2445	5.3613	0.0019713	0.0460259	CD99L2
ILMN_2619316	0.7235	1.6512	up	8.6165	9.34	8.9783	5.3601	0.0019735	0.0460259	PRNP
ILMN_2610234	0.6857	1.6084	up	7.0036	7.6893	7.3465	5.3597	0.0019741	0.0460259	IL15
ILMN_2603081	0.6794	1.6015	up	8.2142	8.8936	8.5539	5.3619	0.0019702	0.0460259	NT5C3
ILMN_2639373	0.4349	1.3518	up	12.6651	13.0999	12.8825	5.3492	0.0019933	0.0463826	MRPL17
ILMN_2601155	0.6059	1.522	up	7.4711	8.0771	7.7741	5.3437	0.0020033	0.0465275	FRZB
ILMN_2770386	0.5753	1.49	up	7.098	7.6733	7.3857	5.3389	0.0020123	0.0466267	FHL2
ILMN_2757582	0.4183	1.3364	up	7.0472	7.4655	7.2564	5.3403	0.0020095	0.0466267	LTBR
ILMN_2798340	1.0588	2.0832	up	7.1487	8.2075	7.6781	5.3377	0.0020145	0.0466362	TMEM63A
ILMN_2727920	1.1885	2.2792	up	7.8934	9.0819	8.4877	5.3339	0.0020215	0.0467084	TSPO
ILMN_1255237	0.6004	1.5161	up	12.3351	12.9354	12.6352	5.3351	0.0020192	0.0467084	SSR4
ILMN_2476742	1.081	2.1155	up	7.3748	8.4558	7.9153	5.3325	0.002024	0.0467382	1110062M06RIK
ILMN_2736783	0.3867	1.3074	up	7.0271	7.4139	7.2205	5.3271	0.0020342	0.0468529	KCTD12
ILMN_1213030	0.5493	1.4633	up	7.2017	7.751	7.4763	5.325	0.0020382	0.046914	MAP4K2
ILMN_2662509	0.6938	1.6176	up	8.6542	9.348	9.0011	5.3224	0.0020429	0.0469334	FADD
ILMN_1214650	1.4521	2.736	up	7.5804	9.0325	8.3064	5.3208	0.002046	0.0469449	SCL0002368.1_75
ILMN_2614486	0.9679	1.956	up	7.9334	8.9013	8.4173	5.3142	0.0020585	0.0470066	RAG1AP1
ILMN_2832219	0.8034	1.7452	up	9.3249	10.1283	9.7266	5.3185	0.0020504	0.0470066	CDCA3
ILMN_2669982	0.7979	1.7385	up	7.9619	8.7598	8.3608	5.314	0.0020588	0.0470066	1700025G04RIK
ILMN_1254199	0.5672	1.4817	up	8.5352	9.1025	8.8189	5.3179	0.0020514	0.0470066	GAA
ILMN_2637630	0.5306	1.4445	up	8.5463	9.0768	8.8116	5.3139	0.0020591	0.0470066	BC013529
ILMN_2984828	0.5055	1.4196	up	7.5009	8.0064	7.7537	5.3127	0.0020612	0.0470254	LY6E
ILMN_2876448	0.9065	1.8745	up	7.3789	8.2854	7.8321	5.3113	0.002064	0.0470584	MGMT
ILMN_2736690	1.5417	2.9114	up	7.5829	9.1246	8.3538	5.3101	0.0020663	0.047081	2210411K11RIK
ILMN_3161887	0.2715	1.2071	up	7.0693	7.3408	7.205	5.3042	0.0020776	0.0472487	ADAMTS15
ILMN_2851575	0.4382	1.3549	up	6.7843	7.2225	7.0034	5.2943	0.0020966	0.0475023	TNFSF14
ILMN_2771034	1.0885	2.1265	up	9.3661	10.4547	9.9104	5.2934	0.0020985	0.0475146	MFGE8
ILMN_3115796	1.3504	2.5497	up	8.3873	9.7376	9.0624	5.2914	0.0021023	0.0475692	CD40
ILMN_2688728	0.711	1.637	up	8.3005	9.0116	8.6561	5.2894	0.0021062	0.0475692	PCYT1A
ILMN_2621882	0.6698	1.5909	up	12.363	13.0328	12.6979	5.2898	0.0021055	0.0475692	0910001L09RIK
ILMN_2777104	0.4334	1.3504	up	8.0556	8.489	8.2723	5.29	0.0021051	0.0475692	UBFD1
ILMN_1248734	0.5861	1.5012	up	8.3102	8.8963	8.6032	5.2828	0.0021192	0.0477388	1500009L16RIK
ILMN_1214795	0.4157	1.334	up	6.7274	7.1431	6.9352	5.2764	0.0021317	0.0479355	B130007O15RIK
ILMN_1227805	0.562	1.4763	up	7.9287	8.4907	8.2097	5.2683	0.0021477	0.0481674	STXBP5
ILMN_2846432	0.4564	1.3721	up	6.9045	7.3609	7.1327	5.269	0.0021464	0.0481674	VILL
ILMN_2647563	0.3319	1.2587	up	7.0712	7.4031	7.2371	5.2653	0.0021537	0.0482513	SNAI2
ILMN_1221819	1.6959	3.2398	up	7.6551	9.351	8.503	5.2541	0.0021762	0.0485461	FCGRT
ILMN_2880906	2.0571	4.1613	up	8.726	10.7831	9.7546	5.2489	0.0021868	0.0486376	PDLIM2
ILMN_2747754	0.7004	1.625	up	7.7993	8.4998	8.1495	5.2368	0.0022116	0.0489096	PYGB
ILMN_2679037	0.7387	1.6687	up	9.8723	10.611	10.2417	5.2341	0.0022171	0.0489682	LOC100046883
ILMN_3160107	0.8522	1.8053	up	6.686	7.5382	7.1121	5.2324	0.0022207	0.0489863	PIK3R6
ILMN_1254191	0.668	1.5888	up	7.0641	7.7321	7.3981	5.2271	0.0022318	0.049175	LIP1
ILMN_1253691	0.9128	1.8826	up	7.8884	8.8012	8.3448	5.2257	0.0022346	0.0492081	B430201A12RIK
ILMN_2702444	0.7114	1.6374	up	6.7025	7.4139	7.0582	5.2153	0.0022563	0.0495318	CSGALNACT1
