# Supplementary material for: Dataset of TWIST1-regulated genes in the cranial mesoderm and a transcriptome comparison of cranial mesoderm and cranial neural crest
Source: Data Brief. 2016 Sep 12;9:372–5. doi: 10.1016/j.dib.2016.09.001 (PMC5035339; doi:10.1016/j.dib.2016.09.001)
Supplement: Supplementary file 1 — Supplementary material [file mmc2.zip › Supplementary Table 2.xlsx]

## Sheet: Sheet1
Table 2: List of transcripts that are significantly (q<0.05) more highly expressed in the cranial neural crest (marked by Wnt1-Cre) than in the cranial mesoderm (marked by Mesp1-Cre).
ProbeSetID	logFC	absFC	direction	Wnt1	Mesp1	AveExpr	t	P.Value	Q Value	Gene.Symbol
ILMN_2778181	-0.2447	1.1848	down	6.8724	6.6277	6.75	-5.9952	0.001129	0.0329671	PLEKHA6
ILMN_1231275	-0.238	1.1793	down	6.8675	6.6295	6.7485	-6.6695	0.0006542	0.0234256	COL24A1
ILMN_1237582	-0.2928	1.2251	down	6.9368	6.644	6.7904	-5.9064	0.0012173	0.0345405	IGSF11
ILMN_2764846	-1.4951	2.8188	down	8.1465	6.6514	7.399	-19.0309	2.05e-06	0.00089	TCFAP2A
ILMN_2548681	-0.8654	1.8218	down	7.5197	6.6543	7.087	-9.75	8.623e-05	0.0079195	4930426D05RIK
ILMN_2646640	-0.5581	1.4723	down	7.2156	6.6575	6.9365	-7.0038	0.0005073	0.0203631	1700019D03RIK
ILMN_1259579	-0.2181	1.1632	down	6.876	6.6579	6.767	-5.9154	0.0012081	0.034425	PTPRZ1
ILMN_2879195	-0.3335	1.26	down	6.9928	6.6593	6.826	-7.1922	0.0004415	0.0188235	BC057371
ILMN_2707921	-0.2313	1.1739	down	6.8929	6.6616	6.7773	-5.3845	0.0019299	0.0454074	AIRE
ILMN_1229244	-0.226	1.1696	down	6.9001	6.6741	6.7871	-5.7552	0.0013868	0.037029	A830033B12RIK
ILMN_2477870	-0.4161	1.3343	down	7.0902	6.6741	6.8821	-5.3582	0.0019769	0.0460627	VIT
ILMN_2708133	-0.3356	1.2619	down	7.0098	6.6742	6.842	-9.298	0.0001117	0.0088937	FLRT1
ILMN_2645872	-0.3897	1.3101	down	7.0651	6.6754	6.8702	-6.9146	0.0005424	0.0212092	SIM2
ILMN_2527779	-0.2589	1.1965	down	6.9352	6.6763	6.8057	-5.8503	0.0012772	0.0354872	LOC381400
ILMN_1218759	-0.2564	1.1945	down	6.9507	6.6944	6.8226	-6.7814	0.0006001	0.0223765	LOC386478
ILMN_2421411	-0.7238	1.6515	down	7.4186	6.6948	7.0567	-7.1187	0.0004659	0.0193699	CSMD2
ILMN_1213311	-0.6304	1.548	down	7.3272	6.6969	7.012	-10.334	6.269e-05	0.0065796	LOC100045484
ILMN_2879102	-0.3519	1.2762	down	7.05	6.6982	6.8741	-5.4695	0.0017865	0.0431871	GJB3
ILMN_2913031	-0.3255	1.2531	down	7.0269	6.7014	6.8642	-5.8296	0.0013002	0.0358229	TCFAP2A
ILMN_2998813	-0.4205	1.3384	down	7.1223	6.7018	6.9121	-7.0271	0.0004986	0.0201964	SEMA4F
ILMN_2670951	-0.2962	1.2279	down	6.9997	6.7035	6.8516	-5.2877	0.0021095	0.0475841	PNMA1
ILMN_2898886	-0.7658	1.7004	down	7.4697	6.7038	7.0868	-8.4754	0.0001844	0.0115744	OTTMUSG00000010673
ILMN_2486818	-0.3331	1.2597	down	7.0391	6.706	6.8726	-6.1543	0.0009885	0.0303885	SCL000710.1_2295
ILMN_2610013	-1.8508	3.607	down	8.5573	6.7065	7.6319	-12.0855	2.637e-05	0.0040162	SHH
ILMN_1226042	-1.512	2.852	down	8.2233	6.7113	7.4673	-9.9198	7.846e-05	0.0074327	CPLX1
ILMN_1256309	-0.4122	1.3308	down	7.1238	6.7116	6.9177	-5.7279	0.0014201	0.0375502	LUZP2
ILMN_2469090	-1.8039	3.4916	down	8.5168	6.7129	7.6148	-6.8756	0.0005586	0.0215857	WNT1
ILMN_2594779	-0.2098	1.1565	down	6.9253	6.7155	6.8204	-5.3393	0.0020114	0.0466267	LARP6
ILMN_1250379	-0.4214	1.3392	down	7.1383	6.7169	6.9276	-6.5306	0.0007294	0.0252642	PCDHA7
ILMN_1244247	-0.3586	1.2821	down	7.0794	6.7208	6.9001	-5.5211	0.0017054	0.0420045	PCSK2
ILMN_2639360	-0.3827	1.3038	down	7.1042	6.7215	6.9129	-5.2627	0.002159	0.0483383	SLC7A4
ILMN_1220739	-0.4069	1.3258	down	7.129	6.7221	6.9256	-5.645	0.0015273	0.039211	NSG2
ILMN_2856986	-0.2653	1.2019	down	6.9887	6.7234	6.8561	-6.3296	0.0008565	0.0275748	SCG3
ILMN_2977633	-0.4254	1.343	down	7.1497	6.7243	6.937	-5.5611	0.0016455	0.0409895	NEUROD4
ILMN_1218245	-0.4067	1.3256	down	7.1337	6.7271	6.9304	-7.295	0.0004097	0.0181222	BAI3
ILMN_2917471	-0.5404	1.4544	down	7.273	6.7327	7.0029	-5.4695	0.0017865	0.0431871	EDNRB
ILMN_2890935	-0.3977	1.3174	down	7.1319	6.7342	6.933	-9.6086	9.34e-05	0.0082898	AVPR1A
ILMN_1232648	-0.296	1.2277	down	7.0304	6.7344	6.8824	-5.7295	0.0014181	0.0375323	GSC
ILMN_2612018	-0.3158	1.2447	down	7.0509	6.7351	6.893	-5.4455	0.0018257	0.0436677	PROKR1
ILMN_2684397	-0.2134	1.1594	down	6.9511	6.7377	6.8444	-5.7165	0.0014344	0.0377685	LRRC24
ILMN_1248796	-0.427	1.3445	down	7.1657	6.7387	6.9522	-8.4904	0.0001827	0.0115251	IGSF11
ILMN_2721800	-0.4504	1.3664	down	7.1902	6.7398	6.965	-5.838	0.0012908	0.0356444	PCSK2
ILMN_2728202	-0.4154	1.3337	down	7.1573	6.7419	6.9496	-6.2121	0.0009425	0.0295655	6130401L20RIK
ILMN_2777462	-0.2513	1.1903	down	6.9942	6.7429	6.8686	-6.315	0.0008667	0.0277512	PNPLA3
ILMN_2643177	-0.6513	1.5705	down	7.3956	6.7443	7.07	-15.0319	7.777e-06	0.0018713	DNAJC11
ILMN_1220550	-0.267	1.2033	down	7.0131	6.7461	6.8796	-6.9244	0.0005384	0.0211224	6430402H23RIK
ILMN_1213289	-0.5922	1.5076	down	7.3391	6.7468	7.0429	-6.3336	0.0008537	0.0275339	GGT7
ILMN_2674234	-0.2873	1.2204	down	7.0372	6.7499	6.8936	-5.2822	0.0021203	0.0477388	PEX1
ILMN_1243523	-0.6698	1.5908	down	7.4214	6.7516	7.0865	-9.8532	8.141e-05	0.0075923	IGSF9
ILMN_1213404	-1.163	2.2392	down	7.9154	6.7524	7.3339	-12.9625	1.785e-05	0.0031837	DLX6
ILMN_1235423	-0.283	1.2167	down	7.0356	6.7526	6.8941	-6.8159	0.0005845	0.0221776	CELSR1
ILMN_2828112	-1.0117	2.0163	down	7.7646	6.7529	7.2588	-7.1881	0.0004428	0.0188235	IGFBPL1
ILMN_2776554	-0.9178	1.8893	down	7.6724	6.7546	7.2135	-7.7971	0.0002881	0.0150488	IGFBPL1
ILMN_2666136	-0.2573	1.1953	down	7.0166	6.7593	6.8879	-6.9265	0.0005375	0.0211224	CDH22
ILMN_2592150	-0.6456	1.5644	down	7.4059	6.7603	7.0831	-7.3134	0.0004043	0.0179719	CNTNAP2
ILMN_2690232	-0.4559	1.3717	down	7.2169	6.761	6.989	-7.7656	0.0002944	0.01508	BC068157
ILMN_1235808	-0.2063	1.1537	down	6.9674	6.761	6.8642	-6.0517	0.0010766	0.0320138	SORBS2
ILMN_1230753	-0.8596	1.8146	down	7.6224	6.7628	7.1926	-7.6215	0.0003251	0.0160093	B230399E16RIK
ILMN_1259737	-0.311	1.2405	down	7.0757	6.7647	6.9202	-5.7661	0.0013736	0.0369152	DCUN1D4
ILMN_2932692	-0.3692	1.2916	down	7.1347	6.7655	6.9501	-6.3851	0.000819	0.0269205	FEZF2
ILMN_1226353	-0.2117	1.158	down	6.9772	6.7656	6.8714	-5.7964	0.001338	0.0364199	6330514O11RIK
ILMN_2720813	-0.2576	1.1955	down	7.026	6.7684	6.8972	-6.3267	0.0008585	0.0276145	EPB4.1
ILMN_1255516	-0.3762	1.2979	down	7.146	6.7698	6.9579	-5.5188	0.0017089	0.0420045	1810041L15RIK
ILMN_2800505	-2.5933	6.0346	down	9.3653	6.772	8.0686	-28.9402	1.881e-07	0.0002514	DLX1
ILMN_1237195	-0.8375	1.787	down	7.6097	6.7722	7.191	-15.2575	7.152e-06	0.0018412	FOXA1
ILMN_1244673	-0.3079	1.2379	down	7.0809	6.773	6.9269	-8.1482	0.0002278	0.0131954	CHRNA3
ILMN_1236477	-0.2725	1.2079	down	7.0458	6.7734	6.9096	-5.3238	0.0020404	0.0469234	RET
ILMN_1251416	-0.4799	1.3947	down	7.2545	6.7746	7.0145	-5.8896	0.001235	0.034785	SH3GL2
ILMN_2737200	-0.4515	1.3674	down	7.2278	6.7763	7.0021	-11.3071	3.816e-05	0.0049901	MBP
ILMN_2898319	-0.3831	1.3041	down	7.1621	6.7791	6.9706	-5.3234	0.0020412	0.0469234	ALDH1L2
ILMN_1214441	-0.5023	1.4164	down	7.283	6.7807	7.0319	-5.3001	0.0020855	0.0473701	UNC119B
ILMN_1243455	-1.3525	2.5535	down	8.1354	6.7829	7.4592	-11.2888	3.85e-05	0.0050169	CELSR2
ILMN_2609813	-0.9073	1.8756	down	7.694	6.7867	7.2403	-6.4458	0.0007801	0.0262165	CHI3L1
ILMN_3034303	-0.5113	1.4253	down	7.2996	6.7883	7.0439	-5.2404	0.0022041	0.0488049	BC040758
ILMN_2853122	-0.8717	1.8299	down	7.6642	6.7924	7.2283	-9.4579	0.0001018	0.0086984	B3GAT1
ILMN_1241151	-2.0289	4.0809	down	8.8251	6.7963	7.8107	-6.9958	0.0005103	0.0204427	LRTM1
ILMN_1213297	-0.3073	1.2374	down	7.1058	6.7985	6.9521	-6.0584	0.0010706	0.0319063	B230323D24RIK
ILMN_2476452	-0.3588	1.2823	down	7.1574	6.7987	6.9781	-6.2124	0.0009423	0.0295655	CPM
ILMN_3102260	-0.4694	1.3846	down	7.2683	6.7988	7.0335	-7.7001	0.0003079	0.0154049	GFRA3
ILMN_1244989	-0.6022	1.518	down	7.4028	6.8006	7.1017	-6.4101	0.0008027	0.0266536	D14ERTD171E
ILMN_1231274	-0.8992	1.8651	down	7.7003	6.8011	7.2507	-8.1417	0.0002287	0.0132095	CMTM5
ILMN_1248101	-0.5423	1.4563	down	7.3435	6.8012	7.0724	-6.3202	0.000863	0.0277285	CECR6
ILMN_1220516	-3.3809	10.4173	down	10.1824	6.8015	8.4919	-19.7216	1.674e-06	0.0008236	WNT3A
ILMN_2539489	-0.4656	1.3809	down	7.2676	6.8021	7.0348	-5.756	0.0013858	0.037029	MYO5B
ILMN_2995549	-0.5074	1.4215	down	7.3115	6.8041	7.0578	-7.4725	0.0003609	0.0170564	GALNT9
ILMN_1218226	-0.8176	1.7624	down	7.6222	6.8046	7.2134	-8.7664	0.0001537	0.0103718	SLC45A3
ILMN_1214052	-2.5011	5.6611	down	9.3064	6.8053	8.0558	-18.957	2.096e-06	0.00089	2700046A07RIK
ILMN_1236009	-1.6813	3.2071	down	8.495	6.8138	7.6544	-7.0935	0.0004746	0.0195556	CAMK2B
ILMN_2486247	-0.3357	1.262	down	7.1498	6.8142	6.982	-6.3475	0.0008442	0.0273493	TTLL4
ILMN_2591219	-0.5966	1.5121	down	7.4118	6.8152	7.1135	-6.5151	0.0007384	0.0254042	4631416L12RIK
ILMN_2770246	-1.0026	2.0036	down	7.8221	6.8196	7.3208	-9.5043	9.913e-05	0.0085796	FOXB1
ILMN_1218057	-0.3381	1.2641	down	7.1608	6.8227	6.9917	-5.2542	0.002176	0.0485461	ZFP316
ILMN_1260528	-0.7562	1.6891	down	7.5796	6.8234	7.2015	-5.3767	0.0019437	0.0456419	4933402J24RIK
ILMN_3082031	-0.658	1.5779	down	7.4814	6.8234	7.1524	-6.4916	0.0007523	0.0257349	WHRN
ILMN_2702374	-0.8958	1.8607	down	7.7211	6.8253	7.2732	-10.7584	5.023e-05	0.0057192	PPM1E
ILMN_2476005	-0.3599	1.2833	down	7.1962	6.8363	7.0163	-6.7815	0.0006001	0.0223765	D030028A08RIK
ILMN_3151298	-2.2139	4.6393	down	9.0525	6.8386	7.9456	-14.1317	1.1e-05	0.0023641	TCFAP2B
ILMN_2476948	-0.7772	1.7138	down	7.6175	6.8403	7.2289	-5.9818	0.0011418	0.033234	GABRB3
ILMN_2987394	-0.5354	1.4493	down	7.377	6.8417	7.1094	-5.8655	0.0012606	0.0352163	C330001K17RIK
ILMN_1245864	-0.2212	1.1657	down	7.063	6.8418	6.9524	-6.3391	0.0008499	0.0274773	IFITM5
ILMN_1214126	-0.2966	1.2282	down	7.1424	6.8459	6.9941	-5.6814	0.0014791	0.0382965	HES6
ILMN_1237934	-2.8715	7.3181	down	9.7199	6.8484	8.2841	-16.882	4.041e-06	0.0013638	TRH
ILMN_1230211	-0.5443	1.4583	down	7.3932	6.8489	7.1211	-9.3666	0.0001073	0.0088667	RALGPS1
ILMN_1244923	-0.3004	1.2315	down	7.1517	6.8513	7.0015	-5.3301	0.0020285	0.0468107	APBA2
ILMN_1251968	-0.2837	1.2173	down	7.138	6.8543	6.9962	-5.5689	0.0016339	0.0408115	B230312L03RIK
ILMN_2812286	-2.1212	4.3506	down	8.9783	6.8571	7.9177	-7.1005	0.0004722	0.0194984	FGF17
ILMN_1237186	-1.5195	2.8669	down	8.3767	6.8572	7.617	-6.6521	0.0006631	0.0236028	SPINT1
ILMN_2595593	-0.6386	1.5568	down	7.4979	6.8593	7.1786	-9.0015	0.0001332	0.0097484	FXYD3
ILMN_2965399	-0.5146	1.4286	down	7.3743	6.8597	7.117	-8.2888	0.0002078	0.0125433	IGSF11
ILMN_1253609	-0.841	1.7913	down	7.7064	6.8654	7.2859	-5.5333	0.0016869	0.0416715	4930565G20RIK
ILMN_3089352	-1.8581	3.6253	down	8.7246	6.8664	7.7955	-13.3223	1.531e-05	0.0030039	RFX4
ILMN_2639386	-0.5627	1.477	down	7.4301	6.8675	7.1488	-7.5725	0.0003364	0.0162775	LGI4
ILMN_2869139	-0.493	1.4074	down	7.363	6.87	7.1165	-5.9077	0.001216	0.0345405	A130010J15RIK
ILMN_1245118	-1.056	2.0792	down	7.9265	6.8704	7.3984	-6.2258	0.000932	0.0293529	LOC100044257
ILMN_3131846	-0.5215	1.4355	down	7.392	6.8705	7.1313	-6.1873	0.0009619	0.0298514	GM50
ILMN_2890515	-1.0292	2.0409	down	7.9062	6.877	7.3916	-8.9727	0.0001355	0.0097843	NSG2
ILMN_2681321	-1.663	3.1668	down	8.5406	6.8776	7.7091	-5.8236	0.0013069	0.0358709	CNTNAP2
ILMN_2783226	-0.5247	1.4386	down	7.4029	6.8782	7.1405	-8.7057	0.0001596	0.0106268	TCFAP2C
ILMN_2759266	-1.1535	2.2245	down	8.0332	6.8797	7.4564	-9.9555	7.694e-05	0.0073601	RHPN1
ILMN_1249160	-0.51	1.4241	down	7.3909	6.8808	7.1359	-6.4349	0.000787	0.0263242	9630013A09RIK
ILMN_1233779	-0.2565	1.1946	down	7.1384	6.8819	7.0102	-6.926	0.0005377	0.0211224	EPB4.1L4A
ILMN_2525423	-0.9327	1.9089	down	7.8177	6.8849	7.3513	-5.9901	0.0011339	0.0330303	WWC1
ILMN_2823980	-0.7525	1.6847	down	7.6392	6.8867	7.2629	-7.4686	0.0003619	0.0170564	LMX1A
ILMN_1220845	-0.2375	1.179	down	7.125	6.8875	7.0063	-5.9512	0.0011718	0.0337814	SCL0001651.1_229
ILMN_2612683	-0.3461	1.2711	down	7.2339	6.8877	7.0608	-5.5168	0.001712	0.0420045	FBXO7
ILMN_1244213	-0.7344	1.6637	down	7.6226	6.8882	7.2554	-7.221	0.0004323	0.0187076	SOX5
ILMN_2481279	-0.7948	1.7349	down	7.6832	6.8884	7.2858	-10.7972	4.924e-05	0.0056784	1190004M23RIK
ILMN_1220186	-0.7458	1.6769	down	7.6347	6.8889	7.2618	-6.358	0.000837	0.027168	MSI2
ILMN_2676533	-0.3382	1.2641	down	7.2279	6.8898	7.0588	-6.778	0.0006017	0.0224123	ALMS1
ILMN_2776047	-3.9229	15.1669	down	10.8128	6.89	8.8514	-11.5353	3.416e-05	0.0046006	EN1
ILMN_1232151	-0.2422	1.1828	down	7.1328	6.8906	7.0117	-5.4505	0.0018173	0.0435325	C130023I09RIK
ILMN_2726471	-3.48	11.1583	down	10.3708	6.8908	8.6308	-12.4427	2.243e-05	0.0036133	EN2
ILMN_1220599	-0.3892	1.3097	down	7.2809	6.8917	7.0863	-6.7036	0.0006372	0.0232994	CLGN
ILMN_2677233	-0.2892	1.2219	down	7.1813	6.8921	7.0367	-6.3321	0.0008547	0.0275432	TTC26
ILMN_2836875	-0.3028	1.2335	down	7.1952	6.8924	7.0438	-5.7544	0.0013878	0.037029	TIAM2
ILMN_2889120	-0.4382	1.3549	down	7.336	6.8978	7.1169	-5.7124	0.0014395	0.037786	9130404D08RIK
ILMN_2798973	-1.3019	2.4656	down	8.2023	6.9004	7.5513	-7.5436	0.0003433	0.01653	MYT1
ILMN_1257200	-0.5237	1.4376	down	7.4255	6.9018	7.1636	-6.1202	0.0010169	0.0310497	ZFP598
ILMN_2620406	-0.7595	1.6929	down	7.6649	6.9054	7.2851	-6.3983	0.0008104	0.0267587	NPTX2
ILMN_2860959	-1.7026	3.2549	down	8.6092	6.9066	7.7579	-26.4423	3.15e-07	0.0003178	DLX2
ILMN_3008110	-0.3273	1.2546	down	7.2344	6.9071	7.0707	-9.4392	0.0001029	0.0086984	ACTN3
ILMN_2590488	-0.3518	1.2762	down	7.264	6.9122	7.0881	-6.4961	0.0007496	0.0256669	KHDRBS3
ILMN_2483748	-0.3009	1.2319	down	7.2143	6.9134	7.0639	-5.2434	0.002198	0.0487885	XRCC2
ILMN_2686603	-0.5722	1.4868	down	7.487	6.9148	7.2009	-5.9512	0.0011718	0.0337814	LOC100046406
ILMN_1235133	-0.7546	1.6871	down	7.6724	6.9178	7.2951	-6.2117	0.0009429	0.0295655	SYN1
ILMN_1225764	-1.369	2.5829	down	8.2875	6.9186	7.603	-14.5666	9.282e-06	0.0020807	MFSD2
ILMN_1226216	-0.3787	1.3002	down	7.2992	6.9205	7.1099	-7.699	0.0003082	0.0154049	RNF123
ILMN_2889641	-0.7176	1.6445	down	7.6385	6.9208	7.2797	-12.0013	2.742e-05	0.0040456	WNT4
ILMN_2773918	-0.8017	1.7431	down	7.7229	6.9213	7.3221	-5.6083	0.0015777	0.0400745	TBX2
ILMN_2495167	-1.2277	2.342	down	8.15	6.9222	7.5361	-21.3571	1.065e-06	0.0006739	D630040I23RIK
ILMN_1214737	-1.4977	2.8239	down	8.4202	6.9225	7.6714	-5.5061	0.0017285	0.0423247	2600009P04RIK
ILMN_1243701	-0.6706	1.5917	down	7.5962	6.9256	7.2609	-5.2413	0.0022022	0.0488049	GRIK1
ILMN_3062075	-0.6337	1.5515	down	7.5597	6.926	7.2429	-6.9195	0.0005404	0.0211775	LMO3
ILMN_2813724	-0.3587	1.2823	down	7.2849	6.9262	7.1056	-6.205	0.000948	0.0296506	BAI2
ILMN_2732430	-0.9522	1.9348	down	7.8786	6.9264	7.4025	-9.0306	0.0001309	0.0096258	RGS8
ILMN_2590520	-0.7632	1.6972	down	7.6917	6.9286	7.3101	-10.8055	4.904e-05	0.0056726	H2-BL
ILMN_2655954	-0.1939	1.1439	down	7.1238	6.9299	7.0268	-5.6068	0.0015799	0.0400951	GPAM
ILMN_2770929	-1.0241	2.0337	down	7.9634	6.9393	7.4514	-5.9714	0.0011519	0.0333988	FGF15
ILMN_1245780	-0.9706	1.9597	down	7.9126	6.942	7.4273	-12.7854	1.927e-05	0.0033281	NRCAM
ILMN_1221045	-0.8064	1.7488	down	7.7495	6.9431	7.3463	-7.4554	0.0003653	0.0171026	PRKCZ
ILMN_1221546	-1.9098	3.7577	down	8.8531	6.9432	7.8981	-9.6455	9.147e-05	0.0082119	MKIAA0282
ILMN_2684899	-0.2738	1.209	down	7.2174	6.9436	7.0805	-6.3531	0.0008403	0.02725	5730488B01RIK
ILMN_1243596	-0.758	1.6911	down	7.7023	6.9443	7.3233	-9.3551	0.0001081	0.0088697	CAMKV
ILMN_3015003	-1.1054	2.1517	down	8.0536	6.9482	7.5009	-6.0348	0.001092	0.0323046	NRXN2
ILMN_1224963	-0.7892	1.7281	down	7.7407	6.9515	7.3461	-5.5811	0.0016164	0.0405126	SYT1
ILMN_2748317	-0.4756	1.3905	down	7.4387	6.9631	7.2009	-7.7705	0.0002934	0.01508	SKIV2L
ILMN_1216142	-0.6059	1.5219	down	7.5711	6.9652	7.2682	-6.3899	0.0008159	0.0268423	MASP2
ILMN_2820831	-0.4747	1.3896	down	7.44	6.9653	7.2027	-10.2978	6.391e-05	0.0066759	MYCBPAP
ILMN_3025192	-0.4941	1.4085	down	7.4647	6.9706	7.2176	-6.6834	0.0006472	0.0233764	HEL308
ILMN_1243025	-0.6435	1.5621	down	7.6174	6.9739	7.2956	-7.1995	0.0004391	0.0188235	PHOX2A
ILMN_2786469	-0.4509	1.3669	down	7.4273	6.9764	7.2019	-5.2572	0.00217	0.0484947	LRRC34
ILMN_1220054	-0.4434	1.3598	down	7.4222	6.9788	7.2005	-6.1885	0.000961	0.0298487	DIRAS1
ILMN_3139514	-1.2602	2.3953	down	8.2425	6.9822	7.6124	-8.9519	0.0001372	0.0097941	TBX3
ILMN_2882235	-0.5038	1.4179	down	7.4863	6.9826	7.2345	-5.5969	0.0015938	0.0402495	GPSM2
ILMN_2592953	-1.1334	2.1938	down	8.116	6.9826	7.5493	-8.6072	0.0001697	0.0110864	SCG5
ILMN_2963413	-1.9106	3.7596	down	8.8944	6.9838	7.9391	-7.4321	0.0003714	0.0171672	DBX1
ILMN_2662595	-1.8006	3.4835	down	8.7843	6.9838	7.8841	-10.6012	5.448e-05	0.0059402	MPP3
ILMN_2736042	-1.5941	3.019	down	8.5806	6.9865	7.7835	-11.0034	4.436e-05	0.0054092	CDH6
ILMN_1238174	-0.7888	1.7277	down	7.7755	6.9867	7.3811	-9.0265	0.0001312	0.0096258	4833409N03RIK
ILMN_1256523	-0.6047	1.5206	down	7.5943	6.9896	7.2919	-5.6042	0.0015835	0.0401348	TRPC2
ILMN_2763002	-0.8516	1.8045	down	7.8433	6.9917	7.4175	-5.696	0.0014604	0.0380566	ENO2
ILMN_2988849	-1.6196	3.0729	down	8.6113	6.9917	7.8015	-12.5116	2.175e-05	0.0035783	GYLTL1B
ILMN_1226801	-0.2011	1.1496	down	7.1969	6.9958	7.0963	-5.7972	0.0013371	0.0364199	ZFP647
ILMN_2708717	-2.3167	4.982	down	9.3141	6.9974	8.1558	-9.6295	9.23e-05	0.0082253	B3GAT1
ILMN_1213287	-0.4008	1.3202	down	7.3985	6.9977	7.1981	-5.7095	0.0014431	0.0377988	ACTR5
ILMN_1239718	-0.9013	1.8678	down	7.9	6.9987	7.4494	-7.2014	0.0004385	0.0188235	TEKT1
ILMN_1223808	-0.2047	1.1525	down	7.2044	6.9997	7.1021	-5.7095	0.0014432	0.0377988	CSNK2A1
ILMN_2502614	-0.389	1.3095	down	7.3895	7.0005	7.195	-5.4173	0.001873	0.0443572	TTC15
ILMN_2789692	-0.7738	1.7098	down	7.7745	7.0007	7.3876	-5.2428	0.0021993	0.0487885	WNT7B
ILMN_2721370	-1.9405	3.8385	down	8.9414	7.0009	7.9711	-7.7404	0.0002995	0.0151558	FGF8
ILMN_2664779	-0.4318	1.3489	down	7.4338	7.002	7.2179	-5.4076	0.0018897	0.0446637	PPP1R16A
ILMN_1248895	-0.3424	1.2679	down	7.3445	7.0022	7.1733	-6.1002	0.0010339	0.0313832	CACHD1
ILMN_2604070	-1.5545	2.9373	down	8.5579	7.0034	7.7806	-12.422	2.263e-05	0.0036307	CELSR3
ILMN_2836494	-0.3897	1.3101	down	7.3952	7.0054	7.2003	-6.5242	0.0007331	0.0253677	INA
ILMN_2610442	-1.6411	3.1191	down	8.6484	7.0073	7.8278	-7.6873	0.0003107	0.0154588	WSCD1
ILMN_2718550	-0.5837	1.4987	down	7.5967	7.0129	7.3048	-5.5432	0.001672	0.0413608	BC027231
ILMN_1218747	-1.2516	2.3811	down	8.2663	7.0147	7.6405	-7.9707	0.0002562	0.0139906	GLDC
ILMN_2832658	-0.6495	1.5686	down	7.6714	7.0219	7.3466	-6.1484	0.0009934	0.0304868	ATP6V0E2
ILMN_2700097	-0.7305	1.6592	down	7.7527	7.0222	7.3875	-5.6142	0.0015695	0.0399479	TEKT1
ILMN_2502275	-0.9232	1.8963	down	7.9492	7.026	7.4876	-19.0581	2.033e-06	0.00089	NAT8L
ILMN_1243949	-1.0096	2.0134	down	8.0372	7.0276	7.5324	-6.3371	0.0008513	0.0274815	DNER
ILMN_2767615	-1.0246	2.0344	down	8.0574	7.0328	7.5451	-5.5021	0.0017347	0.0423885	ATP1B1
ILMN_2832675	-1.2823	2.4323	down	8.3158	7.0335	7.6746	-6.9598	0.0005243	0.0207935	CHRNA4
ILMN_2735522	-1.61	3.0526	down	8.6439	7.0339	7.8389	-7.5246	0.0003479	0.0166542	LRP2
ILMN_2732317	-0.8552	1.8091	down	7.8935	7.0382	7.4659	-5.7924	0.0013427	0.0364641	PIK3R2
ILMN_2624153	-1.2827	2.433	down	8.3217	7.0389	7.6803	-7.6276	0.0003238	0.0159859	HES5
ILMN_2596278	-0.5281	1.4421	down	7.5692	7.0411	7.3051	-7.5215	0.0003487	0.0166694	TCFE2A
ILMN_3052685	-0.699	1.6234	down	7.7402	7.0411	7.3906	-5.8915	0.0012329	0.034777	TRO
ILMN_2717099	-0.9383	1.9162	down	7.9807	7.0424	7.5115	-9.0791	0.0001271	0.0095096	IRX2
ILMN_2726781	-0.6786	1.6006	down	7.7211	7.0425	7.3818	-6.4246	0.0007935	0.0264426	RNF165
ILMN_1214602	-0.3863	1.307	down	7.4313	7.045	7.2382	-7.0167	0.0005025	0.0202847	SFRP2
ILMN_2492944	-1.9027	3.7392	down	8.9478	7.0451	7.9965	-8.481	0.0001837	0.0115534	C730009D12
ILMN_1232341	-0.3365	1.2627	down	7.3881	7.0516	7.2198	-5.6863	0.0014729	0.0382202	A730008H23RIK
ILMN_2727142	-0.3748	1.2967	down	7.4276	7.0528	7.2402	-6.0521	0.0010763	0.0320138	LOC100046264
ILMN_2536776	-0.6544	1.5739	down	7.7074	7.053	7.3802	-7.5429	0.0003435	0.01653	E130308A19RIK
ILMN_2859558	-1.4887	2.8064	down	8.5458	7.0571	7.8014	-6.4191	0.0007969	0.0265095	INSM1
ILMN_2783438	-0.2494	1.1887	down	7.3083	7.059	7.1836	-6.0383	0.0010887	0.0322354	DCP1A
ILMN_2596560	-1.6747	3.1925	down	8.7352	7.0605	7.8978	-16.4587	4.664e-06	0.0014389	PHACTR1
ILMN_2445848	-0.2972	1.2288	down	7.3605	7.0633	7.2119	-6.4581	0.0007725	0.0261501	ZFP238
ILMN_2497908	-0.7296	1.6582	down	7.7933	7.0636	7.4285	-6.0827	0.0010491	0.031613	5730409K12RIK
ILMN_2640248	-0.7184	1.6454	down	7.7857	7.0673	7.4265	-12.5048	2.181e-05	0.0035783	LAMA5
ILMN_1226901	-0.7373	1.667	down	7.8074	7.0701	7.4387	-5.8626	0.0012639	0.0352521	MAN2A2
ILMN_2755936	-0.8065	1.7489	down	7.8795	7.073	7.4763	-9.2396	0.0001156	0.0090505	RASL11A
ILMN_2594039	-0.8049	1.747	down	7.8875	7.0827	7.4851	-6.6253	0.0006771	0.0238667	NAT8L
ILMN_2760540	-1.2694	2.4106	down	8.3562	7.0868	7.7215	-6.6458	0.0006664	0.0236495	MPPED1
ILMN_2635700	-0.601	1.5168	down	7.6883	7.0872	7.3878	-7.0805	0.0004792	0.0196992	LGI2
ILMN_2922334	-1.6886	3.2234	down	8.7805	7.0919	7.9362	-8.8325	0.0001476	0.0100891	DTX4
ILMN_2879196	-0.6281	1.5455	down	7.7236	7.0956	7.4096	-11.8666	2.919e-05	0.0041811	BC057371
ILMN_2515816	-2.5395	5.8139	down	9.6427	7.1032	8.3729	-6.1827	0.0009656	0.0299169	CLDN10
ILMN_2695867	-0.7904	1.7295	down	7.895	7.1046	7.4998	-6.3011	0.0008764	0.0279937	HLCS
ILMN_2689931	-1.3844	2.6107	down	8.4902	7.1058	7.798	-7.943	0.000261	0.0140606	MEGF10
ILMN_2613731	-0.9639	1.9506	down	8.073	7.1091	7.591	-7.3301	0.0003995	0.0178007	4932415G12RIK
ILMN_2661588	-0.6787	1.6007	down	7.7903	7.1117	7.451	-8.1602	0.000226	0.0131366	SPNB3
ILMN_2452883	-0.6848	1.6074	down	7.8014	7.1166	7.459	-6.8081	0.0005881	0.0221776	PEX11A
ILMN_1244829	-2.5846	5.9985	down	9.7098	7.1252	8.4175	-9.9646	7.655e-05	0.0073601	HAP1
ILMN_3162180	-0.8735	1.8322	down	8.0026	7.129	7.5658	-6.3598	0.0008358	0.0271524	BC066028
ILMN_3118169	-0.278	1.2125	down	7.4085	7.1305	7.2695	-6.1915	0.0009586	0.0298487	JMJD1A
ILMN_1253414	-1.6417	3.1203	down	8.7732	7.1316	7.9524	-7.1441	0.0004573	0.0192352	HES5
ILMN_2868981	-0.8866	1.8488	down	8.019	7.1324	7.5757	-12.0527	2.677e-05	0.0040265	EHBP1
ILMN_1256982	-0.5464	1.4605	down	7.6796	7.1331	7.4063	-6.059	0.00107	0.0319063	WHSC1
ILMN_2439114	-0.8561	1.8102	down	7.994	7.1379	7.566	-5.4558	0.0018087	0.0434608	SCL000260.1_64
ILMN_1229266	-1.9051	3.7454	down	9.0489	7.1438	8.0964	-8.5665	0.0001741	0.0112395	PHF21B
ILMN_2651496	-0.7997	1.7408	down	7.9436	7.1439	7.5438	-7.4974	0.0003547	0.016887	ACTR5
ILMN_1258571	-1.0499	2.0704	down	8.1984	7.1485	7.6735	-5.3478	0.0019958	0.0463826	SP6
ILMN_2840286	-1.356	2.5597	down	8.5056	7.1497	7.8277	-7.3945	0.0003815	0.0174279	MEGF10
ILMN_2807016	-1.3771	2.5974	down	8.5339	7.1569	7.8454	-8.0757	0.0002389	0.0134736	TSPAN7
ILMN_2423617	-0.4031	1.3224	down	7.5616	7.1585	7.36	-6.0038	0.0011208	0.032834	ELAC1
ILMN_3109564	-0.3652	1.2881	down	7.5244	7.1592	7.3418	-5.2472	0.0021902	0.0486753	BRCA2
ILMN_2759344	-0.4652	1.3805	down	7.6397	7.1745	7.4071	-6.8256	0.0005802	0.0221142	LOC100048733
ILMN_3123341	-1.2614	2.3972	down	8.4359	7.1745	7.8052	-5.7239	0.0014251	0.0375997	XIST
ILMN_2658312	-0.4975	1.4118	down	7.682	7.1844	7.4332	-10.7423	5.065e-05	0.0057306	SP8
ILMN_2933692	-0.7454	1.6765	down	7.9314	7.186	7.5587	-6.3129	0.0008681	0.0277516	UPF1
ILMN_1218196	-0.9829	1.9765	down	8.1699	7.187	7.6784	-8.9229	0.0001397	0.0099244	IL17RD
ILMN_1230314	-0.6235	1.5406	down	7.8112	7.1877	7.4995	-8.8473	0.0001463	0.0100581	SLC27A6
ILMN_1227624	-0.486	1.4006	down	7.6765	7.1905	7.4335	-6.2088	0.0009451	0.0296101	ELAC1
ILMN_2699522	-1.6891	3.2245	down	8.8811	7.192	8.0366	-8.5693	0.0001738	0.0112395	DYRK3
ILMN_3137552	-1.4525	2.7368	down	8.6453	7.1928	7.9191	-6.3384	0.0008504	0.0274773	MTAP2
ILMN_2615081	-0.3146	1.2436	down	7.5077	7.1931	7.3504	-5.4891	0.0017551	0.0426719	FAM148C
ILMN_2696903	-1.8745	3.6667	down	9.0832	7.2087	8.1459	-9.9599	7.675e-05	0.0073601	TAL2
ILMN_2445666	-0.4024	1.3217	down	7.6157	7.2133	7.4145	-5.642	0.0015314	0.0392573	C030033M12RIK
ILMN_1238237	-0.3755	1.2973	down	7.592	7.2165	7.4043	-5.6853	0.0014741	0.0382202	TRIM32
ILMN_2809701	-0.2976	1.2291	down	7.5165	7.2189	7.3677	-5.3281	0.0020323	0.0468384	EMID1
ILMN_2906226	-0.674	1.5954	down	7.8994	7.2254	7.5624	-8.0806	0.0002382	0.0134675	CYP4F15
ILMN_2760450	-3.142	8.8272	down	10.3722	7.2302	8.8012	-17.1894	3.649e-06	0.0013303	TCFAP2B
ILMN_2778799	-0.435	1.3519	down	7.6694	7.2345	7.4519	-5.297	0.0020913	0.0474722	2510049I19RIK
ILMN_2898440	-0.6111	1.5274	down	7.8486	7.2375	7.543	-7.7793	0.0002916	0.0150575	EPB4.1L5
ILMN_2493231	-0.809	1.752	down	8.0483	7.2393	7.6438	-6.7463	0.0006165	0.022823	ZSWIM5
ILMN_2568998	-0.4406	1.3572	down	7.6833	7.2427	7.463	-5.9046	0.0012192	0.0345673	2410005G18RIK
ILMN_2697205	-0.7302	1.6588	down	7.9745	7.2443	7.6094	-11.1864	4.05e-05	0.0051456	ASTN1
ILMN_2987863	-0.62	1.5369	down	7.8666	7.2466	7.5566	-5.7396	0.0014057	0.0373594	PER2
ILMN_1227920	-0.3858	1.3066	down	7.6336	7.2478	7.4407	-5.2161	0.0022547	0.0495318	MRE11A
ILMN_1223731	-3.3168	9.9642	down	10.5687	7.252	8.9104	-13.4767	1.436e-05	0.0028949	TCFAP2B
ILMN_2441501	-0.3921	1.3123	down	7.6533	7.2611	7.4572	-7.8115	0.0002853	0.014945	CLSTN1
ILMN_2916883	-0.3719	1.294	down	7.6347	7.2629	7.4488	-5.2351	0.0022151	0.0489565	PIK3R2
ILMN_2987862	-0.8777	1.8374	down	8.144	7.2664	7.7052	-5.4329	0.0018467	0.0439821	PER2
ILMN_2774332	-1.5245	2.877	down	8.7934	7.2689	8.0312	-5.3386	0.0020128	0.0466267	MSX3
ILMN_1219184	-0.5253	1.4393	down	7.7944	7.2691	7.5317	-6.8331	0.0005769	0.0220496	GATS
ILMN_2665681	-0.7073	1.6327	down	7.9826	7.2753	7.629	-5.8434	0.0012848	0.0356336	CRY2
ILMN_1226356	-1.8534	3.6135	down	9.1308	7.2773	8.2041	-12.8152	1.902e-05	0.003302	VAT1L
ILMN_2702242	-0.2516	1.1905	down	7.5314	7.2799	7.4057	-6.314	0.0008673	0.0277512	HOMEZ
ILMN_3011353	-0.7353	1.6648	down	8.0162	7.2808	7.6485	-6.0588	0.0010702	0.0319063	MBP
ILMN_2672903	-1.7716	3.4144	down	9.0592	7.2876	8.1734	-6.7859	0.0005981	0.0223455	EPHB1
ILMN_2689784	-0.8363	1.7854	down	8.1281	7.2919	7.71	-6.7913	0.0005956	0.0223007	MCF2L
ILMN_2864170	-1.4079	2.6536	down	8.7	7.292	7.996	-6.6833	0.0006473	0.0233764	CHST3
ILMN_1253304	-1.9007	3.734	down	9.1977	7.2969	8.2473	-5.3663	0.0019623	0.0459589	STMN2
ILMN_1256701	-1.5983	3.0278	down	8.9011	7.3029	8.102	-9.9692	7.636e-05	0.0073601	2900016B01RIK
ILMN_2753589	-1.2026	2.3015	down	8.5056	7.3031	7.9044	-9.3386	0.0001091	0.0088937	3632451O06RIK
ILMN_1235042	-0.5079	1.422	down	7.8191	7.3112	7.5652	-9.2046	0.000118	0.0091992	GPR85
ILMN_2472093	-0.664	1.5844	down	7.9768	7.3128	7.6448	-9.6759	8.991e-05	0.0081122	BC020108
ILMN_2933834	-0.5863	1.5014	down	7.901	7.3147	7.6079	-5.241	0.002203	0.0488049	MIB1
ILMN_1258935	-2.6925	6.4643	down	10.0086	7.3161	8.6623	-9.1811	0.0001197	0.0092432	SULT4A1
ILMN_1216083	-0.2685	1.2045	down	7.5938	7.3254	7.4596	-5.271	0.0021424	0.0481446	ARAF
ILMN_1237987	-0.5232	1.4372	down	7.8501	7.3268	7.5885	-9.633	9.212e-05	0.0082253	8430415N23RIK
ILMN_2969172	-1.8048	3.4939	down	9.1334	7.3286	8.231	-15.934	5.6e-06	0.001617	TMEM87A
ILMN_1250286	-0.789	1.7279	down	8.1198	7.3308	7.7253	-6.9528	0.000527	0.0208756	MYO5A
ILMN_3004970	-0.9126	1.8824	down	8.244	7.3315	7.7877	-7.0224	0.0005003	0.0202438	NAP1L1
ILMN_1248565	-0.5899	1.5052	down	7.9286	7.3387	7.6336	-11.2606	3.904e-05	0.0050504	FUSIP1
ILMN_2869623	-0.5416	1.4556	down	7.8807	7.3391	7.6099	-5.2487	0.0021872	0.0486376	6330503C03RIK
ILMN_2864172	-1.2884	2.4426	down	8.6306	7.3422	7.9864	-8.9726	0.0001355	0.0097843	CHST3
ILMN_2496455	-0.4662	1.3814	down	7.8101	7.3439	7.577	-7.8415	0.0002795	0.0147517	ZFP2
ILMN_3158919	-1.8539	3.6147	down	9.2007	7.3469	8.2738	-5.9586	0.0011644	0.0336487	PRKCZ
ILMN_3006587	-0.9864	1.9812	down	8.3334	7.347	7.8402	-6.6284	0.0006755	0.0238667	GREB1
ILMN_1252597	-0.5316	1.4455	down	7.8806	7.349	7.6148	-7.077	0.0004804	0.0197268	1110033M05RIK
ILMN_3161282	-2.7059	6.5246	down	10.0558	7.3499	8.7029	-9.0594	0.0001286	0.0095096	DPYSL5
ILMN_2730293	-1.8939	3.7163	down	9.2468	7.353	8.2999	-15.5965	6.319e-06	0.0017098	PDE1B
ILMN_2835053	-0.4006	1.3201	down	7.7552	7.3546	7.5549	-7.7832	0.0002908	0.0150575	BC088983
ILMN_2675152	-0.4287	1.346	down	7.7858	7.3571	7.5714	-6.0756	0.0010553	0.0316874	VPS37C
ILMN_3004931	-0.3034	1.234	down	7.6616	7.3583	7.51	-6.5166	0.0007375	0.0253982	2310022A10RIK
ILMN_2630018	-0.5587	1.473	down	7.9248	7.3661	7.6454	-10.0179	7.435e-05	0.0072918	MKRN1
ILMN_2617925	-0.5252	1.4391	down	7.8968	7.3716	7.6342	-5.2386	0.0022078	0.0488553	DHX57
ILMN_2598374	-1.1048	2.1507	down	8.4769	7.3721	7.9245	-8.8738	0.0001439	0.0099889	CCDC92
ILMN_2828768	-0.727	1.6552	down	8.0999	7.3729	7.7364	-6.093	0.0010401	0.031467	USP28
ILMN_2974709	-0.6953	1.6192	down	8.0709	7.3756	7.7232	-5.8237	0.0013068	0.0358709	NUDT10
ILMN_3161819	-0.8878	1.8503	down	8.271	7.3832	7.8271	-10.0319	7.378e-05	0.0072674	6330534C20RIK
ILMN_2441534	-0.4633	1.3787	down	7.8532	7.3899	7.6215	-7.3582	0.0003915	0.0175817	RSPH1
ILMN_1226978	-0.5271	1.441	down	7.9239	7.3968	7.6603	-7.0114	0.0005044	0.0203189	PEX5
ILMN_2460224	-0.6299	1.5474	down	8.0267	7.3969	7.7118	-7.5398	0.0003442	0.0165438	PTCH1
ILMN_1240381	-1.859	3.6274	down	9.2616	7.4027	8.3321	-7.78	0.0002915	0.0150575	PLP1
ILMN_2745689	-0.7445	1.6754	down	8.1496	7.4051	7.7774	-5.924	0.0011992	0.0343026	STARD13
ILMN_2421436	-0.9218	1.8945	down	8.3272	7.4054	7.8663	-7.1396	0.0004588	0.0192736	D930050A07RIK
ILMN_1224932	-1.4082	2.6541	down	8.8246	7.4164	8.1205	-5.8936	0.0012308	0.034777	E430003D02RIK
ILMN_1242103	-0.871	1.8289	down	8.2901	7.4191	7.8546	-6.4722	0.0007639	0.0259868	2610528B01RIK
ILMN_2541142	-0.4651	1.3804	down	7.886	7.4209	7.6534	-8.6651	0.0001637	0.0108185	LOC382010
ILMN_2702243	-0.3148	1.2439	down	7.7361	7.4213	7.5787	-7.2433	0.0004253	0.0185182	HOMEZ
ILMN_1259764	-0.5872	1.5023	down	8.0105	7.4233	7.7169	-6.4807	0.0007588	0.025871	1500005K14RIK
ILMN_1251713	-2.7421	6.6906	down	10.1724	7.4302	8.8013	-9.1363	0.0001229	0.0093566	CAR12
ILMN_1244536	-3.0768	8.4377	down	10.5124	7.4355	8.9739	-8.6278	0.0001675	0.0109929	HNRPA1
ILMN_2641152	-0.8882	1.8508	down	8.3262	7.4381	7.8821	-8.3254	0.000203	0.0123565	NPHP4
ILMN_3160683	-0.5316	1.4455	down	7.9713	7.4397	7.7055	-5.8154	0.0013162	0.0359617	BBS12
ILMN_1224034	-1.7921	3.4633	down	9.2323	7.4401	8.3362	-14.2439	1.053e-05	0.0023025	PDE1B
ILMN_2900042	-0.409	1.3278	down	7.8522	7.4432	7.6477	-6.4627	0.0007697	0.0261333	GBA2
ILMN_2610309	-0.6028	1.5186	down	8.0462	7.4434	7.7448	-5.8507	0.0012768	0.0354872	LOC100047009
ILMN_2971073	-0.6717	1.593	down	8.1188	7.4471	7.783	-6.1945	0.0009563	0.0298303	4432405B04RIK
ILMN_2760211	-0.4618	1.3773	down	7.9105	7.4487	7.6796	-5.9067	0.001217	0.0345405	TFDP2
ILMN_1245582	-2.2781	4.8502	down	9.7379	7.4598	8.5988	-6.7116	0.0006333	0.023194	CHRNA4
ILMN_2713538	-0.6811	1.6034	down	8.1552	7.4741	7.8146	-5.3791	0.0019395	0.0455727	BMP1
ILMN_1258789	-0.5882	1.5034	down	8.0652	7.477	7.7711	-6.0657	0.0010641	0.0318705	YTHDF3
ILMN_2613738	-0.6983	1.6226	down	8.1757	7.4773	7.8265	-6.4462	0.0007799	0.0262165	4932415G12RIK
ILMN_1227587	-4.4684	22.1371	down	11.9526	7.4842	9.7184	-9.3006	0.0001115	0.0088937	A230057G18RIK
ILMN_2684575	-0.5358	1.4498	down	8.0247	7.4889	7.7568	-5.6182	0.0015639	0.0398343	PCYOX1L
ILMN_1238627	-0.7042	1.6292	down	8.1932	7.489	7.8411	-7.3978	0.0003806	0.0174279	SNHG11
ILMN_1214944	-0.7744	1.7105	down	8.266	7.4916	7.8788	-6.5106	0.000741	0.0254454	AIM1L
ILMN_2445021	-0.5239	1.4378	down	8.0347	7.5108	7.7728	-7.7074	0.0003064	0.0153796	ZW10
ILMN_3124947	-1.4379	2.7093	down	8.9521	7.5142	8.2331	-12.6089	2.083e-05	0.0034961	ZFP238
ILMN_2600744	-2.1929	4.5724	down	9.7295	7.5366	8.6331	-12.9997	1.756e-05	0.0031537	RGS16
ILMN_1233840	-2.2388	4.7202	down	9.7866	7.5477	8.6671	-9.3318	0.0001095	0.0088937	LOC381283
ILMN_1256301	-0.4946	1.409	down	8.0439	7.5492	7.7966	-5.7465	0.0013973	0.0372188	RCC2
ILMN_3103233	-0.4709	1.386	down	8.0233	7.5524	7.7878	-6.8574	0.0005664	0.0217933	GNG7
ILMN_2912598	-1.1692	2.2489	down	8.7388	7.5697	8.1542	-6.8112	0.0005866	0.0221776	AP3M2
ILMN_2735625	-0.9418	1.9209	down	8.5121	7.5703	8.0412	-5.2704	0.0021436	0.0481446	NUMA1
ILMN_2952098	-0.4058	1.3248	down	7.9862	7.5804	7.7833	-5.2887	0.0021075	0.0475696	SNHG11
ILMN_1233172	-2.2902	4.8912	down	9.8797	7.5896	8.7346	-8.0184	0.0002482	0.0136754	POU3F1
ILMN_3006575	-0.9962	1.9947	down	8.588	7.5918	8.0899	-7.2884	0.0004117	0.018148	6330503K22RIK
ILMN_3093089	-1.0522	2.0736	down	8.6472	7.595	8.1211	-6.4421	0.0007824	0.0262375	TARDBP
ILMN_2606180	-0.7349	1.6643	down	8.3336	7.5987	7.9661	-6.0486	0.0010794	0.0320636	ACOT7
ILMN_1233535	-1.8761	3.6708	down	9.4783	7.6022	8.5402	-24.6736	4.677e-07	0.0004117	6330407J23RIK
ILMN_3127381	-0.8125	1.7562	down	8.4189	7.6064	8.0126	-9.2694	0.0001136	0.0089374	ZFP239
ILMN_2754598	-0.7451	1.676	down	8.3524	7.6073	7.9799	-7.0374	0.0004947	0.0201312	CENTG3
ILMN_1236245	-1.6391	3.1147	down	9.2529	7.6138	8.4334	-6.0126	0.0011125	0.0326839	RAB11FIP4
ILMN_2861225	-0.5904	1.5056	down	8.2065	7.6162	7.9114	-9.9937	7.534e-05	0.007329	DHX35
ILMN_2584527	-2.1466	4.4277	down	9.7635	7.6169	8.6902	-7.9135	0.0002662	0.0142476	C330034C07RIK
ILMN_2754596	-0.6804	1.6026	down	8.2974	7.617	7.9572	-5.7858	0.0013503	0.0365063	CENTG3
ILMN_2503508	-0.4331	1.3501	down	8.0521	7.6191	7.8356	-7.6021	0.0003296	0.0161395	ZFP628
ILMN_1213056	-1.1482	2.2163	down	8.7763	7.6282	8.2023	-6.0659	0.0010639	0.0318705	FEZ1
ILMN_2624176	-1.1068	2.1537	down	8.7454	7.6386	8.192	-5.3286	0.0020314	0.0468384	NSUN2
ILMN_1235131	-2.838	7.1503	down	10.477	7.639	9.058	-17.4367	3.366e-06	0.0012654	GYLTL1B
ILMN_2596056	-1.1314	2.1907	down	8.7708	7.6394	8.2051	-8.5915	0.0001714	0.011144	ZFP508
ILMN_2923671	-1.7255	3.307	down	9.3652	7.6397	8.5025	-6.392	0.0008144	0.0268195	RRAGB
ILMN_2762925	-1.5976	3.0263	down	9.2377	7.6401	8.4389	-7.5349	0.0003454	0.0165666	LOC100046259
ILMN_2459155	-0.8097	1.7529	down	8.4519	7.6421	8.047	-6.4752	0.0007621	0.025948	ZFP238
ILMN_1254622	-1.4669	2.7643	down	9.1108	7.6439	8.3774	-6.0251	0.0011009	0.0324625	PCP4L1
ILMN_2611767	-1.5711	2.9712	down	9.2157	7.6446	8.4301	-14.9034	8.162e-06	0.0019222	GPRC5B
ILMN_2932662	-1.3394	2.5305	down	8.9841	7.6447	8.3144	-10.4145	6.008e-05	0.0063585	RASL11A
ILMN_2729870	-0.9458	1.9262	down	8.5918	7.6461	8.1189	-8.1006	0.000235	0.0134675	LOC100046744
ILMN_2934457	-0.7108	1.6367	down	8.3574	7.6466	8.002	-7.8396	0.0002799	0.0147517	RAN
ILMN_2763772	-0.6964	1.6205	down	8.3456	7.6492	7.9974	-6.1673	0.0009779	0.0302184	RPAP3
ILMN_1228105	-4.0368	16.4133	down	11.7086	7.6718	9.6902	-13.0716	1.703e-05	0.003136	SOX10
ILMN_1220360	-1.2054	2.306	down	8.8778	7.6724	8.2751	-6.5697	0.0007073	0.0247111	UNC13B
ILMN_3153753	-1.0471	2.0664	down	8.7204	7.6733	8.1968	-9.3023	0.0001114	0.0088937	CACNB3
ILMN_2480125	-1.3765	2.5964	down	9.054	7.6775	8.3657	-8.0933	0.0002362	0.0134675	3110018K01RIK
ILMN_3160783	-0.6164	1.5331	down	8.2956	7.6791	7.9873	-9.4413	0.0001028	0.0086984	TTLL4
ILMN_2716719	-1.313	2.4846	down	8.9955	7.6825	8.339	-5.3605	0.0019727	0.0460259	B230333C21RIK
ILMN_3121717	-1.5078	2.8437	down	9.1928	7.6851	8.4389	-6.7257	0.0006264	0.0230458	ELAVL2
ILMN_2454393	-0.6218	1.5388	down	8.3141	7.6923	8.0032	-16.9448	3.957e-06	0.0013638	YPEL1
ILMN_2824022	-1.1688	2.2482	down	8.8772	7.7085	8.2928	-5.4904	0.0017531	0.0426649	MAP3K7IP3
ILMN_2490536	-0.5655	1.4799	down	8.2751	7.7096	7.9924	-7.9639	0.0002574	0.0140234	ALDH5A1
ILMN_2616522	-0.8059	1.7483	down	8.5214	7.7155	8.1185	-5.8412	0.0012873	0.0356336	CROCC
ILMN_3084791	-0.3365	1.2627	down	8.0529	7.7165	7.8847	-5.6061	0.0015808	0.0400951	ALS2CR13
ILMN_2848828	-0.4382	1.3549	down	8.1557	7.7175	7.9366	-5.7354	0.0014109	0.0374523	CEP97
ILMN_2497190	-1.6153	3.0636	down	9.3414	7.7261	8.5337	-7.2823	0.0004135	0.0181882	BMF
ILMN_2643495	-1.2627	2.3994	down	8.991	7.7283	8.3596	-6.1537	0.000989	0.0303885	FEZ1
ILMN_2871628	-1.7076	3.2661	down	9.4368	7.7293	8.583	-8.7923	0.0001513	0.0102649	MAPK8IP1
ILMN_3095624	-0.8905	1.8538	down	8.6204	7.7299	8.1751	-15.1043	7.57e-06	0.0018713	JMJD3
ILMN_1233444	-2.9909	7.9495	down	10.7402	7.7493	9.2448	-5.4503	0.0018177	0.0435325	A730017C20RIK
ILMN_2587651	-0.6348	1.5527	down	8.3846	7.7498	8.0672	-5.6243	0.0015555	0.0397403	WWOX
ILMN_2688135	-0.7794	1.7164	down	8.5443	7.7649	8.1546	-5.8657	0.0012604	0.0352163	DDX19B
ILMN_2953277	-0.6644	1.5849	down	8.43	7.7656	8.0978	-5.7447	0.0013995	0.0372219	EG433182
ILMN_2636349	-0.8229	1.769	down	8.5907	7.7678	8.1793	-5.6355	0.0015403	0.0393984	RNF208
ILMN_2686244	-0.9579	1.9425	down	8.7273	7.7694	8.2483	-6.3643	0.0008328	0.0270792	RASSF4
ILMN_2956092	-1.0289	2.0405	down	8.8015	7.7726	8.287	-6.1913	0.0009588	0.0298487	RASSF4
ILMN_3160556	-0.5433	1.4573	down	8.3179	7.7746	8.0462	-6.4263	0.0007924	0.0264316	SMG6
ILMN_1234519	-2.217	4.6494	down	9.992	7.775	8.8835	-10.2024	6.727e-05	0.0068957	A830059I20RIK
ILMN_1254295	-3.4062	10.6013	down	11.1898	7.7836	9.4867	-8.3104	0.0002049	0.0124527	SOX21
ILMN_2659960	-1.2864	2.4392	down	9.0746	7.7881	8.4313	-9.723	8.755e-05	0.0079778	LRBA
ILMN_2501670	-0.9522	1.9348	down	8.7458	7.7936	8.2697	-6.68	0.0006489	0.0233764	HNRPDL
ILMN_2993779	-0.5109	1.4249	down	8.3099	7.799	8.0544	-5.3821	0.0019341	0.045475	5630401D24RIK
ILMN_1238592	-0.6802	1.6024	down	8.4792	7.799	8.1391	-6.7995	0.0005919	0.0222065	PIGH
ILMN_1252730	-0.4782	1.393	down	8.2813	7.8031	8.0422	-5.2591	0.0021662	0.0484399	NUDT4
ILMN_2639230	-0.772	1.7076	down	8.5825	7.8105	8.1965	-6.1556	0.0009874	0.0303885	ATAD1
ILMN_2429437	-0.6338	1.5516	down	8.4478	7.814	8.1309	-5.8544	0.0012728	0.0354385	CCDC92
ILMN_3115213	-1.5934	3.0176	down	9.4113	7.8179	8.6146	-5.5856	0.0016099	0.0404358	IRX2
ILMN_2514377	-0.535	1.4489	down	8.3642	7.8292	8.0967	-6.258	0.0009078	0.0287911	CXADR
ILMN_2626980	-0.712	1.6381	down	8.5422	7.8302	8.1862	-5.3172	0.0020529	0.0470066	AW540478
ILMN_1213278	-1.3004	2.463	down	9.1368	7.8363	8.4865	-17.7794	3.014e-06	0.0011452	JAK1
ILMN_1244811	-1.0331	2.0465	down	8.8715	7.8383	8.3549	-5.2318	0.0022218	0.0489863	TARDBP
ILMN_2977193	-0.846	1.7974	down	8.6847	7.8387	8.2617	-14.8871	8.213e-06	0.0019222	ADAT1
ILMN_2450767	-1.1287	2.1867	down	8.9696	7.8408	8.4052	-8.2281	0.0002162	0.012854	DUSP4
ILMN_2698282	-1.043	2.0605	down	8.8848	7.8418	8.3633	-8.3073	0.0002054	0.0124565	FUSIP1
ILMN_2747811	-0.8972	1.8625	down	8.7517	7.8545	8.3031	-13.1173	1.67e-05	0.0031103	CRLF1
ILMN_2761046	-1.3511	2.551	down	9.208	7.8569	8.5325	-5.2492	0.0021863	0.0486376	SLC25A33
ILMN_2655869	-1.113	2.163	down	8.9841	7.8711	8.4276	-5.5174	0.001711	0.0420045	KCTD15
ILMN_1260493	-0.7712	1.7067	down	8.6447	7.8735	8.2591	-5.2215	0.0022434	0.0493706	IFT140
ILMN_2624749	-0.4817	1.3964	down	8.3689	7.8872	8.128	-7.2781	0.0004148	0.0182104	ANKRD10
ILMN_2965660	-2.9133	7.5334	down	10.8032	7.8899	9.3465	-7.6819	0.0003118	0.0154588	APCDD1
ILMN_2576590	-0.6386	1.5569	down	8.5332	7.8946	8.2139	-13.6514	1.336e-05	0.0027394	DDX26
ILMN_2777217	-0.5938	1.5092	down	8.4918	7.898	8.1949	-7.1236	0.0004642	0.0193699	COG3
ILMN_2419247	-0.8861	1.8482	down	8.788	7.9019	8.345	-7.9438	0.0002609	0.0140606	TRP53BP2
ILMN_2883795	-0.6696	1.5907	down	8.5832	7.9135	8.2484	-6.8098	0.0005873	0.0221776	DCUN1D4
ILMN_2648098	-2.0527	4.1487	down	9.9671	7.9144	8.9408	-9.6351	9.201e-05	0.0082253	SRGAP3
ILMN_1232578	-1.9569	3.8823	down	9.8827	7.9257	8.9042	-8.1836	0.0002225	0.0130307	A330042I05RIK
ILMN_2519802	-0.4682	1.3833	down	8.3992	7.9311	8.1651	-5.7904	0.001345	0.0364641	FADS2
ILMN_3108328	-1.0805	2.1148	down	9.0131	7.9325	8.4728	-5.9758	0.0011476	0.033343	PEX5
ILMN_1253259	-0.6505	1.5697	down	8.5935	7.943	8.2682	-5.5843	0.0016118	0.0404542	SNX27
ILMN_2963754	-0.7454	1.6764	down	8.6887	7.9433	8.316	-5.499	0.0017395	0.0424692	9430015G10RIK
ILMN_2843349	-0.8833	1.8446	down	8.8269	7.9436	8.3853	-5.8397	0.0012889	0.0356336	C79407
ILMN_1217117	-1.5236	2.8751	down	9.4801	7.9565	8.7183	-9.8745	8.045e-05	0.0075617	CDON
ILMN_2538597	-1.2538	2.3847	down	9.2138	7.96	8.5869	-5.5397	0.0016772	0.0414613	LOC386405
ILMN_2911307	-1.1408	2.2051	down	9.1086	7.9678	8.5382	-5.4166	0.0018742	0.0443572	GM347
ILMN_1254128	-0.7468	1.678	down	8.7274	7.9807	8.354	-6.7227	0.0006278	0.023052	FSD1
ILMN_1217040	-0.6915	1.6149	down	8.6722	7.9808	8.3265	-7.1926	0.0004413	0.0188235	1300001I01RIK
ILMN_1250696	-2.314	4.9727	down	10.2954	7.9814	9.1384	-7.2276	0.0004302	0.0186633	TPBG
ILMN_2929553	-0.861	1.8163	down	8.8454	7.9845	8.415	-10.0739	7.211e-05	0.0072294	PRPF38B
ILMN_3116014	-0.4183	1.3363	down	8.4111	7.9928	8.2019	-5.314	0.0020588	0.0470066	C530028I08RIK
ILMN_1253854	-0.6372	1.5553	down	8.6307	7.9935	8.3121	-6.2298	0.0009289	0.0293062	TGIF1
ILMN_1254793	-0.8604	1.8155	down	8.8666	8.0062	8.4364	-8.6187	0.0001685	0.0110357	SART1
ILMN_2649478	-0.6958	1.6198	down	8.7045	8.0087	8.3566	-11.0598	4.313e-05	0.0053121	2310036D04RIK
ILMN_1256624	-0.6517	1.5711	down	8.6652	8.0135	8.3394	-5.8814	0.0012436	0.0348745	ADAT1
ILMN_2691752	-2.9304	7.6233	down	10.9457	8.0153	9.4805	-14.994	7.889e-06	0.0018855	OTX2
ILMN_2421220	-0.8391	1.789	down	8.856	8.0169	8.4365	-5.3483	0.0019949	0.0463826	BRWD1
ILMN_1253797	-1.0083	2.0116	down	9.0294	8.0211	8.5252	-8.1592	0.0002261	0.0131366	SLIT2
ILMN_1214826	-1.0217	2.0304	down	9.0556	8.0339	8.5448	-5.9341	0.001189	0.0341391	PGBD1
ILMN_2708477	-2.8174	7.0488	down	10.852	8.0346	9.4433	-6.4801	0.0007591	0.025871	SPINK3
ILMN_2690126	-2.622	6.1559	down	10.6576	8.0357	9.3466	-21.9335	9.149e-07	0.000635	OTX1
ILMN_1248657	-1.9483	3.8592	down	9.9995	8.0512	9.0253	-22.6273	7.662e-07	0.0005566	IL17RD
ILMN_3109573	-0.7008	1.6254	down	8.7526	8.0518	8.4022	-6.8152	0.0005848	0.0221776	MTERF
ILMN_1231627	-1.1262	2.1828	down	9.1817	8.0555	8.6186	-6.5131	0.0007395	0.0254199	SDSL
ILMN_2738123	-1.5528	2.9339	down	9.6086	8.0558	8.8322	-21.5022	1.024e-06	0.0006722	LOC100046518
ILMN_2534921	-0.9712	1.9604	down	9.0293	8.0581	8.5437	-10.6627	5.277e-05	0.0058283	LOC386486
ILMN_1236601	-0.3827	1.3038	down	8.4446	8.0619	8.2532	-6.0765	0.0010545	0.0316874	POLE4
ILMN_2745551	-1.0095	2.0133	down	9.0879	8.0784	8.5831	-6.5588	0.0007134	0.0248764	OLFML2B
ILMN_1228426	-1.123	2.178	down	9.2197	8.0967	8.6582	-5.4753	0.0017772	0.0430201	6330503K22RIK
ILMN_2913845	-0.5199	1.4338	down	8.6254	8.1055	8.3654	-5.715	0.0014362	0.0377811	PEO1
ILMN_1258253	-0.7114	1.6374	down	8.8238	8.1124	8.4681	-6.9416	0.0005315	0.0209869	AEBP2
ILMN_2916791	-0.3602	1.2836	down	8.4828	8.1226	8.3027	-5.8995	0.0012246	0.0346646	ZKSCAN17
ILMN_2776391	-0.6295	1.547	down	8.7543	8.1248	8.4396	-5.2453	0.0021941	0.0487318	HBS1L
ILMN_1231624	-0.8218	1.7677	down	8.9595	8.1377	8.5486	-7.5094	0.0003517	0.016789	MKS1
ILMN_2619848	-1.6562	3.1518	down	9.798	8.1418	8.9699	-5.3994	0.0019038	0.0449102	TFRC
ILMN_3096250	-0.4445	1.3609	down	8.5915	8.147	8.3692	-7.3052	0.0004067	0.018052	COIL
ILMN_1235921	-0.9947	1.9927	down	9.1424	8.1477	8.6451	-9.0912	0.0001262	0.0094734	A930005G04RIK
ILMN_2687272	-0.8953	1.86	down	9.0525	8.1572	8.6049	-6.4005	0.0008089	0.0267348	BC066140
ILMN_2438849	-0.9517	1.9341	down	9.1094	8.1577	8.6335	-6.0794	0.001052	0.0316666	ZFP532
ILMN_2661458	-0.495	1.4093	down	8.6557	8.1607	8.4082	-6.4077	0.0008043	0.0266554	SUPT5H
ILMN_2794051	-0.7269	1.655	down	8.8892	8.1624	8.5258	-6.8234	0.0005812	0.0221274	STK38L
ILMN_2985305	-0.7452	1.6762	down	8.9146	8.1694	8.542	-10.1922	6.764e-05	0.0068957	D15WSU169E
ILMN_1247220	-1.9292	3.8085	down	10.1027	8.1735	9.1381	-7.7948	0.0002886	0.0150506	LOC100047200
ILMN_1238533	-0.6451	1.5639	down	8.8253	8.1801	8.5027	-6.2806	0.0008912	0.0283642	B3GALNT2
ILMN_1254878	-0.3257	1.2532	down	8.508	8.1823	8.3452	-5.6991	0.0014564	0.0380351	EIF4E3
ILMN_1253906	-0.3962	1.316	down	8.5816	8.1854	8.3835	-5.6709	0.0014929	0.0385979	BAT2D
ILMN_2458274	-0.77	1.7052	down	8.9685	8.1986	8.5836	-5.8171	0.0013143	0.0359617	UBAP1
ILMN_2631143	-1.1665	2.2447	down	9.3741	8.2076	8.7909	-5.3641	0.0019663	0.0460227	SOX5
ILMN_2838629	-1.1448	2.2111	down	9.3736	8.2288	8.8012	-6.0463	0.0010815	0.0320993	RCCD1
ILMN_2903484	-0.4387	1.3554	down	8.6904	8.2518	8.4711	-5.8628	0.0012636	0.0352521	FOXJ3
ILMN_1250338	-0.9981	1.9974	down	9.2623	8.2642	8.7633	-7.2553	0.0004217	0.0184025	E130308A19RIK
ILMN_1218794	-0.8537	1.8072	down	9.1211	8.2674	8.6943	-6.1814	0.0009666	0.0299214	CAND1
ILMN_1257102	-0.8956	1.8604	down	9.188	8.2923	8.7401	-10.1961	6.749e-05	0.0068957	CECR5
ILMN_2461320	-0.7867	1.7252	down	9.0792	8.2925	8.6859	-7.3234	0.0004014	0.0178654	AU020206
ILMN_1215772	-0.7316	1.6605	down	9.0274	8.2958	8.6616	-6.676	0.000651	0.0233796	POLR3K
ILMN_2594009	-0.9418	1.9209	down	9.2494	8.3076	8.7785	-5.947	0.001176	0.0338474	FGD1
ILMN_1221157	-0.4474	1.3636	down	8.7572	8.3097	8.5334	-7.4559	0.0003652	0.0171026	KRT8
ILMN_2482591	-1.1108	2.1596	down	9.4385	8.3277	8.8831	-9.9459	7.734e-05	0.0073654	RPS13
ILMN_2548010	-2.6455	6.2569	down	10.9886	8.3431	9.6658	-8.9653	0.0001361	0.0097884	HOPX
ILMN_2897858	-0.7356	1.6651	down	9.0906	8.355	8.7228	-8.792	0.0001513	0.0102649	HUS1
ILMN_2458275	-0.8979	1.8633	down	9.2577	8.3598	8.8088	-5.7098	0.0014428	0.0377988	UBAP1
ILMN_2828687	-0.5398	1.4537	down	8.9002	8.3604	8.6303	-8.4481	0.0001876	0.0116957	MARS
ILMN_2993836	-1.1271	2.1842	down	9.4999	8.3728	8.9363	-8.8415	0.0001468	0.010072	DLG3
ILMN_1217009	-1.301	2.4641	down	9.6747	8.3736	9.0242	-6.2722	0.0008973	0.0285097	RAB15
ILMN_1221750	-2.7252	6.6127	down	11.1041	8.3789	9.7415	-12.2547	2.441e-05	0.0038138	MYCL1
ILMN_2588759	-1.2928	2.4501	down	9.6797	8.3868	9.0332	-6.6918	0.000643	0.0233266	APH1A
ILMN_1221418	-0.8537	1.8072	down	9.2561	8.4023	8.8292	-5.2781	0.0021283	0.0478894	AASDH
ILMN_2450676	-1.0836	2.1193	down	9.4975	8.4139	8.9557	-6.5203	0.0007353	0.0253952	5530400K22RIK
ILMN_3070389	-1.0037	2.0052	down	9.4292	8.4255	8.9274	-5.7914	0.0013439	0.0364641	ENSMUSG00000068790
ILMN_3162081	-0.9684	1.9567	down	9.4135	8.4451	8.9293	-7.4424	0.0003687	0.0171672	WDR6
ILMN_2697060	-0.5501	1.4642	down	9.0002	8.4501	8.7251	-7.3742	0.0003871	0.0175195	DCP1A
ILMN_2903734	-0.7837	1.7216	down	9.234	8.4503	8.8422	-10.4825	5.796e-05	0.0061711	SIAH1B
ILMN_2899591	-0.858	1.8125	down	9.3104	8.4525	8.8815	-7.4684	0.000362	0.0170564	LARS
ILMN_2992517	-0.8717	1.8299	down	9.3514	8.4796	8.9155	-11.3318	3.77e-05	0.0049689	SEPT6
ILMN_2936954	-0.9289	1.9038	down	9.4114	8.4826	8.947	-6.1079	0.0010273	0.0312631	NVL
ILMN_2589640	-2.305	4.9416	down	10.7986	8.4936	9.6461	-12.8144	1.903e-05	0.003302	EDNRB
ILMN_2901029	-0.9299	1.9051	down	9.4404	8.5105	8.9754	-5.6216	0.0015592	0.0397586	ZFP532
ILMN_1249766	-1.2165	2.3238	down	9.7275	8.511	9.1192	-6.5463	0.0007204	0.025048	GBX2
ILMN_2750842	-0.6933	1.617	down	9.2214	8.5281	8.8747	-5.3343	0.0020207	0.0467084	2610027L16RIK
ILMN_2789862	-1.1848	2.2733	down	9.7196	8.5348	9.1272	-6.8591	0.0005657	0.0217886	B4GALNT4
ILMN_2979307	-0.8047	1.7468	down	9.341	8.5363	8.9387	-6.8708	0.0005607	0.0216421	NEK3
ILMN_2996561	-0.89	1.8532	down	9.4281	8.5381	8.9831	-6.4153	0.0007994	0.0265664	GPR177
ILMN_2911855	-0.8309	1.7788	down	9.3806	8.5496	8.9651	-8.1913	0.0002214	0.0130265	ESPL1
ILMN_2666849	-0.7776	1.7143	down	9.336	8.5584	8.9472	-6.4537	0.0007753	0.0261501	LOC381212
ILMN_2944601	-0.4996	1.4138	down	9.0808	8.5811	8.8309	-5.915	0.0012085	0.034425	4933439C20RIK
ILMN_1241270	-0.8188	1.7639	down	9.4021	8.5834	8.9927	-8.8755	0.0001438	0.0099889	CEP78
ILMN_2624809	-0.5731	1.4877	down	9.1802	8.6071	8.8937	-6.6678	0.0006551	0.0234331	MTERF
ILMN_2699833	-0.7181	1.645	down	9.3338	8.6157	8.9748	-6.6749	0.0006515	0.0233796	WBP7
ILMN_1254034	-1.7521	3.3685	down	10.4082	8.6561	9.5322	-7.7834	0.0002908	0.0150575	SCL0002540.1_6
ILMN_2856668	-0.5752	1.4898	down	9.2392	8.6641	8.9516	-6.6852	0.0006463	0.0233764	METT11D1
ILMN_1251276	-1.7642	3.3969	down	10.4357	8.6715	9.5536	-7.288	0.0004118	0.018148	VSTM2B
ILMN_2433318	-0.9602	1.9456	down	9.6404	8.6802	9.1603	-10.4831	5.794e-05	0.0061711	GREB1
ILMN_2602204	-0.4538	1.3696	down	9.1496	8.6958	8.9227	-5.5203	0.0017066	0.0420045	TSC22D2
ILMN_2996667	-1.6028	3.0373	down	10.299	8.6962	9.4976	-7.6137	0.0003269	0.0160527	ISG20L2
ILMN_2783429	-0.8991	1.8649	down	9.6168	8.7177	9.1673	-7.1926	0.0004413	0.0188235	DCP1A
ILMN_2768831	-0.6266	1.544	down	9.3455	8.7188	9.0321	-6.6992	0.0006393	0.0233022	SIAH1A
ILMN_1219699	-0.447	1.3632	down	9.1718	8.7248	8.9483	-5.9211	0.0012022	0.0343537	9330175B01RIK
ILMN_2431657	-0.8745	1.8333	down	9.6049	8.7304	9.1676	-5.5306	0.0016909	0.041715	D10ERTD516E
ILMN_1237677	-1.0593	2.084	down	9.7911	8.7318	9.2615	-6.0231	0.0011028	0.0324912	SERBP1
ILMN_2996021	-1.0699	2.0993	down	9.8058	8.7359	9.2709	-5.6559	0.0015128	0.0389711	ZFP326
ILMN_2680038	-2.3871	5.231	down	11.1284	8.7413	9.9348	-6.8008	0.0005913	0.0222065	NUAK2
ILMN_1225544	-0.6257	1.543	down	9.3677	8.742	9.0549	-5.8197	0.0013114	0.0359373	SLC19A1
ILMN_2502290	-1.6053	3.0426	down	10.3803	8.7749	9.5776	-8.2607	0.0002116	0.0126888	TRIM71
ILMN_2615810	-0.9142	1.8845	down	9.6986	8.7844	9.2415	-5.2172	0.0022523	0.0495318	NUDT11
ILMN_2492491	-0.8447	1.7959	down	9.6412	8.7965	9.2188	-6.0267	0.0010994	0.0324451	C030026E19RIK
ILMN_2550962	-2.1686	4.4959	down	10.9831	8.8145	9.8988	-8.6293	0.0001674	0.0109929	E430033B07RIK
ILMN_2650683	-0.5679	1.4824	down	9.3961	8.8282	9.1122	-5.306	0.0020742	0.047201	TDRD3
ILMN_1252283	-0.9613	1.9471	down	9.8045	8.8432	9.3238	-11.5576	3.38e-05	0.0045858	TULP4
ILMN_2742305	-0.417	1.3352	down	9.3077	8.8907	9.0992	-10.0102	7.466e-05	0.0073024	GOLGB1
ILMN_2923599	-0.6773	1.5991	down	9.5705	8.8932	9.2318	-5.2511	0.0021824	0.0486376	XPO6
ILMN_1238520	-0.629	1.5465	down	9.5311	8.9021	9.2166	-6.1102	0.0010253	0.0312289	CLK2
ILMN_2687111	-0.8473	1.7992	down	9.7501	8.9028	9.3265	-5.7262	0.0014223	0.0375512	ARFGEF1
ILMN_2655944	-0.8638	1.8198	down	9.7732	8.9094	9.3413	-7.2393	0.0004266	0.0185492	BUB3
ILMN_1245043	-1.4423	2.7175	down	10.356	8.9137	9.6349	-6.7011	0.0006384	0.0233022	LOC226017
ILMN_2889313	-0.665	1.5856	down	9.5843	8.9193	9.2518	-6.1265	0.0010115	0.0309133	5730419I09RIK
ILMN_2660328	-0.8592	1.814	down	9.7844	8.9252	9.3548	-6.3811	0.0008216	0.0269573	UBXD8
ILMN_2440679	-2.6801	6.4088	down	11.6073	8.9272	10.2673	-9.5409	9.707e-05	0.0084627	D1ERTD471E
ILMN_1240083	-0.5055	1.4196	down	9.4334	8.9279	9.1806	-6.0069	0.0011179	0.032775	NUP214
ILMN_2896229	-1.5115	2.8511	down	10.4425	8.931	9.6868	-6.5504	0.000718	0.0249912	ZFP219
ILMN_2977903	-0.5416	1.4556	down	9.4835	8.9419	9.2127	-7.5899	0.0003324	0.0161897	BC057627
ILMN_1244356	-0.7207	1.6479	down	9.6757	8.9551	9.3154	-5.2123	0.0022627	0.0495837	4121402D02RIK
ILMN_1251870	-0.6988	1.6232	down	9.6627	8.9638	9.3133	-7.1601	0.0004519	0.0191001	SMARCAD1
ILMN_2629748	-1.223	2.3343	down	10.2205	8.9975	9.609	-7.4708	0.0003614	0.0170564	DHX9
ILMN_2853957	-0.3726	1.2947	down	9.3826	9.01	9.1963	-6.3718	0.0008278	0.0270545	DAG1
ILMN_3139668	-0.6807	1.6029	down	9.6925	9.0118	9.3522	-6.0446	0.001083	0.0321181	CPSF1
ILMN_2739599	-1.5466	2.9212	down	10.5625	9.0159	9.7892	-5.8731	0.0012525	0.0350647	NR6A1
ILMN_2448591	-0.9619	1.9479	down	10.0266	9.0647	9.5456	-7.4459	0.0003678	0.0171672	A730017D01RIK
ILMN_2956881	-0.7597	1.6931	down	9.8602	9.1005	9.4803	-5.6472	0.0015244	0.0391882	PPP2R5D
ILMN_2524251	-0.7472	1.6785	down	9.8668	9.1197	9.4932	-5.3208	0.002046	0.0469449	TNIK
ILMN_2614945	-0.8719	1.83	down	9.9995	9.1277	9.5636	-5.2678	0.0021487	0.0481674	RECQL4
ILMN_2418957	-1.0479	2.0676	down	10.1783	9.1304	9.6543	-6.0926	0.0010405	0.031467	5930418K15RIK
ILMN_1213616	-0.8892	1.8521	down	10.0204	9.1312	9.5758	-9.2415	0.0001155	0.0090505	MCM7
ILMN_1238412	-0.9662	1.9537	down	10.0985	9.1323	9.6154	-7.2075	0.0004366	0.01878	SHMT1
ILMN_2605268	-1.0296	2.0414	down	10.1863	9.1567	9.6715	-6.4541	0.000775	0.0261501	UBQLN4
ILMN_1244991	-0.7245	1.6524	down	9.8827	9.1582	9.5204	-6.4043	0.0008064	0.0267026	FBXO21
ILMN_2628708	-0.7914	1.7308	down	9.9497	9.1583	9.554	-6.3681	0.0008302	0.0270545	DEPDC1B
ILMN_1240935	-1.1209	2.1748	down	10.2859	9.165	9.7254	-6.298	0.0008787	0.0280398	SALL2
ILMN_1260383	-1.2147	2.3209	down	10.391	9.1763	9.7836	-7.4595	0.0003643	0.0170969	MDN1
ILMN_3140516	-0.835	1.7839	down	10.0238	9.1888	9.6063	-5.5574	0.0016509	0.0410633	RAPGEF1
ILMN_2495669	-1.6075	3.0473	down	10.7966	9.1891	9.9929	-8.2928	0.0002073	0.0125313	WFIKKN1
ILMN_1221007	-0.6739	1.5953	down	9.8638	9.19	9.5269	-7.099	0.0004727	0.0194984	PRKD3
ILMN_2920309	-0.7067	1.6321	down	9.8993	9.1926	9.5459	-5.7142	0.0014373	0.0377811	TRIT1
ILMN_1249888	-0.8653	1.8218	down	10.0672	9.2019	9.6345	-13.4831	1.432e-05	0.0028949	ADCY6
ILMN_2693535	-0.9792	1.9714	down	10.2154	9.2362	9.7258	-7.9076	0.0002673	0.014251	NUP107
ILMN_1259792	-0.8282	1.7755	down	10.0694	9.2411	9.6552	-7.6232	0.0003248	0.0160093	ATXN1L
ILMN_2804166	-1.9944	3.9846	down	11.2429	9.2484	10.2456	-9.3827	0.0001063	0.008863	IGSF9
ILMN_2932814	-0.6675	1.5884	down	9.9171	9.2495	9.5833	-5.5588	0.0016488	0.0410413	CCDC127
ILMN_2657340	-1.4666	2.7637	down	10.722	9.2554	9.9887	-5.2958	0.0020938	0.0474972	ZFP664
ILMN_2944576	-0.439	1.3557	down	9.6945	9.2555	9.475	-5.7541	0.0013881	0.037029	PEX6
ILMN_2769811	-0.7572	1.6902	down	10.0134	9.2561	9.6347	-5.9255	0.0011977	0.0343026	2810046L04RIK
ILMN_2621901	-0.558	1.4722	down	9.8196	9.2616	9.5406	-7.3697	0.0003883	0.0175195	BC004022
ILMN_2716514	-1.2508	2.3797	down	10.5204	9.2696	9.895	-8.1005	0.000235	0.0134675	EIF4G1
ILMN_2657338	-1.4696	2.7694	down	10.751	9.2815	10.0162	-5.2827	0.0021193	0.0477388	D930038J03RIK
ILMN_2696575	-0.9988	1.9984	down	10.2844	9.2856	9.785	-7.3914	0.0003824	0.0174279	CTNNB1
ILMN_2451795	-0.7734	1.7093	down	10.0966	9.3231	9.7099	-5.2943	0.0020966	0.0475023	4931433E08RIK
ILMN_1249313	-0.5891	1.5044	down	9.9278	9.3387	9.6333	-5.9252	0.001198	0.0343026	RABL3
ILMN_1229082	-1.1691	2.2487	down	10.5295	9.3604	9.9449	-7.9436	0.0002609	0.0140606	KLHL21
ILMN_2895293	-1.086	2.1228	down	10.4492	9.3632	9.9062	-10.4988	5.747e-05	0.0061711	BC003993
ILMN_1227863	-0.843	1.7938	down	10.2298	9.3867	9.8083	-5.9936	0.0011305	0.0329677	UBE2N
ILMN_2534090	-0.7184	1.6454	down	10.1399	9.4215	9.7807	-7.4324	0.0003713	0.0171672	LOC216443
ILMN_2673268	-1.1125	2.1622	down	10.5532	9.4406	9.9969	-19.8322	1.622e-06	0.0008236	E130307D12
ILMN_2588474	-0.9377	1.9154	down	10.383	9.4454	9.9142	-8.6335	0.0001669	0.0109929	HOMER2
ILMN_2822552	-0.6964	1.6205	down	10.1487	9.4523	9.8005	-5.8262	0.0013041	0.0358709	UBTD2
ILMN_2831491	-0.6982	1.6225	down	10.163	9.4648	9.8139	-5.6006	0.0015886	0.0402072	PWP2
ILMN_1236358	-0.6491	1.5682	down	10.1207	9.4716	9.7961	-5.4916	0.0017512	0.0426481	CHD4
ILMN_2727116	-0.7708	1.7062	down	10.2454	9.4747	9.8601	-5.7027	0.0014518	0.0379695	SOX4
ILMN_2623056	-0.8348	1.7836	down	10.3304	9.4955	9.913	-6.5322	0.0007284	0.0252635	CLSPN
ILMN_2634222	-0.7915	1.7309	down	10.3001	9.5086	9.9043	-7.4748	0.0003604	0.0170564	EFS
ILMN_2673274	-1.1519	2.2221	down	10.6739	9.522	10.0979	-15.8148	5.843e-06	0.0016475	SAFB
ILMN_2717621	-1.1485	2.2168	down	10.6796	9.5311	10.1053	-5.5027	0.0017338	0.0423885	RPS15A
ILMN_1218104	-0.6623	1.5826	down	10.197	9.5347	9.8658	-9.3669	0.0001073	0.0088667	5630401D24RIK
ILMN_1255766	-0.6655	1.5861	down	10.2019	9.5364	9.8691	-6.9712	0.0005198	0.0206847	SH3BP2
ILMN_3136355	-0.8451	1.7964	down	10.3821	9.537	9.9596	-5.2134	0.0022604	0.0495652	PHRF1
ILMN_3148550	-0.9896	1.9856	down	10.5614	9.5718	10.0666	-5.7085	0.0014444	0.0378038	GOLM1
ILMN_2496682	-0.6039	1.5199	down	10.2061	9.6021	9.9041	-9.3471	0.0001086	0.0088843	ZFX
ILMN_2599858	-0.7114	1.6373	down	10.3179	9.6066	9.9622	-6.9261	0.0005377	0.0211224	PBX2
ILMN_1239154	-0.8778	1.8376	down	10.522	9.6442	10.0831	-8.3259	0.0002029	0.0123565	HIF1AN
ILMN_2749354	-1.0651	2.0924	down	10.7578	9.6927	10.2252	-6.5193	0.0007359	0.0253952	FAM168B
ILMN_2912439	-0.6495	1.5687	down	10.348	9.6985	10.0232	-8.6056	0.0001699	0.0110864	1810026J23RIK
ILMN_2426921	-0.8002	1.7414	down	10.5115	9.7112	10.1113	-10.5667	5.547e-05	0.0060297	WDR5
ILMN_2756008	-0.8904	1.8537	down	10.647	9.7567	10.2019	-12.4552	2.23e-05	0.0036133	NASP
ILMN_2681516	-1.0387	2.0543	down	10.7966	9.758	10.2773	-11.1269	4.171e-05	0.0052087	SLC39A6
ILMN_1230060	-1.0243	2.034	down	10.784	9.7597	10.2719	-16.7727	4.192e-06	0.0013638	LOC545866
ILMN_2489210	-0.8453	1.7966	down	10.6128	9.7675	10.1901	-6.3706	0.0008286	0.0270545	ACTR1B
ILMN_2453954	-0.8677	1.8247	down	10.6451	9.7775	10.2113	-8.5539	0.0001755	0.0112509	1600021P15RIK
ILMN_2690061	-1.2983	2.4594	down	11.0766	9.7783	10.4275	-9.3001	0.0001116	0.0088937	HNRPDL
ILMN_2507400	-0.8141	1.7582	down	10.6283	9.8142	10.2212	-5.4521	0.0018148	0.0435217	9330180L10RIK
ILMN_2614212	-0.777	1.7136	down	10.5945	9.8175	10.206	-5.6083	0.0015778	0.0400745	MAPKAPK2
ILMN_1243875	-0.4694	1.3845	down	10.289	9.8196	10.0543	-6.096	0.0010375	0.0314401	SUV420H1
ILMN_2960407	-0.7107	1.6366	down	10.5422	9.8315	10.1869	-5.2076	0.0022727	0.0497726	MTHFD1
ILMN_1220726	-0.8417	1.7922	down	10.6824	9.8407	10.2616	-13.9406	1.188e-05	0.0024779	SATB1
ILMN_2900557	-0.4128	1.3312	down	10.2613	9.8485	10.0549	-6.9736	0.0005189	0.0206698	KIF15
ILMN_2713285	-0.7121	1.6382	down	10.5675	9.8554	10.2115	-5.6134	0.0015706	0.0399479	FHL1
ILMN_2444886	-1.0047	2.0065	down	10.8998	9.8951	10.3974	-9.4475	0.0001024	0.0086984	RLF
ILMN_2858359	-0.8082	1.751	down	10.7048	9.8966	10.3007	-7.4016	0.0003796	0.017407	CLSPN
ILMN_2617478	-0.9151	1.8857	down	10.8308	9.9157	10.3732	-5.4591	0.0018034	0.0433637	PSIP1
ILMN_2419078	-1.645	3.1275	down	11.5656	9.9206	10.7431	-5.4805	0.0017689	0.0428761	5033413D16RIK
ILMN_2655429	-0.8401	1.7902	down	10.7897	9.9496	10.3696	-5.5962	0.0015947	0.0402495	ZFP12
ILMN_2696247	-0.6483	1.5673	down	10.6001	9.9518	10.276	-13.259	1.573e-05	0.0030518	ARIH2
ILMN_2479432	-0.5927	1.508	down	10.5686	9.976	10.2723	-6.1011	0.0010331	0.0313832	ZFP251
ILMN_1250929	-0.7392	1.6693	down	10.7235	9.9843	10.3539	-12.6745	2.023e-05	0.0034282	SENP2
ILMN_2623536	-0.8976	1.8629	down	10.8999	10.0023	10.4511	-7.8575	0.0002765	0.0146547	GOLM1
ILMN_2678851	-0.963	1.9494	down	10.9691	10.0061	10.4876	-7.5588	0.0003397	0.0164119	RNF145
ILMN_2791410	-0.7333	1.6624	down	10.7441	10.0108	10.3775	-5.5501	0.0016617	0.0411626	ICMT
ILMN_2753497	-0.7192	1.6463	down	10.7367	10.0174	10.3771	-7.2708	0.0004169	0.0182402	CCNB1
ILMN_2701991	-0.394	1.314	down	10.4195	10.0255	10.2225	-7.2117	0.0004352	0.0187673	DSCR1
ILMN_2746924	-0.7941	1.7339	down	10.8286	10.0345	10.4315	-6.1146	0.0010216	0.031141	CHERP
ILMN_2930364	-0.5138	1.4278	down	10.5696	10.0558	10.3127	-5.5984	0.0015916	0.0402275	EFTUD2
ILMN_2619574	-0.886	1.8481	down	10.9461	10.0601	10.5031	-11.023	4.393e-05	0.0053743	SLC35E3
ILMN_2742583	-0.8334	1.7819	down	10.9135	10.08	10.4968	-6.0515	0.0010768	0.0320138	PHRF1
ILMN_3052390	-1.9699	3.9173	down	12.0608	10.0909	11.0759	-11.2104	4.002e-05	0.0051036	2510009E07RIK
ILMN_1214483	-1.4787	2.787	down	11.5803	10.1015	10.8409	-5.7229	0.0014264	0.0376047	CRABP2
ILMN_2703267	-0.7935	1.7332	down	10.8974	10.104	10.5007	-5.8162	0.0013154	0.0359617	NES
ILMN_1227212	-0.7627	1.6967	down	10.9084	10.1457	10.527	-6.792	0.0005953	0.0223007	2810403A07RIK
ILMN_2424703	-0.7321	1.6611	down	10.8924	10.1603	10.5264	-5.3033	0.0020792	0.047256	CEP170
ILMN_1255013	-1.2126	2.3175	down	11.3816	10.169	10.7753	-6.1826	0.0009657	0.0299169	ILF3
ILMN_3106053	-0.4818	1.3965	down	10.6665	10.1846	10.4256	-10.6614	5.281e-05	0.0058283	SLC39A7
ILMN_2623844	-0.6948	1.6187	down	10.8861	10.1913	10.5387	-5.3627	0.0019688	0.0460259	PKP4
ILMN_2511051	-0.7482	1.6797	down	10.9769	10.2287	10.6028	-5.6968	0.0014594	0.0380566	HNRPC
ILMN_2963091	-0.626	1.5432	down	10.8625	10.2365	10.5495	-5.4654	0.0017931	0.0432315	E130012A19RIK
ILMN_2669404	-0.4976	1.4119	down	10.783	10.2854	10.5342	-7.4777	0.0003596	0.0170561	LMNB2
ILMN_2820260	-0.9938	1.9914	down	11.2908	10.297	10.7939	-5.5618	0.0016444	0.0409895	WDR77
ILMN_1256792	-0.9333	1.9096	down	11.2452	10.3119	10.7785	-6.8794	0.000557	0.0215698	2610028H07RIK
ILMN_1221585	-0.741	1.6714	down	11.061	10.32	10.6905	-5.91	0.0012136	0.0345405	D030026A21RIK
ILMN_3154222	-0.7378	1.6676	down	11.0714	10.3336	10.7025	-5.3557	0.0019814	0.0461366	ASH2L
ILMN_2873750	-1.5374	2.9026	down	11.8793	10.342	11.1106	-9.2685	0.0001137	0.0089374	GLDC
ILMN_2494455	-1.4716	2.7733	down	11.8274	10.3558	11.0916	-6.537	0.0007257	0.0252087	ZFP219
ILMN_2618014	-1.0266	2.0372	down	11.3963	10.3697	10.883	-8.5671	0.000174	0.0112395	SIAH1B
ILMN_1245467	-0.5573	1.4715	down	10.9338	10.3764	10.6551	-8.358	0.0001987	0.0121994	CCDC127
ILMN_2612369	-0.3345	1.2609	down	10.7169	10.3824	10.5497	-6.7704	0.0006052	0.022496	PRPF8
ILMN_2562670	-1.0703	2.0998	down	11.4609	10.3906	10.9257	-10.4903	5.772e-05	0.0061711	AEBP2
ILMN_1243507	-0.7527	1.685	down	11.1674	10.4147	10.7911	-5.7337	0.001413	0.0374702	SPSB4
ILMN_2900944	-0.7521	1.6843	down	11.1933	10.4412	10.8172	-5.3878	0.0019241	0.0453288	NEK9
ILMN_2597886	-0.5545	1.4687	down	11.0032	10.4486	10.7259	-5.7293	0.0014184	0.0375323	SNX18
ILMN_1231035	-0.6023	1.5182	down	11.0712	10.4689	10.77	-5.7823	0.0013545	0.0365369	CSNK1D
ILMN_2739965	-0.7111	1.637	down	11.1827	10.4716	10.8271	-5.2499	0.0021848	0.0486376	CSNK1D
ILMN_2627690	-1.1624	2.2383	down	11.6859	10.5235	11.1047	-5.6895	0.0014687	0.038164	HNRPL
ILMN_1236758	-0.8204	1.7659	down	11.3491	10.5287	10.9389	-6.7391	0.00062	0.0228521	WFDC2
ILMN_2595774	-0.6385	1.5567	down	11.1896	10.5511	10.8704	-7.3645	0.0003898	0.0175624	MTA2
ILMN_2488000	-1.175	2.2579	down	11.7642	10.5892	11.1767	-11.2637	3.898e-05	0.0050504	5730601F06RIK
ILMN_2741063	-0.733	1.6621	down	11.3327	10.5997	10.9662	-5.6417	0.0015319	0.0392573	2810003C17RIK
ILMN_2657066	-0.6648	1.5854	down	11.2668	10.6019	10.9344	-8.9613	0.0001365	0.0097921	EP400
ILMN_2603953	-0.9191	1.8909	down	11.5336	10.6145	11.074	-5.7575	0.0013839	0.037029	STIP1
ILMN_1238423	-0.57	1.4845	down	11.2478	10.6778	10.9628	-5.5051	0.00173	0.0423319	TCERG1
ILMN_1236937	-0.8285	1.7759	down	11.5073	10.6787	11.093	-9.5791	9.498e-05	0.0083611	LOC100047670
ILMN_2956895	-0.7178	1.6447	down	11.4136	10.6957	11.0547	-7.7632	0.0002949	0.01508	CUL4A
ILMN_2876015	-0.8141	1.7582	down	11.5222	10.7081	11.1151	-5.8428	0.0012855	0.0356336	AA407659
ILMN_1247047	-0.8011	1.7424	down	11.5196	10.7185	11.119	-6.0269	0.0010993	0.0324451	HNRPA0
ILMN_1258587	-0.6929	1.6165	down	11.4131	10.7202	11.0666	-6.4972	0.0007489	0.0256669	LOC100044376
ILMN_2819951	-0.7225	1.6501	down	11.4544	10.7318	11.0931	-8.6396	0.0001663	0.0109718	LRP12
ILMN_1258600	-0.7376	1.6674	down	11.4702	10.7326	11.1014	-5.2048	0.0022786	0.0498724	LOC100043671
ILMN_3097726	-0.7728	1.7086	down	11.5385	10.7657	11.1521	-7.9098	0.0002669	0.0142509	GNL3
ILMN_2906473	-0.329	1.2561	down	11.1021	10.7731	10.9376	-5.4773	0.0017739	0.0429681	GBL
ILMN_2774640	-0.7102	1.636	down	11.5146	10.8044	11.1595	-7.1112	0.0004685	0.0194346	BLM
ILMN_1220340	-0.4693	1.3845	down	11.2994	10.8301	11.0648	-6.4552	0.0007743	0.0261501	ZFP496
ILMN_2680406	-1.3418	2.5346	down	12.1815	10.8398	11.5106	-10.9597	4.535e-05	0.0054351	RNF44
ILMN_2660466	-1.4547	2.741	down	12.307	10.8523	11.5796	-7.8115	0.0002853	0.014945	EG433229
ILMN_1243127	-0.8956	1.8604	down	11.7488	10.8532	11.301	-9.3787	0.0001066	0.0088635	GTF2H3
ILMN_2694917	-1.2606	2.396	down	12.1176	10.857	11.4873	-6.6367	0.0006712	0.0237854	SAP30
ILMN_1242239	-0.6523	1.5716	down	11.5097	10.8574	11.1836	-5.3684	0.0019585	0.0459012	ARS2
ILMN_1225712	-1.5436	2.9152	down	12.4197	10.8761	11.6479	-8.143	0.0002285	0.0132095	IAP
ILMN_3139875	-0.9315	1.9072	down	11.8239	10.8924	11.3581	-7.2765	0.0004152	0.0182104	ACOT1
ILMN_1216985	-0.6872	1.6101	down	11.6066	10.9194	11.263	-5.3139	0.002059	0.0470066	ELP2
ILMN_1238374	-0.9136	1.8837	down	11.8531	10.9396	11.3963	-5.3701	0.0019554	0.0458863	CDC7
ILMN_3162820	-0.7481	1.6796	down	11.6949	10.9468	11.3208	-5.2541	0.0021763	0.0485461	ODZ4
ILMN_3124235	-0.6848	1.6075	down	11.6688	10.984	11.3264	-8.8915	0.0001424	0.0099889	SALL4
ILMN_2640441	-0.6406	1.559	down	11.6553	11.0146	11.3349	-6.2666	0.0009014	0.0286134	HDAC2
ILMN_3043587	-1.2796	2.4278	down	12.2961	11.0165	11.6563	-5.7924	0.0013427	0.0364641	BEX4
ILMN_1238029	-0.6314	1.5491	down	11.6922	11.0608	11.3765	-6.8017	0.0005909	0.0222065	SCL000911.1_939
ILMN_2502996	-0.472	1.387	down	11.5434	11.0714	11.3074	-5.3069	0.0020723	0.0471891	TPR
ILMN_2689056	-0.5832	1.4982	down	11.6587	11.0755	11.3671	-7.1915	0.0004417	0.0188235	CD2BP2
ILMN_2972232	-0.974	1.9643	down	12.0585	11.0845	11.5715	-7.8467	0.0002786	0.0147413	FBXL14
ILMN_2798674	-0.6003	1.5161	down	11.7022	11.1018	11.402	-6.3677	0.0008306	0.0270545	2810046L04RIK
ILMN_3005212	-0.8914	1.855	down	12.0143	11.1229	11.5686	-5.5862	0.001609	0.0404358	PAIP2B
ILMN_2665008	-0.4714	1.3864	down	11.6055	11.1342	11.3698	-5.453	0.0018133	0.0435143	RAB31
ILMN_1216072	-0.9473	1.9282	down	12.0982	11.1509	11.6245	-6.8995	0.0005486	0.0213832	GTPBP4
ILMN_2631097	-0.6022	1.5181	down	11.7918	11.1895	11.4906	-5.2335	0.0022183	0.0489682	MSH6
ILMN_2622163	-0.9056	1.8733	down	12.1132	11.2076	11.6604	-5.9379	0.0011851	0.0340558	GART
ILMN_2787085	-0.8261	1.7729	down	12.0719	11.2458	11.6588	-7.5796	0.0003348	0.0162617	SPCS3
ILMN_1255927	-0.7543	1.6868	down	12.0062	11.2519	11.629	-5.7162	0.0014347	0.0377685	UBTF
ILMN_2631098	-0.6436	1.5622	down	11.8972	11.2536	11.5754	-7.7339	0.0003008	0.0151648	MSH6
ILMN_2706061	-0.7924	1.7319	down	12.0581	11.2658	11.6619	-5.5519	0.0016589	0.0411626	LOC100045887
ILMN_2698361	-0.7278	1.6561	down	12.0248	11.2971	11.6609	-5.9492	0.0011738	0.0338106	ARS2
ILMN_2618481	-0.6824	1.6048	down	12.0166	11.3342	11.6754	-7.3958	0.0003811	0.0174279	EIF4A1
ILMN_1221470	-0.4234	1.3411	down	11.7845	11.3611	11.5728	-5.2149	0.0022573	0.0495318	TNKS2
ILMN_1247384	-0.4585	1.3741	down	11.8544	11.3958	11.6251	-5.2147	0.0022576	0.0495318	MRPL50
ILMN_1227671	-1.159	2.233	down	12.5656	11.4067	11.9862	-5.7531	0.0013893	0.0370335	CRABP1
ILMN_1217662	-0.7631	1.6972	down	12.2226	11.4594	11.841	-6.3938	0.0008133	0.0268071	AXIN1
ILMN_2989257	-0.4485	1.3646	down	11.9177	11.4692	11.6934	-5.6835	0.0014765	0.0382546	QARS
ILMN_3066222	-0.6356	1.5535	down	12.1362	11.5006	11.8184	-7.3772	0.0003863	0.0175136	RNASEN
ILMN_1239397	-1.5311	2.89	down	13.1113	11.5803	12.3458	-7.0548	0.0004884	0.0199613	LOC100047934
ILMN_2674095	-0.7102	1.6361	down	12.3454	11.6352	11.9903	-5.4832	0.0017645	0.0427977	CIAPIN1
ILMN_2612206	-0.3555	1.2794	down	12.0017	11.6463	11.824	-5.4685	0.0017881	0.0431877	CDC20
ILMN_2945483	-0.5029	1.417	down	12.235	11.7322	11.9836	-5.824	0.0013065	0.0358709	CSDE1
ILMN_2999007	-0.5182	1.4322	down	12.2723	11.7541	12.0132	-5.8837	0.0012412	0.0348609	CASC3
ILMN_1215147	-0.7383	1.6682	down	12.5037	11.7654	12.1346	-5.2612	0.0021619	0.0483747	LOC100044829
ILMN_1227459	-0.5219	1.4359	down	12.3171	11.7952	12.0562	-7.7148	0.0003048	0.015322	GGA2
ILMN_1237507	-0.6371	1.5552	down	12.4967	11.8596	12.1781	-6.3723	0.0008275	0.0270545	DLST
ILMN_2692509	-0.6139	1.5304	down	12.5979	11.984	12.2909	-6.4494	0.0007779	0.0262151	DLST
ILMN_2651886	-0.8343	1.783	down	12.8339	11.9995	12.4167	-7.0099	0.000505	0.0203193	PGK1
ILMN_2620913	-0.5861	1.5012	down	12.6084	12.0224	12.3154	-6.0129	0.0011123	0.0326839	INPPL1
ILMN_3133352	-0.8965	1.8615	down	12.9215	12.025	12.4732	-16.8368	4.103e-06	0.0013638	UNG
ILMN_2775891	-0.788	1.7267	down	12.8546	12.0666	12.4606	-8.5537	0.0001755	0.0112509	ILF2
ILMN_2601639	-0.7764	1.7129	down	12.846	12.0696	12.4578	-6.6924	0.0006427	0.0233266	GNL3
ILMN_2635784	-1.0571	2.0807	down	13.1649	12.1079	12.6364	-11.1005	4.226e-05	0.0052499	GPC1
ILMN_2916035	-0.651	1.5702	down	12.8969	12.2459	12.5714	-5.5795	0.0016187	0.0405403	LMNB1
ILMN_2768926	-0.5014	1.4156	down	12.7817	12.2803	12.531	-9.1395	0.0001226	0.0093566	ABCF1
ILMN_3154409	-0.5543	1.4684	down	12.8476	12.2933	12.5704	-5.768	0.0013714	0.0368836	BRD2
ILMN_1235647	-0.6319	1.5497	down	12.9382	12.3062	12.6222	-6.4589	0.000772	0.0261501	SOX11
ILMN_2674367	-0.7167	1.6434	down	13.1062	12.3895	12.7479	-6.3194	0.0008635	0.0277285	AGRN
ILMN_3118584	-0.9551	1.9388	down	13.3617	12.4066	12.8842	-7.2888	0.0004116	0.018148	BEX4
ILMN_2756041	-0.6366	1.5547	down	13.1993	12.5626	12.8809	-6.752	0.0006139	0.022747	PKM2
ILMN_2599130	-0.3577	1.2814	down	12.9805	12.6228	12.8016	-6.5917	0.0006952	0.0243827	ALDOA
ILMN_2607408	-0.1936	1.1436	down	13.3292	13.1356	13.2324	-5.7898	0.0013457	0.0364641	PCBP4
