# Supplementary material for: Dataset of TWIST1-regulated genes in the cranial mesoderm and a transcriptome comparison of cranial mesoderm and cranial neural crest
Source: Data Brief. 2016 Sep 12;9:372–5. doi: 10.1016/j.dib.2016.09.001 (PMC5035339; doi:10.1016/j.dib.2016.09.001)
Supplement: Supplementary file 1 — Supplementary material [file mmc2.zip › Supplementary Table 3.xlsx]

## Sheet: Sheet1
Table 3: List of transcripts that are differentially expressed between disssected head tissues of control and conditional knockout embryos collected at E8.5
ProbeSetID	Gene.Symbol.x	logFC	absFC	direction	flwt	fldelcre	AveExpr	t	P.Value	Q Value	Nprobes	Possible.Probes	Gene.Symbol.y
ILMN_1236188	TWIST1	-1.2628	2.3996	down	9.4782	8.2154	8.8646	-15.7562	2.113e-10	2.251e-06	1	ILMN_1236188	TWIST1
ILMN_2446405	LOC98434	-1.2485	2.376	down	7.9088	6.6602	7.4727	-28.873	4.97e-14	2.031e-09	1	ILMN_2446405	LOC98434
ILMN_2422615	EBF3	-1.1096	2.1578	down	8.6125	7.5029	8.2216	-18.4474	2.476e-11	5.059e-07	2	ILMN_2422615, ILMN_2714455	EBF3
ILMN_2676127	SCARF2	-1.0515	2.0727	down	8.7291	7.6776	8.2301	-11.2667	1.778e-08	7.267e-05	1	ILMN_2676127	SCARF2
ILMN_2964042	BGN	-1.0109	2.0151	down	8.6782	7.6674	8.4467	-9.6058	1.341e-07	0.0003424	1	ILMN_2964042	BGN
ILMN_2896843	CD248	-0.974	1.9643	down	8.2671	7.2931	7.8788	-11.5514	1.289e-08	6.577e-05	2	ILMN_2896843, ILMN_2670001	CD248
ILMN_2606162	PDLIM4	-0.9601	1.9454	down	9.8213	8.8612	9.3949	-10.4732	4.523e-08	0.000132	1	ILMN_2606162	PDLIM4
ILMN_2486573	VEGFC	-0.9293	1.9043	down	8.7245	7.7952	8.3658	-13.2335	2.176e-09	1.482e-05	1	ILMN_2486573	VEGFC
ILMN_3001540	LUM	-0.9059	1.8737	down	7.6868	6.7808	7.3554	-15.7072	2.204e-10	2.251e-06	2	ILMN_3001540, ILMN_2773259	LUM
ILMN_2834379	TGFBI	-0.8999	1.8659	down	8.6718	7.7719	8.3445	-14.5404	6.218e-10	5.082e-06	2	ILMN_2834379, ILMN_2727663	TGFBI
ILMN_2647563	SNAI2	-0.779	1.716	down	8.1848	7.4058	7.8664	-11.9761	8.066e-09	4.709e-05	1	ILMN_2647563	SNAI2
ILMN_1247358	EMID2	-0.7654	1.6998	down	9.9144	9.149	9.5866	-10.5667	4.041e-08	0.0001302	1	ILMN_1247358	EMID2
ILMN_2639239	SERPINF1	-0.7338	1.663	down	8.5774	7.8436	8.1412	-9.2611	2.108e-07	0.0004785	2	ILMN_2639239, ILMN_1257789	SERPINF1
ILMN_2650447	COL23A1	-0.7054	1.6306	down	8.3374	7.632	8.084	-7.4847	2.679e-06	0.0043626	2	ILMN_2650447, ILMN_1241768	COL23A1
ILMN_1242427	6720458D17RIK	-0.6481	1.5672	down	9.1539	8.5058	8.8287	-10.7451	3.265e-08	0.0001213	1	ILMN_1242427	6720458D17RIK
ILMN_2896768	CBR3	-0.563	1.4773	down	7.5712	7.0083	7.2777	-9.9791	8.325e-08	0.0002268	2	ILMN_2896768, ILMN_2608811	CBR3
ILMN_2487824	ALX4	-0.5571	1.4713	down	7.3953	6.8382	7.1205	-8.2676	8.344e-07	0.0017051	3	ILMN_2487824, ILMN_2904175, ILMN_2708458	ALX4
ILMN_2619107	LGALS1	-0.5403	1.4543	down	9.2311	8.6908	8.9766	-6.0381	2.851e-05	0.0205909	1	ILMN_2619107	LGALS1
ILMN_2890357	2610027C15RIK	-0.5373	1.4513	down	8.7534	8.2161	8.4981	-6.3826	1.582e-05	0.0136065	1	ILMN_2890357	2610027C15RIK
ILMN_1253741	PCOLCE	-0.5312	1.4452	down	7.326	6.7948	7.071	-10.5464	4.141e-08	0.0001302	1	ILMN_1253741	PCOLCE
ILMN_2674351	EDNRA	-0.5205	1.4344	down	9.5884	9.068	9.2513	-5.6326	5.823e-05	0.0354042	1	ILMN_2674351	EDNRA
ILMN_2773900	GLIPR2	-0.5148	1.4288	down	8.9447	8.4299	8.7279	-6.0338	2.872e-05	0.0205909	4	ILMN_2773900, ILMN_3053593, ILMN_1239830, ILMN_3130350	GLIPR2
ILMN_2669189	LIMA1	-0.484	1.3987	down	8.2415	7.7575	7.9872	-9.4529	1.636e-07	0.0003933	2	ILMN_2669189, ILMN_1228374	LIMA1
ILMN_2768087	COL6A1	-0.4821	1.3968	down	7.436	6.9539	7.1247	-8.4265	6.646e-07	0.0014295	3	ILMN_2768087, ILMN_1259388, ILMN_2589422	COL6A1
ILMN_1230558	TWIST2	-0.4767	1.3915	down	7.3047	6.828	7.0885	-6.2883	1.856e-05	0.0154763	1	ILMN_1230558	TWIST2
ILMN_2595732	LOC100046232	-0.4662	1.3815	down	9.9902	9.524	9.8499	-5.8085	4.261e-05	0.0280829	1	ILMN_2595732	LOC100046232
ILMN_2451022	VIM	-0.4528	1.3687	down	9.0051	8.5524	8.8254	-6.609	1.084e-05	0.0117578	2	ILMN_2451022, ILMN_1232980	VIM
ILMN_2903972	PDGFRB	-0.4297	1.3469	down	7.3598	6.9301	7.1769	-6.0402	2.84e-05	0.0205909	1	ILMN_2903972	PDGFRB
ILMN_2852957	DKK3	-0.4236	1.3413	down	7.651	7.2273	7.4211	-7.0859	4.999e-06	0.0072958	3	ILMN_2852957, ILMN_1224173, ILMN_2746556	DKK3
ILMN_2691951	SVEP1	-0.4232	1.3409	down	7.3818	6.9587	7.1766	-5.7557	4.677e-05	0.0298655	1	ILMN_2691951	SVEP1
ILMN_2653617	CD63	-0.416	1.3342	down	10.7536	10.3376	10.5917	-6.7096	9.181e-06	0.0116194	3	ILMN_2653617, ILMN_3128907, ILMN_3052430	CD63
ILMN_2973288	LAMA1	-0.3934	1.3135	down	9.514	9.1205	9.3345	-6.5118	1.274e-05	0.0126951	1	ILMN_2973288	LAMA1
ILMN_3001322	TMEM119	-0.3817	1.3029	down	7.3486	6.9669	7.1537	-6.6959	9.391e-06	0.0116194	1	ILMN_3001322	TMEM119
ILMN_2839788	TAL1	-0.3646	1.2875	down	7.5609	7.1962	7.4073	-6.1689	2.275e-05	0.0185963	1	ILMN_2839788	TAL1
ILMN_2744890	GADD45G	-0.335	1.2614	down	7.339	7.004	7.1847	-7.7743	1.725e-06	0.0030643	2	ILMN_2744890, ILMN_2903945	GADD45G
ILMN_1242474	RAB3IL1	-0.3264	1.2539	down	7.1738	6.8474	7.0308	-5.6955	5.205e-05	0.0324179	2	ILMN_1242474, ILMN_2643016	RAB3IL1
ILMN_1236411	WIPI1	-0.306	1.2362	down	7.8249	7.5189	7.6392	-6.7178	9.059e-06	0.0116194	3	ILMN_1236411, ILMN_1216091, ILMN_2834677	WIPI1
ILMN_2550095	6230425C21RIK	-0.2992	1.2304	down	8.0307	7.7315	7.8799	-5.4809	7.653e-05	0.0418621	1	ILMN_2550095	6230425C21RIK
ILMN_2964841	PPFIBP2	-0.2982	1.2296	down	7.1952	6.897	7.0296	-5.9436	3.36e-05	0.0228876	3	ILMN_2964841, ILMN_2760001, ILMN_1258426	PPFIBP2
ILMN_1253984	ABCA9	-0.2897	1.2224	down	6.9977	6.708	6.8584	-6.6077	1.086e-05	0.0117578	3	ILMN_1253984, ILMN_2699881, ILMN_2699880	ABCA9
ILMN_1217241	KLHL25	-0.2893	1.222	down	7.6212	7.3319	7.5177	-5.5059	7.315e-05	0.0418621	1	ILMN_1217241	KLHL25
ILMN_2788593	NOS3	-0.2878	1.2207	down	7.6994	7.4116	7.5556	-6.3771	1.597e-05	0.0136065	4	ILMN_2788593, ILMN_2729153, ILMN_2713835, ILMN_2430542	NOS3
ILMN_2658815	TMEM98	-0.2849	1.2183	down	7.8316	7.5467	7.7137	-6.0844	2.631e-05	0.020332	2	ILMN_2658815, ILMN_2827646	TMEM98
ILMN_2614463	PRRX1	-0.2718	1.2073	down	7.2008	6.929	7.1138	-6.5639	1.168e-05	0.012097	5	ILMN_2614463, ILMN_2678094, ILMN_3057018, ILMN_1227686, ILMN_3134079	PRRX1
ILMN_1212653	RFTN2	-0.2709	1.2066	down	7.2271	6.9562	7.0842	-5.4929	7.488e-05	0.0418621	2	ILMN_1212653, ILMN_2795178	RFTN2
ILMN_1239592	FAM110B	-0.266	1.2025	down	8.7808	8.5148	8.6429	-5.4787	7.683e-05	0.0418621	1	ILMN_1239592	FAM110B
ILMN_2819650	TFPI	-0.2658	1.2023	down	7.4542	7.1884	7.3564	-5.7842	4.447e-05	0.0288476	4	ILMN_2819650, ILMN_2691522, ILMN_2514346, ILMN_1248790	TFPI
ILMN_2646322	SAMSN1	-0.2464	1.1862	down	7.1998	6.9534	7.1019	-6.4755	1.353e-05	0.0128606	3	ILMN_2646322, ILMN_1222268, ILMN_2502346	SAMSN1
ILMN_1257209	WIPF1	-0.2394	1.1805	down	8.0237	7.7843	7.9237	-5.5265	7.046e-05	0.0411384	1	ILMN_1257209	WIPF1
ILMN_2981542	MFAP2	-0.2349	1.1768	down	10.1034	9.8685	9.996	-6.4962	1.307e-05	0.01272	3	ILMN_2981542, ILMN_2981545, ILMN_1240458	MFAP2
ILMN_1229745	SERTAD4	-0.2014	1.1498	down	7.8355	7.6341	7.7599	-6.3765	1.598e-05	0.0136065	2	ILMN_1229745, ILMN_2918656	SERTAD4
ILMN_2549697	4930447F20RIK	0.1948	1.1445	up	6.8379	7.0326	7	6.0678	2.708e-05	0.0204922	1	ILMN_2549697	4930447F20RIK
ILMN_1241610	ADRB2	0.2255	1.1692	up	6.7308	6.9563	6.8212	6.8556	7.236e-06	0.0101965	1	ILMN_1241610	ADRB2
ILMN_3121717	ELAVL2	0.2426	1.1831	up	9.1732	9.4158	9.2765	5.9782	3.163e-05	0.021911	2	ILMN_3121717, ILMN_2604028	ELAVL2
ILMN_2824022	MAP3K7IP3	0.2503	1.1895	up	8.7783	9.0286	8.9136	6.0832	2.637e-05	0.020332	2	ILMN_2824022, ILMN_1212670	MAP3K7IP3
ILMN_1232716	CYP1B1	0.2743	1.2094	up	6.8594	7.1337	6.9132	6.1255	2.451e-05	0.0196416	1	ILMN_1232716	CYP1B1
ILMN_2774497	RIPK4	0.298	1.2294	up	8.8084	9.1063	8.9654	6.0182	2.951e-05	0.0207922	2	ILMN_2774497, ILMN_2840856	RIPK4
ILMN_2591159	FAM13C	0.2988	1.2301	up	8.0259	8.3247	8.2368	5.3949	8.947e-05	0.0481076	2	ILMN_2591159, ILMN_2991574	FAM13C
ILMN_1246496	MAPK1IP1L	0.3359	1.2622	up	8.5685	8.9044	8.7981	6.7798	8.185e-06	0.0111494	2	ILMN_1246496, ILMN_1254935	MAPK1IP1L
ILMN_2634083	CDKN1A	0.3632	1.2863	up	7.1033	7.4665	7.2486	5.6923	5.235e-05	0.0324179	3	ILMN_2634083, ILMN_2846775, ILMN_2846776	CDKN1A
ILMN_1256219	LOC100047261	0.3685	1.291	up	8.5896	8.9581	8.7381	6.65	1.013e-05	0.0117578	1	ILMN_1256219	LOC100047261
ILMN_2659994	GDNF	0.372	1.2941	up	7.0045	7.3765	7.0989	6.4482	1.417e-05	0.0130224	2	ILMN_2659994, ILMN_2701617	GDNF
ILMN_2690596	HEY1	0.3969	1.3167	up	9.3238	9.7207	9.5019	5.6262	5.891e-05	0.0354042	1	ILMN_2690596	HEY1
ILMN_2628178	SOCS2	0.442	1.3585	up	10.3075	10.7495	10.5241	8.0174	1.202e-06	0.0022319	1	ILMN_2628178	SOCS2
ILMN_1254358	IGFBP5	0.4663	1.3815	up	12.1759	12.6422	12.4483	8.0903	1.08e-06	0.0021008	3	ILMN_1254358, ILMN_2682613, ILMN_2964324	IGFBP5
ILMN_3035601	POU4F1	0.4737	1.3887	up	7.1854	7.6591	7.3413	7.2545	3.83e-06	0.0057967	3	ILMN_3035601, ILMN_2493408, ILMN_3109300	POU4F1
ILMN_2641201	SP5	0.4769	1.3917	up	10.4536	10.9304	10.6501	6.441	1.434e-05	0.0130224	1	ILMN_2641201	SP5
ILMN_2502614	TTC15	0.4887	1.4032	up	6.821	7.3097	7.0874	5.811	4.241e-05	0.0280829	2	ILMN_2502614, ILMN_2445049	TTC15
ILMN_1237934	TRH	1.0264	2.0369	up	9.2826	10.309	9.7262	6.6782	9.667e-06	0.0116194	1	ILMN_1237934	TRH
