# Supplementary material for: Dataset of TWIST1-regulated genes in the cranial mesoderm and a transcriptome comparison of cranial mesoderm and cranial neural crest
Source: Data Brief. 2016 Sep 12;9:372–5. doi: 10.1016/j.dib.2016.09.001 (PMC5035339; doi:10.1016/j.dib.2016.09.001)
Supplement: Supplementary file 1 — Supplementary material [file mmc2.zip › Supplementary Table 4.xlsx]

## Sheet: Sheet1
Table 4: List of transcripts that are differentially expressed between disssected head tissues of control and conditional knockout embryos collected at E9.5
ProbeSetID	Gene.Symbol.x	logFC	absFC	direction	flwt	fldelcre	AveExpr	t	P.Value	Q Value
ILMN_1227675	SLC4A1	2.6562	6.3035	up	10.1507	12.8068	10.7594	7.0228	5.888e-06	0.0016613
ILMN_2675874	ALAS2	2.6483	6.2694	up	8.6874	11.3357	9.282	5.6114	6.314e-05	0.0078567
ILMN_2696696	GYPA	2.5282	5.7685	up	8.5175	11.0457	9.0491	6.1467	2.486e-05	0.0041824
ILMN_2998934	CITED4	2.3592	5.1308	up	8.4605	10.8196	9.0128	5.0846	0.0001642	0.0141079
ILMN_2545963	HBB-B1	2.3376	5.0546	up	9.4748	11.8124	10.0273	5.2806	0.0001146	0.01133
ILMN_2893564	1190007F08RIK	2.3224	5.0017	up	8.6932	11.0156	9.2054	5.4376	8.62e-05	0.0098259
ILMN_2617468	CHAC1	2.2995	4.9229	up	7.12	9.4195	7.7808	12.4369	5.622e-09	1.292e-05
ILMN_2660754	SPNB1	2.2922	4.8979	up	8.0062	10.2983	8.5832	6.0221	3.078e-05	0.004816
ILMN_2619200	ERAF	2.2813	4.8612	up	10.6605	12.9419	11.0911	6.2051	2.251e-05	0.0039593
ILMN_2792868	BLVRB	2.2519	4.7632	up	9.5239	11.7758	10.0055	4.7704	0.0002953	0.0198924
ILMN_2596522	MT1	2.2444	4.7384	up	11.3676	13.612	12.0085	15.8647	2.275e-10	1.547e-06
ILMN_2615035	MGST3	2.2316	4.6965	up	9.4644	11.696	10.0136	5.6754	5.637e-05	0.0071882
ILMN_2649773	SLC38A5	2.1886	4.5586	up	7.8687	10.0573	8.3484	4.7411	0.0003122	0.020554
ILMN_2757966	CXCL4	2.0764	4.2175	up	7.0857	9.1621	7.6555	7.3476	3.544e-06	0.0012094
ILMN_2445324	LOC100047651	2.0688	4.1954	up	9.7614	11.8302	10.3102	5.7394	5.035e-05	0.0065909
ILMN_1225528	TRIB3	2.067	4.1902	up	7.4032	9.4702	7.952	6.7039	9.826e-06	0.0022776
ILMN_3136638	SNCA	1.967	3.9097	up	8.203	10.1701	8.6582	5.0228	0.0001841	0.0147905
ILMN_1230019	UBE1L	1.9662	3.9075	up	7.5079	9.4741	7.9982	5.2575	0.0001195	0.0115726
ILMN_2881620	NFE2	1.9429	3.8448	up	7.6191	9.562	8.0785	4.7151	0.0003279	0.020871
ILMN_2993109	DDIT4	1.9277	3.8046	up	9.2633	11.1911	9.8431	14.148	1.041e-09	3.392e-06
ILMN_2783997	TRIM10	1.9243	3.7955	up	7.8576	9.7819	8.2534	4.4317	0.0005635	0.027622
ILMN_2665087	KLF1	1.9227	3.7913	up	7.6562	9.5789	8.0929	4.5609	0.0004397	0.0243413
ILMN_2696610	SLC25A37	1.903	3.7398	up	8.5666	10.4695	9.0721	5.527	7.341e-05	0.0087107
ILMN_2668996	KEL	1.845	3.5926	up	7.1287	8.9737	7.5906	5.0662	0.0001699	0.0141547
ILMN_2696609	MSCP	1.8387	3.5769	up	8.6066	10.4453	9.0658	5.1775	0.0001384	0.012616
ILMN_2749037	CHCHD10	1.7406	3.3417	up	8.2788	10.0194	8.6924	4.9597	0.000207	0.0157844
ILMN_2628174	ACSS1	1.6548	3.1488	up	7.7397	9.3945	8.2047	4.796	0.0002814	0.0191971
ILMN_2855792	PNPO	1.6319	3.0992	up	8.0727	9.7046	8.4441	4.721	0.0003242	0.0207848
ILMN_2598916	ACTC1	1.6074	3.047	up	7.5733	9.1806	8.0028	15.5379	3.004e-10	1.547e-06
ILMN_2796472	VLDLR	1.5826	2.995	up	8.0844	9.667	8.5899	15.5311	3.021e-10	1.547e-06
ILMN_2777319	STC1	1.5387	2.9054	up	7.6512	9.1899	8.1242	10.8474	3.241e-08	5.28e-05
ILMN_2743013	NCF4	1.4872	2.8034	up	7.0414	8.5286	7.3503	4.1093	0.0010538	0.0385197
ILMN_1249378	BHLHB2	1.4819	2.7932	up	6.8901	8.3721	7.2952	12.3858	5.93e-09	1.292e-05
ILMN_2895557	GFI1B	1.4815	2.7924	up	7.0029	8.4844	7.3941	3.9117	0.0015535	0.0476139
ILMN_2977404	TMOD1	1.4501	2.7323	up	7.0332	8.4833	7.3594	3.8633	0.0017093	0.0495956
ILMN_1245717	EPB4.9	1.4184	2.6728	up	7.7595	9.1779	8.1454	4.1949	0.0008915	0.0354898
ILMN_2584685	E430021P16RIK	1.41	2.6573	up	7.2838	8.6937	7.6225	4.189	0.0009018	0.0355133
ILMN_2704257	RELN	1.3593	2.5657	up	8.2746	9.6339	8.6644	5.2851	0.0001136	0.01133
ILMN_2662926	EGR1	1.3473	2.5443	up	7.9814	9.3287	8.3342	8.9651	3.435e-07	0.0002564
ILMN_2591782	LOC100048313	1.3278	2.5102	up	8.0073	9.3351	8.4	4.5441	0.0004541	0.0246204
ILMN_2518744	WNK4	1.3244	2.5044	up	7.3981	8.7226	7.7545	4.1916	0.0008973	0.0354898
ILMN_1244879	LOC100046690	1.307	2.4743	up	7.1586	8.4656	7.4933	4.4863	0.0005073	0.0262866
ILMN_2715601	ANK1	1.3056	2.4719	up	7.2704	8.576	7.5718	4.1606	0.0009532	0.0366757
ILMN_2739544	STC2	1.2928	2.4501	up	7.2146	8.5075	7.6118	16.9574	9.317e-11	1.113e-06
ILMN_2467007	2810484G07RIK	1.2879	2.4417	up	7.0545	8.3424	7.3962	5.3555	9.997e-05	0.0107168
ILMN_2667384	SLC6A9	1.2838	2.4348	up	7.7301	9.0139	8.0612	4.7173	0.0003265	0.0208178
ILMN_2839788	TAL1	1.2747	2.4195	up	7.4617	8.7364	7.8449	4.2684	0.0007728	0.0332862
ILMN_2766253	MBNL1	1.2736	2.4176	up	9.739	11.0126	10.1091	5.2651	0.0001178	0.0115066
ILMN_2852672	TSPAN32	1.2468	2.3732	up	7.075	8.3218	7.3391	4.0272	0.0012378	0.041487
ILMN_1216764	IER3	1.2456	2.3711	up	7.4477	8.6933	7.6916	11.7425	1.18e-08	2.225e-05
ILMN_1229318	PDK1	1.2391	2.3605	up	9.4046	10.6437	9.815	9.6314	1.431e-07	0.0001509
ILMN_2657124	EG623818	1.2301	2.3459	up	10.6591	11.8893	10.9565	3.8958	0.0016032	0.0481955
ILMN_1218890	LOC381140	1.224	2.3359	up	6.8094	8.0334	7.1204	18.3624	3.184e-11	1.113e-06
ILMN_2660175	FBXO6	1.2234	2.335	up	8.7085	9.932	9.0509	4.0272	0.0012378	0.041487
ILMN_2692615	TGM2	1.2077	2.3097	up	8.9765	10.1841	9.3353	4.4546	0.0005391	0.027101
ILMN_1219154	MT2	1.2022	2.3009	up	6.9312	8.1334	7.2514	4.0717	0.0011344	0.0397682
ILMN_2419185	TUFT1	1.2014	2.2997	up	8.0264	9.2278	8.4415	7.7317	1.978e-06	0.0008243
ILMN_2699531	RGS10	1.1739	2.2562	up	7.776	8.9499	8.07	4.2638	0.0007797	0.0333418
ILMN_1257987	SLC7A3	1.162	2.2377	up	7.5328	8.6949	7.8733	8.1305	1.101e-06	0.0005559
ILMN_2595857	ANKRD37	1.1582	2.2319	up	7.8259	8.9842	8.1249	12.2127	7.114e-09	1.416e-05
ILMN_1239724	PSMB1	-1.1552	2.2272	down	12.3559	11.2007	12.0565	-4.5701	0.000432	0.0240665
ILMN_1238215	CTGF	1.1375	2.2	up	9.1557	10.2932	9.3882	5.0395	0.0001785	0.0144982
ILMN_2774349	LOC100046401	1.1181	2.1705	up	8.1624	9.2804	8.5492	4.7598	0.0003013	0.0200322
ILMN_2667091	PPP1R3C	1.109	2.157	up	7.6098	8.7189	7.9057	15.2621	3.813e-10	1.708e-06
ILMN_2643513	ASNS	1.1018	2.1462	up	10.9985	12.1003	11.3075	7.8421	1.679e-06	0.0007337
ILMN_1214118	PLEKHA2	1.1001	2.1437	up	8.6333	9.7334	8.9474	15.9641	2.093e-10	1.547e-06
ILMN_2748850	APLNR	-1.0746	2.1061	down	8.94	7.8654	8.6566	-8.7913	4.35e-07	0.0002983
ILMN_2661650	REEP6	1.0721	2.1025	up	7.9882	9.0603	8.2494	4.4934	0.0005004	0.026179
ILMN_3001540	LUM	-1.0502	2.0708	down	8.9984	7.9482	8.6646	-17.2329	7.501e-11	1.113e-06
ILMN_2849680	TMEM14C	1.0494	2.0696	up	10.6852	11.7345	10.9117	4.1891	0.0009017	0.0355133
ILMN_1230977	PGM2	1.045	2.0633	up	11.0312	12.0762	11.2996	10.1045	7.901e-08	9.763e-05
ILMN_2950286	ANKRD1	1.0442	2.0622	up	6.7683	7.8125	7.0206	12.3621	6.079e-09	1.292e-05
ILMN_2694153	LOC100045359	-1.0308	2.0431	down	9.6047	8.5739	9.391	-4.4869	0.0005067	0.0262866
ILMN_3004177	1300017J02RIK	1.0178	2.0249	up	6.9082	7.926	7.1794	4.2487	0.0008029	0.0337255
ILMN_3029489	GM129	1.0161	2.0224	up	7.4548	8.4709	7.7782	9.383	1.973e-07	0.0001812
ILMN_2854920	MOGAT2	-0.9827	1.9762	down	9.2139	8.2312	8.7968	-10.9736	2.8e-08	4.778e-05
ILMN_2618148	C330008K14RIK	0.9627	1.949	up	8.6161	9.5788	8.8792	8.781	4.412e-07	0.0002983
ILMN_3053593	GLIPR2	0.9598	1.9451	up	8.7283	9.6881	8.984	6.9912	6.19e-06	0.0017196
ILMN_1236868	IDB2	-0.9498	1.9316	down	10.5167	9.567	10.0105	-6.3068	1.896e-05	0.0035016
ILMN_2959291	UPP1	0.9219	1.8946	up	8.4535	9.3754	8.7852	8.1469	1.076e-06	0.0005506
ILMN_2605819	EGLN3	0.9116	1.8811	up	7.7654	8.6769	8.0049	9.3302	2.114e-07	0.0001812
ILMN_2648967	ARRDC4	-0.9042	1.8715	down	9.0886	8.1844	8.7796	-7.1797	4.599e-06	0.0014331
ILMN_2453695	UROD	0.8926	1.8566	up	11.6638	12.5564	11.9428	4.2027	0.0008781	0.0353569
ILMN_2446405	LOC98434	-0.8805	1.841	down	8.6042	7.7237	8.2827	-7.9057	1.529e-06	0.0006933
ILMN_2738825	ACTA1	0.8803	1.8408	up	6.8264	7.7067	7.0393	12.3543	6.129e-09	1.292e-05
ILMN_2603918	CLCN3	0.872	1.8302	up	10.3287	11.2007	10.6228	10.5563	4.569e-08	6.297e-05
ILMN_2764551	COX6B2	0.8646	1.8208	up	7.2749	8.1395	7.481	5.9902	3.251e-05	0.0048896
ILMN_2639155	PRCP	0.8593	1.8142	up	9.3279	10.1872	9.9012	4.9284	0.0002195	0.0163522
ILMN_2733185	CDC42EP3	0.8529	1.8062	up	7.5955	8.4485	7.8562	7.4559	3.001e-06	0.0010973
ILMN_1213609	TXNIP	-0.8481	1.8001	down	8.9607	8.1126	8.7966	-5.3099	0.0001086	0.0110571
ILMN_2778655	VCAM1	-0.8435	1.7944	down	8.3204	7.477	7.9476	-5.3563	9.984e-05	0.0107168
ILMN_2733155	FEZF1	-0.8387	1.7885	down	9.9769	9.1382	9.7576	-10.4821	4.992e-08	6.626e-05
ILMN_1252730	NUDT4	0.8353	1.7842	up	10.3053	11.1406	10.5313	4.3478	0.0006625	0.0302705
ILMN_2550129	HBB-BH1	0.832	1.7802	up	6.8691	7.7011	7.12	4.3488	0.0006613	0.0302705
ILMN_1213954	SGK1	-0.8318	1.7799	down	9.3897	8.558	9.1514	-7.9165	1.504e-06	0.0006912
ILMN_2718330	CISH	0.8318	1.7799	up	7.827	8.6589	8.0525	5.1833	0.0001369	0.0125454
ILMN_2737704	GJA4	-0.8254	1.772	down	8.0485	7.2231	7.917	-8.03	1.274e-06	0.0006255
ILMN_1219335	IGFBP3	0.8219	1.7677	up	7.8698	8.6917	8.1925	10.621	4.23e-08	6.297e-05
ILMN_2819929	PLOD2	0.8182	1.7632	up	8.5008	9.319	8.8338	11.6949	1.243e-08	2.227e-05
ILMN_2649671	IPAS	0.8165	1.7612	up	7.744	8.5606	7.9406	4.8565	0.0002511	0.017997
ILMN_2966162	TMEM56	0.8142	1.7584	up	7.1842	7.9984	7.3433	3.8912	0.0016178	0.0483923
ILMN_3144164	IRS2	0.8107	1.7541	up	8.2986	9.1093	8.6407	4.2549	0.0007932	0.0336797
ILMN_2604029	KLF2	-0.8086	1.7515	down	7.8042	6.9955	7.5413	-9.3266	2.124e-07	0.0001812
ILMN_2722488	THUMPD1	0.8028	1.7445	up	10.04	10.8428	10.6451	3.8817	0.0016482	0.0488218
ILMN_2711075	MMP9	0.8024	1.744	up	6.9344	7.7367	7.1893	9.3341	2.103e-07	0.0001812
ILMN_2923445	ACTA2	0.7964	1.7368	up	7.8607	8.6571	8.0548	6.7725	8.791e-06	0.0021465
ILMN_2794645	CYR61	0.791	1.7303	up	7.3127	8.1037	7.4976	7.5016	2.799e-06	0.0010557
ILMN_2919343	AVEN	-0.7886	1.7274	down	9.0707	8.2821	8.8385	-6.503	1.366e-05	0.0028265
ILMN_2765032	KCNN4	0.7822	1.7198	up	6.7514	7.5336	6.9949	4.016	0.0012654	0.0421034
ILMN_2906728	H19	0.781	1.7183	up	12.5345	13.3154	12.7837	6.2526	2.077e-05	0.0037405
ILMN_2948272	SPC24	-0.7713	1.7068	down	10.0796	9.3084	9.7507	-4.285	0.0007483	0.0328953
ILMN_2671755	CERCAM	0.7694	1.7046	up	8.9249	9.6943	9.1543	6.1253	2.579e-05	0.0043181
ILMN_2698046	STAT3	0.7658	1.7003	up	7.535	8.3008	7.8624	4.0581	0.0011649	0.0403335
ILMN_1226525	H2-AB1	0.7572	1.6902	up	7.1965	7.9537	7.4976	7.0416	5.716e-06	0.0016255
ILMN_1251193	A630084D02RIK	0.7543	1.6868	up	8.8849	9.6392	9.0649	6.4886	1.399e-05	0.0028493
ILMN_2595814	A630082K20RIK	0.7531	1.6854	up	10.1299	10.883	10.3828	14.1654	1.025e-09	3.392e-06
ILMN_2911123	ITGA2B	0.7511	1.6831	up	6.8471	7.5982	7.0866	4.6928	0.000342	0.0213685
ILMN_2523169	TREML1	0.747	1.6783	up	6.9016	7.6486	7.1018	4.6058	0.0004036	0.0232124
ILMN_2588411	GRINA	0.7405	1.6708	up	10.3748	11.1153	10.5241	4.0058	0.0012909	0.0425559
ILMN_2756435	CEBPB	0.7353	1.6647	up	8.0198	8.7551	8.1542	4.3231	0.000695	0.0312609
ILMN_2643212	RPRM	-0.735	1.6643	down	9.5941	8.8592	9.2958	-5.9271	3.627e-05	0.0053045
ILMN_2657728	STXBP2	0.7242	1.652	up	9.3051	10.0293	9.466	4.4639	0.0005296	0.026881
ILMN_1257574	ESM1	0.7222	1.6496	up	6.8603	7.5824	7.117	4.6856	0.0003467	0.0215343
ILMN_2702406	PIM1	0.7199	1.6471	up	7.114	7.8339	7.318	4.9456	0.0002126	0.0159551
ILMN_1239397	LOC100047934	0.7191	1.6461	up	11.5516	12.2707	11.8348	5.1095	0.0001568	0.0138056
ILMN_2630993	PPAP2B	-0.7184	1.6454	down	10.4181	9.6996	10.1547	-6.4303	1.542e-05	0.003036
ILMN_1258770	LRRC51	0.7179	1.6448	up	7.3646	8.0825	7.6682	10.0297	8.667e-08	0.0001002
ILMN_2601453	A130092J06RIK	0.7153	1.6418	up	8.0214	8.7367	8.2735	5.917	3.691e-05	0.0053766
ILMN_1258159	SLC2A1	0.7151	1.6416	up	12.4265	13.1416	12.7006	8.3799	7.711e-07	0.0004317
ILMN_2595026	YOD1	0.7113	1.6373	up	7.5897	8.301	7.8776	4.251	0.0007993	0.0337109
ILMN_2581972	1110070O15RIK	-0.711	1.6369	down	8.2841	7.5731	7.9148	-7.2898	3.875e-06	0.0012857
ILMN_1259365	EMCN	-0.6948	1.6186	down	10.108	9.4133	9.9327	-6.514	1.342e-05	0.002804
ILMN_2615431	1200009O22RIK	-0.6945	1.6184	down	11.1366	10.442	10.9134	-5.3617	9.886e-05	0.0106749
ILMN_1220244	PITX2	-0.6935	1.6172	down	9.025	8.3315	8.8264	-5.4129	9.011e-05	0.0100698
ILMN_1236465	F2RL2	0.6933	1.617	up	6.8556	7.5489	7.0537	5.0669	0.0001696	0.0141547
ILMN_2687828	ARID3A	0.6889	1.612	up	10.1349	10.8238	10.3671	6.0003	3.195e-05	0.0048867
ILMN_2633350	MFAP4	-0.6799	1.6021	down	8.6428	7.9628	8.3971	-4.9449	0.0002128	0.0159551
ILMN_1236188	TWIST1	-0.6796	1.6017	down	10.0383	9.3587	9.6304	-5.6922	5.471e-05	0.0070275
ILMN_1224093	LLGL2	0.6772	1.5991	up	8.7381	9.4153	8.9946	6.9162	6.977e-06	0.0018272
ILMN_2777082	P4HA2	0.6751	1.5967	up	8.4734	9.1485	8.6103	10.5779	4.452e-08	6.297e-05
ILMN_2710274	SLC9A3R2	-0.6717	1.5929	down	8.5518	7.8801	8.3219	-10.3048	6.183e-08	7.913e-05
ILMN_2599130	ALDOA	0.6669	1.5877	up	12.3272	12.9942	12.5288	7.7117	2.038e-06	0.00083
ILMN_1255570	ATP6V1A	0.6647	1.5852	up	8.3515	9.0162	8.6424	6.1103	2.646e-05	0.0043689
ILMN_2633697	SKP2	-0.6642	1.5847	down	8.8552	8.191	8.4808	-5.4481	8.458e-05	0.0097139
ILMN_2755578	NNAT	-0.661	1.5812	down	10.5972	9.9361	10.3288	-4.7651	0.0002983	0.0200178
ILMN_2506489	NAV1	-0.658	1.5779	down	9.955	9.297	9.7154	-10.5934	4.371e-08	6.297e-05
ILMN_1243942	ADAM17	-0.6573	1.5772	down	7.9601	7.3028	7.646	-3.9797	0.0013588	0.0438676
ILMN_1224487	DDX26B	0.6555	1.5752	up	8.8963	9.5518	9.1681	4.9839	0.0001979	0.0153484
ILMN_1250417	ADCY4	-0.653	1.5724	down	8.4655	7.8126	8.3133	-5.5354	7.232e-05	0.0086095
ILMN_2724294	GPX7	-0.6525	1.5719	down	9.1767	8.5242	8.913	-7.121	5.042e-06	0.0014933
ILMN_1213692	PCBP3	-0.6502	1.5694	down	8.5964	7.9463	8.433	-5.9415	3.537e-05	0.0052162
ILMN_1238021	1600032L17RIK	0.6499	1.5691	up	7.5324	8.1823	7.7162	6.9154	6.986e-06	0.0018272
ILMN_1256317	PRL3B1	-0.6496	1.5687	down	7.6889	7.0393	7.594	-9.2408	2.378e-07	0.0001937
ILMN_2987107	FAM162A	0.6493	1.5684	up	11.807	12.4564	11.968	7.7962	1.797e-06	0.0007667
ILMN_2701891	MARCKSL1	-0.6485	1.5676	down	9.2129	8.5643	8.8767	-3.909	0.0015619	0.0476735
ILMN_2488690	C130093G08RIK	-0.6484	1.5675	down	8.5231	7.8747	8.3492	-7.5966	2.423e-06	0.0009369
ILMN_2711948	LOC100047619	0.6468	1.5657	up	10.6275	11.2743	10.8799	4.0442	0.0011972	0.0408594
ILMN_1243528	DMRTA2	-0.646	1.5648	down	9.7805	9.1346	9.5662	-7.7192	2.016e-06	0.00083
ILMN_3118707	SLA	0.6453	1.564	up	6.7685	7.4137	6.956	4.9475	0.0002118	0.0159551
ILMN_1258950	SLC16A6	0.6426	1.5611	up	7.0112	7.6538	7.2144	7.4559	3.001e-06	0.0010973
ILMN_1240458	MFAP2	-0.6418	1.5602	down	9.3078	8.6661	9.0345	-8.7513	4.595e-07	0.0003049
ILMN_1250195	NDRG1	0.6407	1.5591	up	6.9478	7.5884	7.1587	5.4269	8.788e-05	0.0099488
ILMN_2683316	CTSB	0.6391	1.5574	up	10.2625	10.9016	10.4966	5.8543	4.117e-05	0.0058394
ILMN_2889482	SOX7	-0.6388	1.5571	down	8.5069	7.8681	8.3338	-6.0973	2.705e-05	0.0044259
ILMN_2718662	MYL9	0.6386	1.5568	up	8.6673	9.3059	8.7879	5.4524	8.393e-05	0.0096705
ILMN_2707895	JMJD1A	0.637	1.5551	up	10.4093	11.0464	10.5953	8.2175	9.718e-07	0.000506
ILMN_1245043	LOC226017	-0.6356	1.5536	down	8.214	7.5784	7.9657	-4.2723	0.0007669	0.0332184
ILMN_2541863	4921506J03RIK	-0.6351	1.553	down	11.7394	11.1044	11.443	-8.6967	4.953e-07	0.000317
ILMN_2680086	RHBDD1	0.6302	1.5478	up	7.7336	8.3637	7.962	4.8994	0.0002317	0.0170169
ILMN_1232951	EG434404	0.6293	1.5468	up	9.6859	10.3152	9.9199	5.551	7.032e-05	0.0083998
ILMN_2670398	EIF4EBP1	0.6248	1.542	up	11.2991	11.9239	11.4427	5.8012	4.517e-05	0.0062496
ILMN_1253741	PCOLCE	-0.6234	1.5405	down	8.349	7.7256	8.1098	-8.3222	8.368e-07	0.0004613
ILMN_2753687	ARHGAP29	0.622	1.539	up	9.6109	10.2329	9.874	5.9975	3.211e-05	0.0048867
ILMN_2776552	HPRT1	0.6218	1.5388	up	8.0523	8.6741	8.2706	5.246	0.000122	0.0116796
ILMN_3029953	TARDBP	-0.6214	1.5384	down	8.3503	7.7289	8.0315	-5.6444	5.955e-05	0.0074619
ILMN_2658054	DHRS4	-0.6163	1.533	down	7.8598	7.2435	7.6299	-8.0523	1.234e-06	0.0006139
ILMN_1235861	SEC15L1	0.6153	1.5319	up	7.5258	8.1411	7.7195	4.138	0.0009963	0.0376204
ILMN_2637639	RPS3	0.615	1.5316	up	12.3262	12.9413	12.5819	5.8029	4.504e-05	0.0062496
ILMN_2859847	PYGL	0.6145	1.531	up	8.8615	9.476	9.0798	7.281	3.928e-06	0.0012913
ILMN_2887630	FABP3	0.6122	1.5285	up	7.0683	7.6804	7.264	4.8858	0.0002377	0.0172409
ILMN_2633229	ATP5A1	0.6101	1.5264	up	9.3728	9.9829	9.5868	5.6085	6.347e-05	0.0078699
ILMN_1236821	GATC	-0.6096	1.5259	down	8.4327	7.8231	8.2415	-5.3369	0.0001034	0.0108671
ILMN_2697693	GRHPR	0.6092	1.5254	up	10.1974	10.8066	10.3766	7.8274	1.716e-06	0.0007408
ILMN_2634083	CDKN1A	0.6056	1.5216	up	7.5409	8.1465	7.726	6.5122	1.346e-05	0.002804
ILMN_2624938	PEA15	-0.6046	1.5205	down	10.5006	9.896	10.2937	-5.7434	4.999e-05	0.0065864
ILMN_2419138	VCL	0.6031	1.519	up	10.1958	10.7989	10.4523	4.7978	0.0002804	0.0191971
ILMN_1236762	GP5	0.6027	1.5185	up	6.9018	7.5045	7.0576	6.1836	2.335e-05	0.0040054
ILMN_3094506	ARHGEF15	-0.6019	1.5177	down	8.7133	8.1115	8.5722	-7.98	1.371e-06	0.0006637
ILMN_2937735	IRAK2	0.6002	1.5159	up	7.1877	7.788	7.3567	4.1034	0.0010661	0.0386734
ILMN_1237530	VPS13B	0.5985	1.5141	up	8.8044	9.4029	9.07	7.0802	5.377e-06	0.0015416
ILMN_2422982	SYNPO	-0.5961	1.5116	down	9.3629	8.7668	9.1067	-4.2844	0.0007491	0.0328953
ILMN_1228105	SOX10	0.5949	1.5104	up	8.7498	9.3447	9.0793	4.3627	0.0006437	0.0300424
ILMN_2838308	FMO1	-0.593	1.5084	down	8.6722	8.0792	8.5093	-5.7832	4.661e-05	0.0062587
ILMN_2855310	MPL	0.5928	1.5081	up	6.721	7.3138	6.9286	4.4538	0.00054	0.027101
ILMN_2591440	CCRN4L	0.589	1.5042	up	7.2817	7.8707	7.4759	7.464	2.964e-06	0.0010973
ILMN_2615672	PRELID2	0.5888	1.504	up	6.9519	7.5406	7.1263	6.1992	2.274e-05	0.0039593
ILMN_3161026	SLC38A8	-0.5886	1.5038	down	8.0142	7.4255	7.8891	-5.9922	3.24e-05	0.0048896
ILMN_1234072	PDLIM1	0.5886	1.5038	up	10.7202	11.3088	10.8697	4.3454	0.0006656	0.0302705
ILMN_2929221	CRLF3	0.5877	1.5029	up	9.6028	10.1905	9.7642	4.7315	0.0003178	0.0206461
ILMN_2509817	ATP8A1	0.5872	1.5024	up	7.2539	7.8412	7.4693	4.3327	0.0006822	0.0308649
ILMN_2665948	PKP2	0.5871	1.5022	up	8.5001	9.0872	8.6443	8.4855	6.645e-07	0.000384
ILMN_2750047	CSF2RB2	0.586	1.5011	up	6.5949	7.1809	6.7848	5.2265	0.0001265	0.011863
ILMN_1237033	LOC384710	0.5857	1.5008	up	10.625	11.2108	10.7685	4.5405	0.0004572	0.0246204
ILMN_2674095	CIAPIN1	-0.5855	1.5005	down	10.6851	10.0996	10.4281	-3.9683	0.0013897	0.0443918
ILMN_1232278	PGAM1	0.5782	1.493	up	8.1263	8.7045	8.2981	4.193	0.0008948	0.0354898
ILMN_2616565	SLC2A3	0.5775	1.4923	up	12.3903	12.9678	12.5651	5.6689	5.702e-05	0.0072453
ILMN_1234387	ACP1	0.5775	1.4923	up	9.1431	9.7207	9.2686	4.1924	0.0008959	0.0354898
ILMN_2511256	HIF1A	0.5758	1.4905	up	6.6224	7.1982	6.8283	10.0705	8.24e-08	9.842e-05
ILMN_2754253	GNA13	0.5726	1.4872	up	9.3777	9.9503	9.6529	4.4952	0.0004987	0.0261277
ILMN_2650775	NOL12	-0.5724	1.487	down	9.5983	9.0259	9.4407	-4.8043	0.000277	0.0191339
ILMN_2600113	GTPBP2	0.5717	1.4863	up	9.4484	10.0201	9.6687	6.7755	8.749e-06	0.0021465
ILMN_1243652	TAGLN	0.57	1.4845	up	6.8281	7.3981	6.993	12.3669	6.049e-09	1.292e-05
ILMN_2658815	TMEM98	-0.5694	1.4839	down	9.0934	8.5241	8.8499	-6.1627	2.419e-05	0.004093
ILMN_2963413	DBX1	-0.5634	1.4777	down	9.5873	9.0239	9.3595	-4.6114	0.0003993	0.0231158
ILMN_1252399	TBX1	0.5628	1.4772	up	7.9238	8.4866	8.2456	5.5966	6.483e-05	0.0079831
ILMN_3080012	MDK	-0.5603	1.4746	down	10.4324	9.8721	10.1167	-4.3248	0.0006927	0.0312609
ILMN_2916489	PBX2	-0.5538	1.4679	down	9.4219	8.8681	9.2032	-4.7491	0.0003074	0.0203172
ILMN_2716567	BNIP3L	0.5522	1.4664	up	11.4212	11.9735	11.6025	9.0466	3.078e-07	0.0002398
ILMN_3128351	POPDC2	0.552	1.4661	up	6.9266	7.4785	7.0831	4.1421	0.0009884	0.0374421
ILMN_2659994	GDNF	0.5514	1.4655	up	7.4451	7.9965	7.6067	6.3948	1.636e-05	0.0031688
ILMN_2742042	NUPR1	0.5484	1.4625	up	6.7761	7.3245	6.9142	3.8593	0.001723	0.0498035
ILMN_2600720	2310007H09RIK	-0.546	1.46	down	8.1373	7.5913	7.9098	-8.5637	5.956e-07	0.0003567
ILMN_2659380	ELF1	0.5432	1.4572	up	7.5949	8.1381	7.7432	5.013	0.0001875	0.014963
ILMN_1250418	NPC1	0.5425	1.4565	up	7.6936	8.2361	7.8851	5.4799	7.988e-05	0.009324
ILMN_1224942	SHMT2	0.5379	1.4518	up	8.8182	9.3561	8.9794	7.3139	3.733e-06	0.0012619
ILMN_2927373	DDIT3	0.5379	1.4518	up	7.0495	7.5874	7.1783	5.1075	0.0001574	0.0138233
ILMN_1218413	RNF19A	0.5368	1.4508	up	9.8674	10.4042	10.0587	6.9259	6.87e-06	0.0018235
ILMN_2896843	CD248	-0.5361	1.45	down	8.9672	8.4311	8.7774	-4.6956	0.0003402	0.0213521
ILMN_2673889	MCM7	-0.5352	1.4491	down	9.7518	9.2167	9.4477	-4.2045	0.000875	0.0353111
ILMN_2932359	TPI1	0.5351	1.4491	up	12.228	12.7631	12.3587	7.1403	4.892e-06	0.0014694
ILMN_1225261	UCHL1	-0.531	1.445	down	9.6533	9.1222	9.4534	-5.3454	0.0001018	0.0107889
ILMN_1231689	SFRP1	-0.5307	1.4446	down	11.6303	11.0996	11.4207	-5.2781	0.0001151	0.01133
ILMN_1223285	HSPA2	0.5303	1.4442	up	7.6407	8.171	7.8378	3.8696	0.0016882	0.0492646
ILMN_2777804	ARID2	0.5302	1.4441	up	9.4686	9.9988	9.759	4.1967	0.0008885	0.0354898
ILMN_1231445	INMT	-0.5296	1.4436	down	7.5571	7.0274	7.2826	-4.8972	0.0002327	0.0170511
ILMN_2759884	LARP1	0.5294	1.4433	up	8.4678	8.9972	8.6399	8.9091	3.705e-07	0.0002656
ILMN_2694955	IGFBP4	-0.5292	1.4432	down	10.9832	10.454	10.8289	-4.2076	0.0008697	0.0352568
ILMN_2987862	PER2	0.5285	1.4424	up	7.6511	8.1796	7.8233	6.5872	1.189e-05	0.0025831
ILMN_2759079	PPAP2A	-0.5274	1.4413	down	8.5342	8.0068	8.3882	-8.9751	3.389e-07	0.0002564
ILMN_1250001	4930583H14RIK	0.5273	1.4413	up	9.2773	9.8046	9.4496	4.4837	0.0005098	0.0262866
ILMN_2687169	ID3	-0.5258	1.4397	down	10.2417	9.7159	10.039	-4.2006	0.0008817	0.0354611
ILMN_2990420	JMJD2B	0.5256	1.4396	up	9.7208	10.2464	9.9547	7.3488	3.537e-06	0.0012094
ILMN_2913563	CRYM	-0.5225	1.4364	down	8.4016	7.8791	8.1859	-4.1348	0.0010026	0.0377384
ILMN_2680329	ISCA1	0.5223	1.4363	up	9.0854	9.6077	9.2122	4.1183	0.0010354	0.0382503
ILMN_2755936	RASL11A	-0.522	1.436	down	8.5926	8.0706	8.3754	-8.2941	8.71e-07	0.0004729
ILMN_1216559	DYNLT3	0.5217	1.4357	up	7.7579	8.2796	7.9508	5.3269	0.0001053	0.0109376
ILMN_1216639	PAK3	-0.5216	1.4356	down	8.5839	8.0623	8.4573	-6.7715	8.805e-06	0.0021465
ILMN_3001946	METTL1	-0.5201	1.4341	down	9.5432	9.0231	9.3416	-5.8497	4.15e-05	0.0058542
ILMN_1237695	PFKP	0.5177	1.4317	up	7.2364	7.7541	7.3808	6.6686	1.041e-05	0.0023757
ILMN_2908132	GJA5	-0.5175	1.4315	down	7.5718	7.0543	7.4579	-7.9505	1.431e-06	0.000679
ILMN_2470518	ZIC2	-0.5159	1.4299	down	8.1573	7.6414	7.9409	-6.4463	1.501e-05	0.0030056
ILMN_3001322	TMEM119	-0.5158	1.4298	down	7.9152	7.3994	7.7929	-4.4142	0.0005828	0.0281366
ILMN_1241293	CLDN5	-0.5158	1.4298	down	9.5554	9.0396	9.4191	-4.0321	0.0012259	0.0413645
ILMN_1219184	GATS	-0.5152	1.4292	down	7.7031	7.1879	7.5604	-7.0999	5.213e-06	0.0015186
ILMN_2888552	SLC1A4	0.5151	1.4291	up	8.8803	9.3954	9.0629	4.864	0.0002476	0.0178218
ILMN_2801891	CYGB	-0.5146	1.4286	down	7.339	6.8244	7.14	-8.8436	4.05e-07	0.0002846
ILMN_1232186	UNG	-0.5146	1.4286	down	8.2948	7.7802	8.0545	-5.8367	4.245e-05	0.005965
ILMN_1255510	LMNA	0.5137	1.4277	up	7.5213	8.035	7.6574	3.9488	0.001444	0.0453329
ILMN_2906948	RAPGEF6	-0.5131	1.4271	down	7.9284	7.4154	7.8594	-3.8882	0.0016273	0.0485945
ILMN_2526572	LOC545369	0.5128	1.4268	up	10.1002	10.613	10.2754	4.2627	0.0007813	0.0333601
ILMN_2639239	SERPINF1	-0.5127	1.4267	down	10.6718	10.1592	10.4718	-5.9713	3.359e-05	0.0049949
ILMN_2733915	PDE10A	0.5122	1.4262	up	7.2523	7.7645	7.4527	4.2397	0.0008172	0.0339482
ILMN_1258364	5430434G16RIK	0.5108	1.4248	up	7.4183	7.9291	7.602	7.3767	3.389e-06	0.0011905
ILMN_2758452	HN1	0.5105	1.4245	up	10.6328	11.1432	10.7895	4.0457	0.0011937	0.0408211
ILMN_1212902	RAB4A	-0.51	1.424	down	9.2706	8.7607	8.9956	-4.055	0.0011721	0.0405427
ILMN_2425557	4930524J08RIK	-0.5098	1.4239	down	9.3056	8.7958	9.0643	-4.5766	0.0004267	0.0240214
ILMN_3108203	MTVR2	-0.5097	1.4238	down	8.3607	7.851	8.1444	-5.1482	0.000146	0.0131458
ILMN_1256680	4930402I24RIK	-0.5098	1.4238	down	9.6667	9.157	9.4925	-4.4296	0.0005657	0.0276549
ILMN_2455637	TOP1MT	0.5096	1.4237	up	7.4377	7.9473	7.5957	4.6373	0.0003801	0.0224389
ILMN_2638114	PTN	-0.509	1.4231	down	11.8952	11.3862	11.6962	-4.4682	0.0005252	0.0267345
ILMN_2616164	ITGA3	0.509	1.4231	up	8.5452	9.0542	8.7289	6.9287	6.839e-06	0.0018235
ILMN_2805372	ITGB6	0.5089	1.423	up	6.7271	7.2361	6.8795	9.949	9.582e-08	0.0001073
ILMN_2594139	6330403K07RIK	-0.5079	1.422	down	10.382	9.8741	10.1518	-5.3292	0.0001049	0.0109239
ILMN_2817151	CHCHD8	-0.5071	1.4212	down	9.2604	8.7533	8.955	-5.7324	5.097e-05	0.0066418
ILMN_1226398	9430073N08RIK	-0.5054	1.4195	down	7.2626	6.7572	7.0751	-7.5096	2.765e-06	0.0010541
ILMN_3134078	MARK3	-0.5047	1.4189	down	8.5648	8.06	8.3164	-5.2498	0.0001212	0.0116749
ILMN_1247207	ADM	0.5045	1.4187	up	6.7536	7.2582	6.9058	7.3063	3.777e-06	0.001265
ILMN_2634264	GDE1	0.5043	1.4184	up	8.5592	9.0635	8.9212	6.3778	1.683e-05	0.0032424
ILMN_2702016	2010011I20RIK	0.5029	1.417	up	7.2432	7.7461	7.4042	4.1091	0.0010542	0.0385197
ILMN_1245319	SOX3	-0.5024	1.4166	down	7.6264	7.1239	7.4571	-6.6934	9.997e-06	0.0022964
ILMN_1221702	PLAA	0.5022	1.4164	up	10.4785	10.9807	10.6985	4.4327	0.0005624	0.0276078
ILMN_2981550	CAPN1	0.502	1.4161	up	6.9281	7.43	7.0673	3.9499	0.0014409	0.0453329
ILMN_2819319	RRM2	-0.5011	1.4153	down	10.5881	10.087	10.3979	-6.0187	3.096e-05	0.0048222
ILMN_2988143	PLAC8	0.5	1.4142	up	7.6246	8.1245	7.7746	3.9971	0.0013131	0.0430219
ILMN_1234905	POLR2E	-0.4999	1.4141	down	10.6028	10.1028	10.3577	-5.8733	3.982e-05	0.0057339
ILMN_1231035	CSNK1D	0.4985	1.4127	up	10.3678	10.8663	10.4995	7.1122	5.113e-06	0.0015018
ILMN_1230366	DMRT3	-0.4974	1.4117	down	8.2128	7.7153	8.0813	-5.0972	0.0001604	0.0139521
ILMN_1234143	EG384525	0.4955	1.4098	up	9.0699	9.5654	9.1629	5.4577	8.313e-05	0.0096095
ILMN_2689177	NR2E1	-0.4952	1.4095	down	7.8362	7.341	7.6997	-5.0489	0.0001754	0.0143875
ILMN_2680262	POLR2G	0.495	1.4094	up	10.5504	11.0455	10.744	3.9496	0.0014417	0.0453329
ILMN_1213376	CFL1	-0.495	1.4093	down	8.7569	8.2618	8.5188	-6.1712	2.384e-05	0.0040688
ILMN_2703321	ANKZF1	0.4947	1.409	up	8.5081	9.0028	8.6408	3.9067	0.0015691	0.0477304
ILMN_2723293	SMTNL2	0.4942	1.4086	up	7.9243	8.4185	8.1066	5.5939	6.514e-05	0.0079895
ILMN_1231513	TACSTD2	0.494	1.4084	up	7.582	8.076	7.7567	7.2034	4.432e-06	0.0013932
ILMN_2646166	NDRL	0.4924	1.4068	up	7.0589	7.5512	7.2184	4.1208	0.0010304	0.0381068
ILMN_2926842	FLRT2	-0.4921	1.4065	down	7.9818	7.4897	7.8905	-6.5963	1.172e-05	0.0025603
ILMN_3121255	VEGFA	0.4915	1.4059	up	7.8898	8.3813	8.0136	8.4542	6.943e-07	0.0003949
ILMN_2769136	MTHFD2	0.4912	1.4057	up	11.316	11.8072	11.4162	5.0486	0.0001755	0.0143875
ILMN_2759762	STARD10	-0.4912	1.4056	down	8.4122	7.921	8.154	-6.8582	7.657e-06	0.001974
ILMN_2698652	SMYD5	-0.49	1.4045	down	8.059	7.569	7.8421	-5.7388	5.04e-05	0.0065909
ILMN_2642681	ATF4	0.4889	1.4034	up	10.9231	11.412	11.0699	4.6702	0.000357	0.0218051
ILMN_1252078	FOXP1	-0.4888	1.4033	down	8.5345	8.0457	8.3586	-4.0651	0.0011492	0.0400765
ILMN_2836137	E2F2	0.4883	1.4027	up	8.3766	8.8649	8.5391	3.9113	0.001555	0.0476139
ILMN_2800655	ETFA	0.4868	1.4013	up	9.783	10.2697	9.8101	4.7284	0.0003197	0.0206461
ILMN_2727638	LOC100047339	0.4867	1.4012	up	7.7908	8.2775	7.9775	5.3763	9.628e-05	0.0105183
ILMN_2680549	PIK3CB	0.4864	1.401	up	7.8362	8.3226	7.9809	6.0804	2.784e-05	0.0044945
ILMN_2698958	ARPC2	0.4861	1.4007	up	10.485	10.9712	10.6563	4.3229	0.0006953	0.0312609
ILMN_1246330	DAAM1	0.4856	1.4002	up	8.0722	8.5578	8.2883	4.0364	0.0012156	0.0411324
ILMN_1224619	ST3GAL1	0.4844	1.399	up	7.0718	7.5562	7.2185	4.4605	0.000533	0.0269783
ILMN_2461898	E130014J05RIK	0.484	1.3986	up	7.6056	8.0895	7.7811	4.6064	0.0004031	0.0232124
ILMN_2998406	2610305D13RIK	0.4834	1.3981	up	7.2371	7.7206	7.441	5.5231	7.393e-05	0.0087429
ILMN_1256883	RAD51	-0.4832	1.3979	down	8.7728	8.2896	8.5034	-4.0708	0.0011364	0.0397682
ILMN_1248734	1500009L16RIK	-0.4823	1.397	down	9.0179	8.5356	8.8092	-5.2001	0.0001327	0.0123222
ILMN_1237501	RGS9BP	0.4821	1.3967	up	8.2399	8.722	8.4041	6.5534	1.257e-05	0.0026822
ILMN_1260378	CSRP1	0.4797	1.3944	up	9.7603	10.2399	9.9031	4.9895	0.0001958	0.0152698
ILMN_1243149	ATP6V0B	0.4794	1.3941	up	8.786	9.2654	8.8672	3.8843	0.00164	0.0486901
ILMN_3007072	TPM1	0.4788	1.3936	up	11.8859	12.3647	11.9971	6.0145	3.118e-05	0.0048222
ILMN_2467596	DUSP16	0.4781	1.3929	up	8.3633	8.8415	8.568	5.8551	4.111e-05	0.0058394
ILMN_1242842	H2AFY	-0.4768	1.3917	down	12.5062	12.0293	12.359	-3.8786	0.0016586	0.0489166
ILMN_1226157	PIK3R3	-0.4762	1.391	down	9.846	9.3699	9.7869	-4.4545	0.0005392	0.027101
ILMN_2940394	2410016F19RIK	-0.4746	1.3895	down	9.1495	8.6749	8.9378	-7.7661	1.879e-06	0.0007923
ILMN_2614462	KRT19	0.4739	1.3888	up	7.0675	7.5414	7.2113	6.1622	2.421e-05	0.004093
ILMN_1258158	ALDH6A1	0.4735	1.3885	up	7.5254	7.9989	7.6782	5.0475	0.0001759	0.0143875
ILMN_2719069	MAOB	-0.4732	1.3882	down	8.2117	7.7386	8.079	-5.3435	0.0001022	0.0107889
ILMN_2745930	TAGLN3	-0.4727	1.3877	down	8.5458	8.0731	8.3343	-4.0994	0.0010745	0.0387067
ILMN_2614728	ACADSB	0.4725	1.3875	up	7.7314	8.2039	7.8763	4.1617	0.0009511	0.0366757
ILMN_1244530	E330011I20RIK	-0.4707	1.3858	down	9.0209	8.5502	8.7726	-3.8892	0.001624	0.0485374
ILMN_1217849	LAPTM5	0.4701	1.3852	up	8.0757	8.5458	8.3163	5.1061	0.0001578	0.0138248
ILMN_2934522	SPIN2	-0.4699	1.385	down	8.3652	7.8953	8.1885	-6.4347	1.531e-05	0.003036
ILMN_2635976	GLTSCR2	0.4698	1.3849	up	10.0333	10.5032	10.1514	6.7288	9.437e-06	0.0022395
ILMN_1230454	HADHB	0.4687	1.3839	up	9.066	9.5348	9.2286	3.94	0.0014692	0.0459022
ILMN_1217612	APG5L	-0.4682	1.3834	down	9.433	8.9648	9.2882	-4.6669	0.0003592	0.0218936
ILMN_1217493	EFNA4	-0.4669	1.3821	down	8.9501	8.4832	8.8078	-6.2137	2.219e-05	0.0039356
ILMN_2728431	CDC42EP4	-0.4666	1.3819	down	10.131	9.6644	9.9726	-6.3228	1.845e-05	0.0034264
ILMN_3123864	KCNH2	-0.4654	1.3807	down	8.3227	7.8573	8.1669	-5.2787	0.000115	0.01133
ILMN_1246285	SHISA2	-0.4638	1.3792	down	10.0094	9.5456	9.9303	-4.4841	0.0005094	0.0262866
ILMN_2676294	BC048355	-0.4638	1.3791	down	9.0716	8.6079	8.8046	-5.2919	0.0001122	0.0112329
ILMN_2711562	PIP5K1B	0.4628	1.3782	up	7.2917	7.7544	7.4656	4.0998	0.0010737	0.0387067
ILMN_2756943	SDC1	-0.4624	1.3778	down	8.0717	7.6093	7.8142	-4.7122	0.0003297	0.0209487
ILMN_2963412	IKZF5	0.4619	1.3773	up	8.0196	8.4814	8.1955	4.3626	0.0006439	0.0300424
ILMN_1212768	LOC545750	-0.4617	1.3772	down	8.5623	8.1006	8.3528	-3.8779	0.0016607	0.0489382
ILMN_2743756	WAPAL	0.4612	1.3767	up	8.8376	9.2988	8.9615	4.289	0.0007425	0.0326852
ILMN_2524667	4833427B12RIK	-0.4606	1.3761	down	9.9725	9.5119	9.777	-5.3209	0.0001065	0.0109629
ILMN_1250541	HMBS	0.4597	1.3753	up	6.895	7.3548	7.0386	4.6346	0.0003821	0.0224442
ILMN_2732848	TAGLN2	0.4595	1.3751	up	9.8862	10.3457	10.0628	4.1697	0.0009364	0.0362768
ILMN_3112219	MLF1	-0.4592	1.3748	down	8.8405	8.3813	8.6418	-5.0316	0.0001811	0.0146493
ILMN_2746283	MRVI1	0.4586	1.3742	up	6.9131	7.3717	7.0602	4.6802	0.0003503	0.0216064
ILMN_3003242	MPV17	-0.458	1.3736	down	8.6135	8.1555	8.3637	-6.0774	2.799e-05	0.0044976
ILMN_1232099	TSPAN3	-0.4575	1.3731	down	11.6144	11.1569	11.3459	-3.9583	0.0014172	0.0449037
ILMN_1238376	M6PR	0.4575	1.3731	up	10.531	10.9885	10.6199	4.4137	0.0005834	0.0281366
ILMN_2693535	NUP107	-0.457	1.3727	down	9.516	9.059	9.3873	-4.0134	0.0012718	0.0422387
ILMN_1242352	ACP6	0.4563	1.3721	up	8.362	8.8183	8.4949	8.4978	6.531e-07	0.0003837
ILMN_2678218	MMP2	-0.4563	1.372	down	10.7097	10.2533	10.5842	-5.3801	9.562e-05	0.0104785
ILMN_1229517	FTL1	0.4556	1.3714	up	12.0312	12.4868	12.1294	4.186	0.0009072	0.0356444
ILMN_3076680	EG245297	0.4553	1.3711	up	7.0386	7.4939	7.271	4.7856	0.000287	0.0194051
ILMN_2688075	CYP51	-0.455	1.3708	down	9.2461	8.791	9.0754	-4.9362	0.0002163	0.0161832
ILMN_1218539	CCNYL1	-0.455	1.3707	down	8.0572	7.6022	7.7998	-4.2576	0.0007891	0.0335832
ILMN_3160137	ALDOC	0.4547	1.3705	up	7.2699	7.7246	7.3879	8.2157	9.743e-07	0.000506
ILMN_1229957	IL11RA1	-0.4542	1.37	down	10.7723	10.3181	10.642	-5.4663	8.185e-05	0.0095235
ILMN_2713835	NOS3	-0.454	1.3699	down	7.7979	7.3439	7.658	-5.873	3.984e-05	0.0057339
ILMN_2900462	ATP2A3	0.4531	1.369	up	6.6932	7.1463	6.8597	5.2437	0.0001226	0.0116796
ILMN_2957036	RNF185	-0.4521	1.368	down	9.2914	8.8393	9.1822	-4.3562	0.0006518	0.0300462
ILMN_2983714	APITD1	-0.4516	1.3676	down	9.8784	9.4267	9.7036	-6.8116	8.254e-06	0.0020938
ILMN_2851671	MYADM	0.4512	1.3672	up	8.1657	8.617	8.3314	5.1986	0.0001331	0.0123248
ILMN_1220980	BC020002	0.4512	1.3672	up	8.7555	9.2068	8.9087	4.3114	0.0007109	0.0318056
ILMN_2752569	PAIP1	-0.4509	1.3669	down	9.5806	9.1297	9.3473	-4.6507	0.0003705	0.0222027
ILMN_2799217	2810441K11RIK	-0.4507	1.3667	down	9.8014	9.3506	9.674	-6.9424	6.691e-06	0.0018235
ILMN_2688639	PXMP4	0.4507	1.3667	up	7.0303	7.481	7.1967	4.4199	0.0005764	0.0279509
ILMN_2679447	AGXT2L2	0.4507	1.3667	up	7.4532	7.9038	7.6346	4.1571	0.0009599	0.0367096
ILMN_1250531	SLC19A2	0.4505	1.3665	up	8.0279	8.4784	8.2354	5.1594	0.000143	0.0129751
ILMN_2952275	ARG1	-0.4501	1.3661	down	8.179	7.7289	7.9512	-4.4299	0.0005654	0.0276549
ILMN_3062267	ACOT1	-0.4496	1.3657	down	8.2006	7.751	8.0213	-6.576	1.211e-05	0.0026152
ILMN_2644606	COX4NB	-0.4492	1.3653	down	10.4237	9.9745	10.2274	-6.3548	1.749e-05	0.003334
ILMN_2625654	MSL3L2	-0.4472	1.3634	down	8.0135	7.5663	7.8505	-4.4217	0.0005745	0.0279313
ILMN_2596278	TCFE2A	-0.4469	1.3631	down	8.3465	7.8996	8.2018	-4.7855	0.000287	0.0194051
ILMN_2637930	TCHP	-0.4451	1.3614	down	8.87	8.4249	8.7002	-5.6189	6.231e-05	0.0077803
ILMN_1228338	EPS15	0.4448	1.3611	up	7.7636	8.2084	7.9272	6.9036	7.119e-06	0.0018486
ILMN_2611676	OGT	0.4447	1.361	up	9.7833	10.228	9.9572	5.1891	0.0001354	0.0124443
ILMN_2594419	GIPC1	-0.4444	1.3607	down	8.2415	7.7971	8.0067	-4.1705	0.000935	0.0362634
ILMN_2657175	ANXA2	0.4442	1.3606	up	10.7192	11.1634	10.7788	9.3901	1.955e-07	0.0001812
ILMN_2647792	RAB13	-0.444	1.3603	down	7.6179	7.174	7.4516	-5.0909	0.0001623	0.0140133
ILMN_2736783	KCTD12	-0.4439	1.3603	down	8.1883	7.7444	7.9747	-4.4441	0.0005501	0.0273418
ILMN_2651886	PGK1	0.4439	1.3603	up	12.7685	13.2125	12.944	6.4969	1.38e-05	0.0028265
ILMN_1253134	UNC45A	-0.4437	1.3601	down	10.0155	9.5718	9.8532	-4.104	0.0010648	0.0386734
ILMN_2896768	CBR3	-0.4434	1.3598	down	7.3361	6.8927	7.1642	-8.7347	4.701e-07	0.0003063
ILMN_1215085	FKBP10	-0.4422	1.3587	down	8.5864	8.1442	8.4613	-4.6817	0.0003493	0.0215889
ILMN_1254634	ACPL2	-0.4412	1.3577	down	10.0196	9.5784	9.9353	-3.8745	0.0016718	0.0490259
ILMN_2719794	BC003331	0.4409	1.3575	up	7.786	8.2269	7.9454	3.8728	0.0016775	0.0491124
ILMN_2631192	VPS26B	0.4405	1.357	up	7.207	7.6475	7.422	4.0857	0.0011037	0.0393063
ILMN_1228535	PMP22	0.4395	1.3562	up	8.1596	8.5991	8.3406	4.2463	0.0008067	0.0338103
ILMN_2499058	UBE2I	-0.4394	1.3561	down	7.8282	7.3887	7.5856	-5.3021	0.0001102	0.0111838
ILMN_2857679	DEDD	0.4394	1.3561	up	8.1917	8.6312	8.3853	4.3177	0.0007023	0.0314593
ILMN_2658908	CXCL12	-0.4388	1.3555	down	10.9719	10.5331	10.8214	-5.3516	0.0001007	0.0107168
ILMN_2964785	ZFHX2	-0.4388	1.3555	down	9.3868	8.9479	9.2267	-4.9879	0.0001964	0.0152698
ILMN_2932692	FEZF2	-0.4382	1.3549	down	7.564	7.1258	7.3979	-6.7147	9.655e-06	0.0022613
ILMN_2624135	POLR2D	-0.438	1.3547	down	10.8339	10.3959	10.6224	-5.0728	0.0001678	0.0141547
ILMN_1237264	TRSPAP1	-0.4375	1.3543	down	9.1081	8.6706	8.9063	-5.0027	0.0001911	0.0151851
ILMN_3007959	GZF1	0.4376	1.3543	up	8.4533	8.8909	8.6355	4.76	0.0003012	0.0200322
ILMN_2690203	R3HDM2	0.4374	1.3541	up	7.3585	7.7959	7.5615	4.8018	0.0002783	0.0191444
ILMN_2687881	RAB23	-0.4372	1.3539	down	7.9708	7.5336	7.8138	-4.6275	0.0003873	0.0226013
ILMN_2769884	IGF1	-0.4366	1.3534	down	7.5019	7.0653	7.3354	-6.6199	1.127e-05	0.0025565
ILMN_3161372	AU023871	0.4364	1.3533	up	6.9373	7.3738	7.0449	4.2407	0.0008155	0.0339482
ILMN_1251541	LOC385699	0.4359	1.3528	up	11.9115	12.3474	11.9736	5.7044	5.355e-05	0.006903
ILMN_2921163	RSF1	-0.4339	1.3509	down	7.4595	7.0256	7.2111	-9.37	2.007e-07	0.0001812
ILMN_3162247	ASPHD2	-0.4337	1.3507	down	8.9703	8.5367	8.8505	-4.4615	0.0005321	0.0269694
ILMN_1254295	SOX21	-0.4333	1.3503	down	11.0578	10.6244	10.8859	-3.9275	0.001506	0.0466435
ILMN_2711734	NDUFS8	-0.4329	1.35	down	10.9874	10.5544	10.824	-5.3511	0.0001008	0.0107168
ILMN_2658610	AI849286	-0.4324	1.3495	down	10.0031	9.5707	9.9257	-4.5517	0.0004475	0.0245194
ILMN_2775742	SHD	-0.4313	1.3484	down	7.9932	7.5619	7.8384	-4.5944	0.0004125	0.0235748
ILMN_2692341	SCRN2	-0.431	1.3481	down	8.2674	7.8364	8.1901	-4.0648	0.0011498	0.0400765
ILMN_2669034	ABCF2	-0.4303	1.3475	down	10.6846	10.2544	10.4519	-4.4275	0.0005681	0.0277164
ILMN_1212720	PRNPIP1	-0.43	1.3472	down	8.9587	8.5287	8.6916	-4.4022	0.0005964	0.0286009
ILMN_1252953	CBLN1	0.4298	1.347	up	8.8526	9.2823	8.9908	3.8614	0.0017159	0.0496936
ILMN_2701779	1700108L22RIK	0.4285	1.3459	up	7.0736	7.5021	7.1919	6.6132	1.14e-05	0.0025603
ILMN_3107059	ESPN	0.427	1.3444	up	8.3565	8.7835	8.4396	4.7279	0.00032	0.0206461
ILMN_2722383	LHX2	-0.4265	1.344	down	7.6013	7.1747	7.4744	-7.1482	4.832e-06	0.0014674
ILMN_2444886	RLF	0.4266	1.344	up	10.3819	10.8085	10.5431	5.5923	6.533e-05	0.0079895
ILMN_1213274	YDJC	0.4261	1.3436	up	7.1926	7.6188	7.328	5.4364	8.637e-05	0.0098259
ILMN_1258943	ALKBH8	0.4256	1.3431	up	7.3196	7.7452	7.503	5.6854	5.538e-05	0.0070878
ILMN_1256564	AK3L1	0.4249	1.3424	up	9.3144	9.7392	9.4315	4.1717	0.0009328	0.0362547
ILMN_1239592	FAM110B	-0.4245	1.3421	down	9.1138	8.6893	9.0084	-8.6376	5.375e-07	0.0003379
ILMN_2606162	PDLIM4	-0.4244	1.342	down	10.3338	9.9094	10.141	-4.0814	0.001113	0.0394895
ILMN_2501719	USH1C	-0.424	1.3416	down	8.0411	7.6172	7.903	-5.0943	0.0001613	0.0139664
ILMN_2866189	BTG1	0.4235	1.3412	up	10.5415	10.965	10.6859	5.3191	0.0001068	0.010967
ILMN_2948945	SESN2	0.4234	1.341	up	7.2231	7.6465	7.3708	5.3513	0.0001007	0.0107168
ILMN_2611261	ATP5J	-0.4229	1.3406	down	9.4121	8.9893	9.218	-7.3564	3.496e-06	0.0012094
ILMN_1234565	P4HA1	0.4228	1.3406	up	7.6872	8.11	7.8555	4.544	0.0004541	0.0246204
ILMN_1254565	2310022M17RIK	-0.4226	1.3404	down	9.2698	8.8472	9.0794	-5.2758	0.0001156	0.011346
ILMN_2713969	B9D1	-0.4214	1.3393	down	9.9428	9.5213	9.7852	-5.2827	0.0001141	0.01133
ILMN_2979307	NEK3	-0.4211	1.339	down	8.7625	8.3414	8.532	-4.9543	0.0002091	0.015878
ILMN_1257547	TOX	-0.4211	1.339	down	8.151	7.7299	7.9695	-4.4804	0.0005131	0.0263412
ILMN_1237017	USP4	0.4201	1.338	up	7.4094	7.8294	7.6178	6.1833	2.336e-05	0.0040054
ILMN_2707363	CEBPD	0.4199	1.3378	up	9.0704	9.4903	9.1996	4.9945	0.000194	0.0152698
ILMN_2745037	ARL2BP	-0.4195	1.3374	down	10.6811	10.2616	10.5121	-5.2056	0.0001314	0.0122306
ILMN_1213322	CHD2	0.4192	1.3372	up	8.1603	8.5795	8.3727	4.3553	0.000653	0.0300462
ILMN_3162618	LUC7L	-0.4191	1.3371	down	8.527	8.108	8.3315	-4.2123	0.0008619	0.0350959
ILMN_2845208	LRPPRC	0.4184	1.3364	up	8.8029	9.2213	9.0028	3.9844	0.0013464	0.0437426
ILMN_2595163	MPP2	0.4182	1.3362	up	7.0704	7.4886	7.2188	4.5903	0.0004157	0.0236076
ILMN_1237049	5330431N19RIK	-0.4166	1.3348	down	9.7788	9.3622	9.6437	-8.9092	3.705e-07	0.0002656
ILMN_1215009	RABL4	-0.416	1.3342	down	8.852	8.4361	8.7258	-5.4581	8.306e-05	0.0096095
ILMN_2531554	LOC381212	-0.4159	1.3341	down	7.9442	7.5283	7.7668	-6.103	2.679e-05	0.0044033
ILMN_2647898	LOC100040736	-0.4154	1.3336	down	7.9113	7.4959	7.688	-3.9098	0.0015594	0.0476735
ILMN_2588474	HOMER2	0.4151	1.3334	up	9.3035	9.7186	9.4083	3.8942	0.0016082	0.04825
ILMN_2946088	PANX1	-0.4147	1.333	down	9.3133	8.8986	9.1352	-4.0268	0.0012388	0.041487
ILMN_1235653	SFRS2	-0.4125	1.331	down	8.0775	7.6649	7.8425	-4.3239	0.0006939	0.0312609
ILMN_2773862	C730025P13RIK	0.4124	1.3309	up	7.4325	7.8449	7.5616	4.5575	0.0004426	0.024362
ILMN_2661422	RAMP2	-0.4122	1.3307	down	10.4933	10.0811	10.3864	-7.2292	4.257e-06	0.0013622
ILMN_1254131	GNA11	-0.4116	1.3302	down	10.3309	9.9193	10.1757	-4.6779	0.0003518	0.0216208
ILMN_2686327	GAS6	-0.4114	1.33	down	7.4237	7.0124	7.3238	-7.9463	1.44e-06	0.000679
ILMN_2617087	EGLN1	0.4115	1.33	up	7.4302	7.8417	7.524	9.1819	2.57e-07	0.0002047
ILMN_1244081	RGS4	0.4109	1.3296	up	6.9221	7.3331	7.0967	6.6016	1.161e-05	0.0025603
ILMN_2816754	NDC80	-0.4107	1.3293	down	9.7236	9.3129	9.5729	-4.9551	0.0002088	0.015878
ILMN_2719163	LONP1	0.4106	1.3292	up	9.2881	9.6987	9.4457	4.5192	0.0004762	0.0252826
ILMN_1239601	LOC637711	-0.4104	1.3291	down	8.2434	7.833	8.09	-3.9149	0.0015439	0.0474887
ILMN_1257938	D17WSU92E	0.4103	1.329	up	10.1289	10.5392	10.3733	4.1028	0.0010673	0.0386734
ILMN_2430422	GPI1	0.409	1.3277	up	7.2169	7.6259	7.3851	7.6443	2.255e-06	0.0008938
ILMN_2892441	GSTA4	-0.4081	1.3269	down	9.1402	8.7321	9.0342	-4.3471	0.0006634	0.0302705
ILMN_3002284	YEATS4	-0.4072	1.3261	down	10.3115	9.9043	10.1473	-4.9988	0.0001925	0.0152281
ILMN_2679037	LOC100046883	-0.4065	1.3254	down	10.1702	9.7637	10.0452	-4.9337	0.0002173	0.0162252
ILMN_2842601	GP9	0.4064	1.3254	up	6.8681	7.2744	6.955	3.9678	0.0013912	0.0443918
ILMN_2768087	COL6A1	-0.406	1.325	down	7.4676	7.0616	7.2913	-5.7822	4.67e-05	0.0062587
ILMN_2641647	TCF7L2	-0.406	1.325	down	9.7159	9.3099	9.6277	-4.2402	0.0008163	0.0339482
ILMN_2699294	ALKBH3	0.4057	1.3248	up	9.0651	9.4708	9.2376	4.9224	0.000222	0.0164837
ILMN_1212734	FGD6	0.4057	1.3247	up	7.2124	7.618	7.3779	4.5784	0.0004252	0.0240214
ILMN_1237084	PVT1	0.4054	1.3245	up	6.8145	7.2198	6.9362	5.9827	3.294e-05	0.004918
ILMN_1255511	RREB1	0.4054	1.3245	up	9.4231	9.8286	9.5952	4.7621	0.0003	0.020029
ILMN_1217241	KLHL25	-0.405	1.3241	down	7.6933	7.2884	7.5088	-5.1167	0.0001547	0.0136917
ILMN_2502614	TTC15	0.4047	1.3238	up	6.7875	7.1921	6.9683	5.7562	4.888e-05	0.006464
ILMN_2613908	ALOX12	0.4045	1.3236	up	6.9548	7.3592	7.0567	4.4064	0.0005916	0.0284192
ILMN_2810047	IARS	0.4041	1.3233	up	10.1416	10.5457	10.2248	7.2092	4.392e-06	0.0013929
ILMN_1226275	MTRF1L	0.4039	1.3231	up	7.7826	8.1865	7.9535	4.9794	0.0001995	0.0153881
ILMN_2462431	WDR18	-0.4038	1.323	down	8.7409	8.337	8.6244	-6.2346	2.141e-05	0.0038178
ILMN_2590837	TIAL1	0.4038	1.323	up	8.4644	8.8683	8.5626	4.1951	0.0008912	0.0354898
ILMN_2712900	SARS	0.4037	1.3229	up	7.3663	7.77	7.4931	3.8873	0.0016304	0.0486241
ILMN_1225073	CTHRC1	-0.4033	1.3225	down	8.1964	7.7932	8.0188	-4.7673	0.0002971	0.0199719
ILMN_2609457	GORASP2	-0.403	1.3223	down	9.9162	9.5132	9.7344	-4.2482	0.0008037	0.0337255
ILMN_2657340	ZFP664	-0.4027	1.3219	down	11.1467	10.744	10.9759	-7.8564	1.644e-06	0.0007272
ILMN_2803289	TEX9	-0.4026	1.3219	down	8.4591	8.0565	8.3243	-6.4567	1.476e-05	0.0029708
ILMN_2493338	C630022N07RIK	0.4026	1.3219	up	8.7317	9.1342	8.9356	4.2696	0.000771	0.0332468
ILMN_2474052	5830411I20	0.4023	1.3217	up	9.5057	9.908	9.6588	4.2648	0.0007781	0.0333316
ILMN_2605041	2610200G18RIK	-0.402	1.3213	down	8.3343	7.9323	8.183	-4.543	0.0004551	0.0246204
ILMN_2929031	MRPL49	-0.4014	1.3208	down	8.2901	7.8888	8.1194	-5.5853	6.615e-05	0.0080629
ILMN_1245093	NPHP1	-0.4009	1.3203	down	8.8039	8.403	8.6502	-6.5967	1.171e-05	0.0025603
ILMN_2481389	ZFP326	-0.4007	1.3201	down	9.1646	8.764	8.9948	-3.9994	0.0013074	0.0429016
ILMN_2716693	2310047B19RIK	-0.4006	1.32	down	8.8342	8.4336	8.6752	-6.8083	8.297e-06	0.0020938
ILMN_2661287	AKP2	-0.4005	1.3199	down	8.2484	7.8479	8.0947	-4.1998	0.0008831	0.0354778
ILMN_2590771	UNC119B	-0.4002	1.3197	down	8.7115	8.3113	8.5782	-4.1091	0.0010542	0.0385197
ILMN_2760064	BC057079	0.3996	1.3191	up	9.6619	10.0615	9.8389	7.2543	4.095e-06	0.0013339
ILMN_1247533	A230013K13RIK	0.399	1.3186	up	6.9178	7.3168	7.0137	4.569	0.000433	0.0240665
ILMN_1234487	ANGPT2	0.3983	1.318	up	7.0637	7.462	7.2444	7.0003	6.102e-06	0.0017082
ILMN_1231868	ARL16	-0.3975	1.3172	down	9.6286	9.2312	9.4888	-7.2355	4.216e-06	0.0013611
ILMN_2498878	FREQ	-0.3972	1.317	down	7.8417	7.4445	7.6676	-6.431	1.54e-05	0.003036
ILMN_2536389	LOC383897	-0.3962	1.316	down	10.4545	10.0583	10.2898	-4.4156	0.0005812	0.0281366
ILMN_1225422	LOC100048807	0.3958	1.3157	up	6.6978	7.0936	6.8211	4.7274	0.0003203	0.0206461
ILMN_1215212	RHOB	0.3955	1.3154	up	9.6388	10.0343	9.7734	4.8031	0.0002777	0.0191339
ILMN_1212625	PARL	-0.3951	1.315	down	10.202	9.8069	10.0194	-4.1848	0.0009092	0.0356867
ILMN_2708357	NT5C3L	-0.395	1.3149	down	9.4255	9.0305	9.2549	-4.1769	0.0009234	0.0360074
ILMN_2604643	TBL2	0.3949	1.3149	up	9.0303	9.4252	9.1789	5.0503	0.0001749	0.0143875
ILMN_1214487	HACE1	0.394	1.314	up	8.5517	8.9457	8.676	5.8103	4.446e-05	0.0061986
ILMN_1213921	TROAP	-0.3938	1.3139	down	9.0136	8.6197	8.8056	-6.9308	6.816e-06	0.0018235
ILMN_1218747	GLDC	-0.3938	1.3139	down	9.589	9.1952	9.5255	-4.5401	0.0004576	0.0246204
ILMN_2913913	UNC13D	0.3937	1.3138	up	6.8413	7.235	6.9476	5.3639	9.847e-05	0.0106749
ILMN_2619107	LGALS1	-0.3936	1.3137	down	9.908	9.5144	9.6276	-4.6639	0.0003613	0.0219056
ILMN_1247704	HMGN3	-0.3934	1.3134	down	11.7481	11.3548	11.6059	-4.6015	0.0004069	0.0233308
ILMN_1243593	PCGF5	0.3927	1.3128	up	8.7036	9.0963	8.8028	5.4461	8.488e-05	0.0097177
ILMN_2670352	CHMP5	0.3919	1.3121	up	7.2982	7.6901	7.4897	4.2259	0.0008393	0.0346497
ILMN_2766755	1700012H17RIK	-0.3912	1.3115	down	9.2727	8.8815	9.1525	-5.828	4.31e-05	0.006033
ILMN_1252545	MTAP7	-0.3905	1.3108	down	7.5986	7.2081	7.4457	-6.7205	9.566e-06	0.0022551
ILMN_2706269	HSPB1	0.3905	1.3108	up	6.8191	7.2096	6.939	4.8311	0.0002634	0.0184977
ILMN_2527975	LOC218696	-0.39	1.3104	down	7.8076	7.4176	7.597	-5.2368	0.0001241	0.0117339
ILMN_2652518	ATG2B	0.3899	1.3103	up	8.9538	9.3437	9.0935	3.9129	0.0015498	0.0475895
ILMN_2457437	A830080H07RIK	-0.3894	1.3098	down	10.2823	9.8929	10.1394	-5.067	0.0001696	0.0141547
ILMN_1214141	MED19	-0.3887	1.3092	down	9.0348	8.6461	8.8878	-4.2508	0.0007996	0.0337109
ILMN_2622983	DUSP1	0.3885	1.309	up	9.3315	9.72	9.3843	4.211	0.000864	0.0351433
ILMN_2645341	ANO1	0.3883	1.3089	up	7.2055	7.5938	7.3098	4.229	0.0008343	0.0344832
ILMN_2671644	CBFB	-0.3876	1.3082	down	7.3238	6.9362	7.137	-4.1302	0.0010116	0.0378582
ILMN_1236258	ZFP523	-0.3865	1.3072	down	7.4896	7.103	7.3742	-5.3318	0.0001044	0.0109047
ILMN_3034877	KIF1B	-0.3864	1.3071	down	9.8409	9.4545	9.7449	-4.6394	0.0003785	0.0224052
ILMN_1227282	SOAT2	0.3859	1.3067	up	6.7535	7.1394	6.8384	3.9829	0.0013504	0.0437595
ILMN_2740494	PPCS	-0.3853	1.3061	down	8.7953	8.41	8.626	-4.2173	0.0008534	0.0349003
ILMN_1246321	GSTM6	-0.3847	1.3056	down	7.3951	7.0104	7.1511	-5.2323	0.0001251	0.0117806
ILMN_1231718	1810027O10RIK	0.3847	1.3056	up	9.1578	9.5425	9.2819	4.5687	0.0004332	0.0240665
ILMN_2683794	OAZ2	-0.3841	1.305	down	9.4802	9.0962	9.3877	-6.2778	1.991e-05	0.0036211
ILMN_2635708	3100002J23RIK	0.3838	1.3047	up	7.1412	7.5249	7.2521	4.4514	0.0005425	0.027101
ILMN_2741726	LSM2	-0.383	1.3041	down	11.7678	11.3847	11.6087	-5.9885	3.261e-05	0.0048896
ILMN_2714360	CD34	-0.3831	1.3041	down	7.613	7.2299	7.4903	-3.8746	0.0016716	0.0490259
ILMN_2769567	F2RL1	0.3819	1.3031	up	6.912	7.2939	7.0151	8.2509	9.264e-07	0.0004955
ILMN_2515431	D730003I15RIK	0.382	1.3031	up	7.024	7.4059	7.172	5.8534	4.123e-05	0.0058394
ILMN_1219304	ACD	-0.3819	1.303	down	7.6072	7.2253	7.335	-4.4401	0.0005544	0.0275161
ILMN_2995794	ITPRIP	-0.3813	1.3025	down	7.7646	7.3832	7.5994	-3.9427	0.0014617	0.0457455
ILMN_2599402	TLE1	-0.3812	1.3024	down	9.1508	8.7696	9.0305	-4.8653	0.000247	0.0178218
ILMN_2722131	5430411K18RIK	0.3806	1.3019	up	6.9204	7.301	7.0946	7.6409	2.267e-06	0.0008938
ILMN_2730797	SLC25A10	-0.3806	1.3018	down	8.7055	8.325	8.5696	-7.4223	3.159e-06	0.001132
ILMN_2484838	UBAC2	-0.3801	1.3014	down	9.3289	8.9489	9.181	-5.0734	0.0001676	0.0141547
ILMN_1225027	2610016F04RIK	0.38	1.3014	up	8.167	8.547	8.3223	4.096	0.0010816	0.0388715
ILMN_1249941	GDF10	-0.3797	1.3011	down	7.8267	7.4469	7.7175	-4.7224	0.0003234	0.0207677
ILMN_2430579	NDST1	-0.3792	1.3006	down	9.3856	9.0064	9.2829	-4.256	0.0007915	0.033647
ILMN_2757489	PPP1R11	-0.379	1.3005	down	11.1843	10.8053	11.0385	-4.1295	0.0010131	0.0378582
ILMN_2781170	USP1	0.3787	1.3002	up	9.6574	10.0361	9.7434	5.0277	0.0001824	0.0146894
ILMN_2991660	MIF4GD	0.3778	1.2994	up	8.6535	9.0314	8.8085	4.8405	0.0002588	0.018367
ILMN_2687918	2410075B13RIK	-0.3775	1.2991	down	7.5522	7.1747	7.3519	-6.2536	2.074e-05	0.0037405
ILMN_2667550	PPIL1	-0.3775	1.2991	down	10.8889	10.5114	10.6999	-4.2408	0.0008153	0.0339482
ILMN_1236539	PFKL	0.3765	1.2982	up	12.2637	12.6402	12.3527	5.2057	0.0001314	0.0122306
ILMN_1232601	CYB561	-0.3765	1.2981	down	8.4098	8.0334	8.2666	-4.2955	0.0007332	0.0323958
ILMN_1247864	1110054O05RIK	-0.3763	1.298	down	8.5642	8.1879	8.3559	-4.9602	0.0002068	0.0157844
ILMN_3157649	PUF60	-0.3759	1.2976	down	12.8738	12.4979	12.7983	-4.3369	0.0006767	0.0306943
ILMN_2720572	1700026L06RIK	0.3757	1.2974	up	6.7896	7.1653	6.8921	4.6222	0.0003912	0.0227941
ILMN_2896976	2810030E01RIK	-0.3753	1.2972	down	8.5648	8.1895	8.3974	-4.195	0.0008913	0.0354898
ILMN_3161897	DYNC1LI2	-0.3751	1.2969	down	9.0306	8.6556	8.8505	-4.137	0.0009982	0.0376536
ILMN_1246139	CLDN11	-0.3749	1.2968	down	9.0371	8.6622	8.8605	-4.2439	0.0008105	0.0339282
ILMN_2602687	RPA2	-0.3744	1.2963	down	10.039	9.6646	9.8705	-4.5042	0.0004901	0.0257526
ILMN_2757428	BLOC1S2	-0.3729	1.2949	down	9.6806	9.3077	9.5178	-4.7403	0.0003126	0.020554
ILMN_2791074	WDR60	-0.3727	1.2948	down	7.6903	7.3176	7.65	-5.213	0.0001296	0.0121292
ILMN_2628175	TSEN34	-0.3723	1.2944	down	11.1661	10.7938	11.0169	-5.4118	9.03e-05	0.0100698
ILMN_2655944	BUB3	-0.3714	1.2936	down	9.4032	9.0318	9.2515	-4.0514	0.0011804	0.0406722
ILMN_3004553	PFKM	0.3714	1.2936	up	8.7206	9.0921	8.8955	3.9965	0.0013146	0.0430219
ILMN_3034034	1700047I17RIK1	0.3712	1.2934	up	7.3545	7.7257	7.4857	5.1018	0.000159	0.0138664
ILMN_1214810	ARF2	-0.3711	1.2933	down	10.2531	9.882	10.1739	-3.925	0.0015134	0.0467932
ILMN_2631144	TOR1A	-0.3708	1.2931	down	8.1696	7.7988	8.0083	-4.9828	0.0001983	0.0153484
ILMN_1213708	4732462B05RIK	-0.3707	1.293	down	11.5556	11.1849	11.4143	-4.2711	0.0007687	0.0332184
ILMN_3139168	EEF1D	-0.3695	1.2919	down	9.7266	9.3571	9.5645	-4.9879	0.0001964	0.0152698
ILMN_1220943	NUP37	-0.3691	1.2915	down	8.1578	7.7887	7.9657	-3.9332	0.0014891	0.0463998
ILMN_1234585	2810408M09RIK	-0.369	1.2914	down	8.2615	7.8925	8.0645	-4.6771	0.0003524	0.0216208
ILMN_1245119	PCDH12	-0.368	1.2906	down	7.7381	7.37	7.6331	-4.9667	0.0002044	0.0156814
ILMN_1250929	SENP2	0.3679	1.2904	up	10.4185	10.7864	10.5557	4.6211	0.000392	0.0228009
ILMN_2705777	GSTM5	0.3677	1.2903	up	10.8801	11.2479	11.0044	3.9701	0.0013847	0.0443046
ILMN_2616531	CCNH	0.3676	1.2902	up	9.7593	10.1269	9.891	3.8654	0.0017023	0.049515
ILMN_1219113	LOC100045040	-0.367	1.2897	down	10.1746	9.8076	10.0563	-3.9485	0.0014448	0.0453329
ILMN_1216566	CPA2	-0.3669	1.2896	down	7.2386	6.8717	7.07	-9.6475	1.402e-07	0.0001509
ILMN_2750789	UTP6	-0.3667	1.2894	down	10.1572	9.7904	10.0389	-5.1899	0.0001352	0.0124443
ILMN_1253916	BCL7C	-0.3661	1.2888	down	9.7847	9.4187	9.5938	-4.0451	0.001195	0.0408211
ILMN_3030392	5133400G04RIK	0.3659	1.2887	up	8.505	8.8709	8.628	4.4784	0.000515	0.0263543
ILMN_2655595	CRCP	-0.3657	1.2885	down	9.9399	9.5741	9.8002	-4.5155	0.0004797	0.0253563
ILMN_2674533	RENBP	0.3657	1.2885	up	8.0173	8.383	8.1097	5.6526	5.869e-05	0.0073791
ILMN_3009010	SUZ12	0.3645	1.2874	up	11.1267	11.4912	11.2615	4.2078	0.0008694	0.0352568
ILMN_2730909	GPRASP2	-0.3638	1.2868	down	9.3204	8.9566	9.1875	-4.2914	0.000739	0.0325723
ILMN_2673936	RPL18A	0.3638	1.2868	up	12.6416	13.0054	12.7835	4.5337	0.0004632	0.0247755
ILMN_1248397	SMARCD3	-0.3637	1.2867	down	7.634	7.2703	7.495	-3.9868	0.0013402	0.0436188
ILMN_2663211	STBD1	0.3632	1.2862	up	7.8524	8.2155	7.9483	5.0631	0.0001708	0.0142033
ILMN_1223050	AA517739	0.3629	1.286	up	7.0911	7.4541	7.2094	4.1929	0.000895	0.0354898
ILMN_2677391	LOC631302	-0.3628	1.2859	down	10.0592	9.6964	9.9284	-5.3997	9.23e-05	0.0101769
ILMN_2703844	EEF1E1	0.3622	1.2854	up	10.1953	10.5574	10.304	4.5582	0.000442	0.024362
ILMN_2625351	SH3BGRL3	-0.3621	1.2853	down	11.1286	10.7665	11.0211	-5.6596	5.797e-05	0.0073145
ILMN_2683811	GALE	-0.362	1.2852	down	7.6417	7.2797	7.5196	-6.4645	1.457e-05	0.0029489
ILMN_2728034	CAML	-0.3614	1.2847	down	8.8755	8.5141	8.7185	-6.4977	1.379e-05	0.0028265
ILMN_2611284	DGCR6	-0.3609	1.2843	down	9.5366	9.1756	9.3968	-3.9019	0.0015839	0.0480636
ILMN_2491552	LOC100048439	0.361	1.2843	up	7.373	7.734	7.5409	4.7074	0.0003327	0.0210619
ILMN_2755224	CDCA4	-0.3601	1.2835	down	9.3877	9.0276	9.2556	-3.9432	0.00146	0.0457344
ILMN_2614463	PRRX1	-0.3594	1.2829	down	8.1422	7.7827	8.0001	-3.9904	0.0013307	0.0433776
ILMN_2690976	CDK4	-0.3592	1.2827	down	12.6562	12.2971	12.5129	-4.1599	0.0009547	0.0366757
ILMN_2658153	ZCCHC17	-0.359	1.2825	down	8.0022	7.6432	7.8797	-4.0521	0.0011788	0.0406575
ILMN_2668977	1500032D16RIK	0.359	1.2825	up	11.6144	11.9734	11.723	4.6644	0.000361	0.0219056
ILMN_2709864	CBWD1	0.359	1.2825	up	8.9762	9.3352	9.093	4.5699	0.0004322	0.0240665
ILMN_2813524	ZFP428	-0.3588	1.2824	down	9.7275	9.3687	9.5649	-3.8991	0.0015929	0.0481033
ILMN_1243741	RORA	0.3587	1.2823	up	6.9439	7.3026	7.0199	4.7283	0.0003198	0.0206461
ILMN_2687372	HECTD3	0.3587	1.2823	up	7.6547	8.0135	7.8037	4.3485	0.0006617	0.0302705
ILMN_1227540	PHF10	0.3582	1.2818	up	11.3667	11.7249	11.5201	4.7886	0.0002853	0.0193855
ILMN_2535306	LOC100045869	-0.358	1.2817	down	8.7347	8.3766	8.5901	-4.3801	0.0006225	0.0292867
ILMN_2666864	ATP2A1	0.358	1.2817	up	6.8643	7.2223	6.9885	4.1833	0.000912	0.0357161
ILMN_2880246	SMARCE1	-0.3574	1.2811	down	11.6475	11.2901	11.5828	-6.1214	2.596e-05	0.0043264
ILMN_1232115	BC011248	-0.3574	1.2811	down	7.7346	7.3772	7.5976	-4.0919	0.0010903	0.0389919
ILMN_2890357	2610027C15RIK	-0.3572	1.281	down	9.4889	9.1317	9.3534	-4.3055	0.0007191	0.0321324
ILMN_2642063	ICT1	-0.3569	1.2806	down	9.1442	8.7873	8.9874	-5.7884	4.62e-05	0.0062587
ILMN_1227889	PIAS3	-0.3569	1.2806	down	8.4465	8.0896	8.438	-4.1502	0.0009729	0.0370084
ILMN_2429437	CCDC92	-0.3566	1.2804	down	8.3662	8.0096	8.2402	-5.1499	0.0001455	0.0131377
ILMN_2833243	C330023M02RIK	0.3564	1.2803	up	8.9338	9.2902	9.0275	3.9308	0.0014962	0.0465001
ILMN_1224858	LOC100047645	-0.3562	1.28	down	7.9431	7.587	7.7903	-4.2201	0.0008489	0.0349003
ILMN_2688863	RPL21	-0.3561	1.28	down	7.9349	7.5788	7.801	-4.205	0.0008741	0.0353111
ILMN_3138743	ACSL3	-0.356	1.2798	down	10.17	9.814	10.0745	-3.8772	0.0016629	0.0489646
ILMN_2745480	FGF13	-0.3556	1.2796	down	9.6943	9.3386	9.6281	-4.9206	0.0002227	0.0164837
ILMN_2632264	ACOT7	-0.3554	1.2793	down	11.1952	10.8398	11.0267	-5.3333	0.0001041	0.0109047
ILMN_2469264	AFF1	0.3554	1.2793	up	7.3871	7.7425	7.5501	3.9626	0.0014054	0.0446478
ILMN_1231791	HAPLN3	-0.3552	1.2791	down	7.7738	7.4186	7.6543	-4.7633	0.0002993	0.020029
ILMN_2721178	0610006I08RIK	-0.355	1.279	down	9.8168	9.4618	9.6819	-4.7996	0.0002795	0.0191866
ILMN_2730249	2310005N01RIK	-0.355	1.279	down	8.2725	7.9176	8.0752	-4.4502	0.0005438	0.027101
ILMN_1217776	MLL5	0.3549	1.2789	up	9.2801	9.6349	9.4512	5.2392	0.0001235	0.0117124
ILMN_2620729	COMMD9	-0.3547	1.2788	down	8.2412	7.8864	8.108	-5.7786	4.699e-05	0.0062598
ILMN_1225386	2300009A05RIK	0.3545	1.2786	up	8.2539	8.6084	8.3975	4.2248	0.0008412	0.0346874
ILMN_2687547	SDPR	0.3541	1.2782	up	6.9232	7.2773	7.0219	6.9304	6.82e-06	0.0018235
ILMN_2791644	REEP1	0.3541	1.2782	up	8.7292	9.0832	8.884	4.2169	0.0008541	0.0349003
ILMN_2721761	NAB1	0.3541	1.2782	up	7.1567	7.5108	7.2699	4.0174	0.0012618	0.0420565
ILMN_1232971	6530415H11RIK	-0.3539	1.278	down	8.6414	8.2875	8.551	-5.4106	9.048e-05	0.0100698
ILMN_1230558	TWIST2	-0.3537	1.2778	down	7.9703	7.6166	7.7963	-4.359	0.0006484	0.0300462
ILMN_1236845	GFOD2	-0.3536	1.2778	down	8.6196	8.266	8.5524	-3.9488	0.0014441	0.0453329
ILMN_3040693	LAMC3	-0.3535	1.2777	down	7.1159	6.7624	6.9715	-6.9583	6.524e-06	0.0017982
ILMN_2883952	1810015A11RIK	0.3533	1.2775	up	8.195	8.5483	8.2501	4.2668	0.0007752	0.033294
ILMN_1228850	CCNL1	0.3524	1.2766	up	7.8507	8.203	8.0006	4.5413	0.0004565	0.0246204
ILMN_2710942	APOB	0.3514	1.2758	up	6.921	7.2724	7.0099	7.1678	4.686e-06	0.0014474
ILMN_2920708	ZC3H7A	0.351	1.2754	up	8.0162	8.3672	8.1933	4.7002	0.0003373	0.0212066
ILMN_2601865	MRPL52	0.3507	1.2752	up	10.2796	10.6302	10.3829	4.2733	0.0007654	0.0332184
ILMN_1256735	GUS-S	-0.3501	1.2746	down	7.9146	7.5645	7.7646	-5.1347	0.0001497	0.0133752
ILMN_2760211	TFDP2	0.3489	1.2736	up	8.1467	8.4956	8.2868	5.0479	0.0001757	0.0143875
ILMN_1226143	RABGEF1	0.3486	1.2733	up	8.944	9.2926	9.1507	4.0766	0.0011235	0.0395628
ILMN_2657628	SEC61G	0.3483	1.273	up	12.3448	12.6931	12.5088	4.1171	0.0010378	0.0382981
ILMN_2824022	MAP3K7IP3	0.3482	1.2729	up	8.8645	9.2127	9.0229	5.3215	0.0001063	0.0109629
ILMN_1236757	OXCT1	-0.3479	1.2727	down	9.3977	9.0498	9.1923	-4.3921	0.0006082	0.0288288
ILMN_2951310	D030013I16RIK	0.3473	1.2722	up	7.0372	7.3846	7.1625	3.9814	0.0013543	0.0437595
ILMN_2631939	LOC100048832	-0.3472	1.2721	down	7.7096	7.3624	7.5425	-4.5723	0.0004302	0.0240665
ILMN_1228822	TSGA14	-0.3471	1.272	down	9.0163	8.6692	8.8844	-4.2145	0.0008581	0.034984
ILMN_2628283	COPS7B	-0.3469	1.2718	down	9.5495	9.2026	9.3898	-5.2559	0.0001199	0.0115764
ILMN_1227159	DUT	-0.3462	1.2712	down	9.0974	8.7512	8.9739	-6.4196	1.569e-05	0.0030623
ILMN_2454788	WBP1	-0.3459	1.271	down	8.9487	8.6027	8.8248	-3.8621	0.0017134	0.0496765
ILMN_1260325	PABPC4	0.3458	1.2708	up	12.6352	12.981	12.7356	4.1823	0.0009137	0.0357435
ILMN_3103896	TIMP1	-0.3455	1.2706	down	8.0966	7.7511	7.9775	-8.5617	5.973e-07	0.0003567
ILMN_2775421	SERPING1	-0.3454	1.2705	down	7.7298	7.3843	7.5759	-4.4373	0.0005575	0.0275913
ILMN_2430513	EYA1	-0.3451	1.2703	down	8.0984	7.7532	8.0166	-3.9727	0.0013776	0.0441165
ILMN_3130403	BC004728	-0.3449	1.2701	down	7.5712	7.2263	7.449	-6.5437	1.278e-05	0.0026996
ILMN_2678513	2610028A01RIK	-0.3448	1.27	down	9.1438	8.799	9.0103	-5.5733	6.758e-05	0.0081962
ILMN_2557319	D530030K12RIK	-0.3445	1.2697	down	7.9791	7.6346	7.9147	-5.2704	0.0001167	0.0114264
ILMN_2480463	TRIM25	0.344	1.2692	up	7.4855	7.8294	7.668	4.8403	0.0002589	0.018367
ILMN_1225414	RAB5C	0.3438	1.2691	up	10.5535	10.8973	10.666	4.6389	0.0003789	0.0224052
ILMN_2686097	FAM110A	-0.3422	1.2677	down	7.6628	7.3206	7.4803	-4.0453	0.0011946	0.0408211
ILMN_2514655	ABCA3	0.3412	1.2668	up	8.4413	8.7825	8.5934	4.0884	0.0010978	0.0391841
ILMN_2668289	N6AMT1	-0.3411	1.2667	down	10.0541	9.713	9.9269	-6.0138	3.122e-05	0.0048222
ILMN_3109289	TCF3	-0.341	1.2666	down	11.6701	11.3291	11.5459	-4.8957	0.0002333	0.0170646
ILMN_2544890	PDE4B	0.3392	1.265	up	7.0644	7.4036	7.1914	6.4185	1.572e-05	0.0030623
ILMN_1223907	4933427G23RIK	0.3388	1.2647	up	10.9015	11.2403	10.9933	3.9093	0.0015609	0.0476735
ILMN_2974601	2810432D09RIK	-0.3381	1.2641	down	11.0668	10.7286	10.9641	-5.4186	8.919e-05	0.0100461
ILMN_2672113	DDHD2	-0.3381	1.264	down	9.3331	8.9951	9.2382	-4.7618	0.0003001	0.020029
ILMN_1252202	TNFAIP3	0.3378	1.2638	up	6.7534	7.0911	6.8721	4.2801	0.0007555	0.0330138
ILMN_2619455	MCAT	-0.3376	1.2636	down	10.7428	10.4052	10.6069	-4.5998	0.0004082	0.023369
ILMN_2655869	KCTD15	-0.337	1.2631	down	9.2803	8.9432	9.1504	-5.0146	0.0001869	0.0149511
ILMN_1254218	NISCH	0.3369	1.263	up	9.2808	9.6177	9.4463	4.1739	0.0009288	0.0361763
ILMN_2900025	NDUFS4	0.3365	1.2627	up	10.641	10.9775	10.7532	3.9966	0.0013144	0.0430219
ILMN_2645816	CPXM1	-0.3363	1.2625	down	8.5076	8.1713	8.4311	-4.028	0.0012358	0.041487
ILMN_2724044	SNCB	0.3363	1.2625	up	6.7878	7.1241	6.8711	4.6317	0.0003841	0.0224923
ILMN_1258035	GPC4	0.3362	1.2624	up	6.9782	7.3144	7.1146	6.7622	8.939e-06	0.0021645
ILMN_1234139	ABI1	0.3355	1.2618	up	9.5002	9.8357	9.6571	4.5493	0.0004496	0.0245589
ILMN_3109076	DCUN1D2	-0.335	1.2614	down	8.2556	7.9206	8.1779	-4.8299	0.000264	0.0184977
ILMN_2520446	PPM1B	0.3348	1.2612	up	10.7525	11.0873	10.8812	4.7011	0.0003367	0.0212066
ILMN_2780316	RNPEP	-0.3345	1.2609	down	9.5716	9.2371	9.4752	-5.7853	4.645e-05	0.0062587
ILMN_2644068	2810032E02RIK	-0.3345	1.2609	down	7.7578	7.4233	7.6168	-4.5524	0.0004469	0.0245194
ILMN_2618068	RARG	-0.3344	1.2608	down	7.5913	7.257	7.4667	-4.0759	0.0011251	0.039565
ILMN_2854811	CSN3	-0.3339	1.2604	down	7.7146	7.3807	7.6158	-4.1383	0.0009957	0.0376204
ILMN_1258677	UHRF1BP1L	0.3339	1.2604	up	8.3138	8.6477	8.5053	4.1325	0.0010071	0.0378305
ILMN_1253173	E2F6	-0.3337	1.2602	down	7.1552	6.8215	6.9691	-4.5913	0.0004149	0.0236002
ILMN_2623110	B930006L02RIK	-0.3329	1.2596	down	7.5013	7.1684	7.3795	-5.2585	0.0001193	0.0115726
ILMN_2750314	D630048P19RIK	-0.3328	1.2595	down	8.9464	8.6136	8.8659	-4.5748	0.0004282	0.0240509
ILMN_2487170	TPM2	0.3328	1.2595	up	8.3771	8.7098	8.5236	4.6322	0.0003838	0.0224923
ILMN_2741114	GUSB	-0.3327	1.2593	down	7.7095	7.3768	7.5699	-4.2968	0.0007313	0.0323958
ILMN_2867901	CDC20	-0.3315	1.2584	down	10.7828	10.4512	10.6572	-4.3614	0.0006453	0.0300462
ILMN_1253336	AI850995	0.3308	1.2577	up	7.0481	7.379	7.1233	4.6631	0.0003619	0.0219056
ILMN_1227993	VAV3	0.3301	1.2571	up	8.0556	8.3857	8.1859	5.6049	6.388e-05	0.0078939
ILMN_2646574	SIAH1B	-0.3296	1.2567	down	7.4416	7.1119	7.2716	-4.3552	0.0006531	0.0300462
ILMN_1218128	2310079P03RIK	0.3296	1.2567	up	8.7716	9.1013	8.8618	4.9139	0.0002255	0.0165949
ILMN_1247032	4632408A20RIK	-0.3296	1.2566	down	7.7013	7.3717	7.5802	-7.934	1.466e-06	0.0006824
ILMN_3143078	BEX2	-0.3292	1.2563	down	11.5676	11.2384	11.4803	-4.6394	0.0003786	0.0224052
ILMN_2739843	METRN	-0.3288	1.256	down	12.4043	12.0755	12.3167	-4.1936	0.0008938	0.0354898
ILMN_2615259	LIMD1	-0.3288	1.2559	down	9.7685	9.4398	9.6323	-4.7564	0.0003032	0.0201083
ILMN_2640883	NDE1	-0.328	1.2552	down	10.7626	10.4346	10.6653	-5.3125	0.0001081	0.0110361
ILMN_2742867	MTAP	-0.3277	1.255	down	10.9168	10.5892	10.7922	-4.456	0.0005377	0.027101
ILMN_2702575	OBFC1	-0.3271	1.2545	down	8.3613	8.0342	8.2534	-6.0946	2.718e-05	0.0044264
ILMN_2653312	BMPR1A	-0.3269	1.2543	down	8.1807	7.8538	8.0009	-4.7881	0.0002856	0.0193855
ILMN_2669259	UBTD2	-0.3266	1.2541	down	7.9142	7.5875	7.748	-3.9626	0.0014054	0.0446478
ILMN_2949275	ZFP637	-0.3265	1.2539	down	9.756	9.4295	9.635	-4.9462	0.0002123	0.0159551
ILMN_1240683	CHMP2A	0.3263	1.2538	up	7.204	7.5302	7.297	5.0824	0.0001649	0.0141115
ILMN_2740020	MAPT	-0.3258	1.2534	down	7.5699	7.2441	7.397	-4.6348	0.0003819	0.0224442
ILMN_2605575	ALG14	-0.3257	1.2533	down	9.6257	9.3	9.4947	-4.3829	0.000619	0.0292271
ILMN_2620166	PRPSAP1	-0.325	1.2527	down	9.1193	8.7943	8.9825	-6.0554	2.906e-05	0.0046079
ILMN_2636435	NDUFB2	0.3249	1.2526	up	7.6406	7.9655	7.741	4.62	0.0003928	0.0228157
ILMN_2425990	4933421G18RIK	0.3234	1.2513	up	8.0084	8.3318	8.2155	3.9731	0.0013767	0.0441165
ILMN_1232716	CYP1B1	0.3226	1.2506	up	7.0532	7.3758	7.1797	4.3583	0.0006491	0.0300462
ILMN_2690741	BTRC	0.3219	1.25	up	7.0375	7.3595	7.1824	5.2438	0.0001225	0.0116796
ILMN_2435451	1700027M01RIK	-0.3218	1.2499	down	10.8316	10.5098	10.742	-6.3277	1.83e-05	0.0034264
ILMN_2700430	MLL3	0.3215	1.2497	up	9.532	9.8536	9.6783	4.4779	0.0005155	0.0263543
ILMN_1223843	B930095G10RIK	-0.3214	1.2496	down	8.2012	7.8798	8.0701	-7.88	1.588e-06	0.0007111
ILMN_1248812	SRD5A3	-0.3207	1.2489	down	8.9425	8.6218	8.822	-4.7251	0.0003217	0.0206993
ILMN_2686069	GYG	0.3207	1.2489	up	7.7088	8.0295	7.828	3.9821	0.0013524	0.0437595
ILMN_2519673	VWF	0.3206	1.2488	up	7.0554	7.376	7.2034	3.911	0.0015559	0.0476139
ILMN_1215761	METAP2	-0.3199	1.2482	down	7.4294	7.1095	7.2888	-4.3798	0.0006228	0.0292867
ILMN_2588601	NDUFA2	-0.3188	1.2473	down	12.0884	11.7696	11.9958	-5.3137	0.0001079	0.0110361
ILMN_2946281	TAF11	-0.3185	1.247	down	9.0071	8.6886	8.8319	-4.6033	0.0004055	0.0232858
ILMN_1239181	NMRAL1	-0.3184	1.247	down	11.3825	11.0641	11.3029	-4.2167	0.0008545	0.0349003
ILMN_2437173	ZCCHC3	-0.3181	1.2467	down	8.9382	8.6201	8.8076	-5.089	0.0001628	0.0140278
ILMN_2672208	MED8	-0.3181	1.2467	down	10.4626	10.1446	10.3242	-4.2664	0.0007758	0.033294
ILMN_2643377	SLC24A6	0.318	1.2466	up	7.2892	7.6073	7.454	4.4204	0.0005759	0.0279509
ILMN_2955755	FBXO38	0.3177	1.2464	up	9.4632	9.781	9.6531	4.6588	0.0003648	0.0220091
ILMN_2868579	RNF14	0.3169	1.2457	up	9.9718	10.2887	10.0941	4.3516	0.0006577	0.0301755
ILMN_1242377	JMJD6	0.3169	1.2457	up	11.6332	11.9501	11.7453	3.8797	0.001655	0.0488528
ILMN_2676770	SESTD1	-0.3168	1.2456	down	9.1087	8.7919	9.0163	-4.2668	0.0007752	0.033294
ILMN_1220430	CCDC28B	-0.3166	1.2454	down	8.6432	8.3267	8.5528	-4.1493	0.0009746	0.0370349
ILMN_2725155	FNIP1	0.3163	1.2451	up	8.9857	9.302	9.1107	5.0396	0.0001784	0.0144982
ILMN_1223895	EID2	-0.3162	1.245	down	8.1739	7.8577	8.0133	-3.9318	0.0014932	0.0464872
ILMN_1225033	MYG1	-0.3158	1.2447	down	9.8698	9.5539	9.641	-4.6575	0.0003657	0.0220272
ILMN_1239092	GAS8	-0.3155	1.2445	down	9.018	8.7024	8.9168	-4.5915	0.0004148	0.0236002
ILMN_1234824	CCDC80	0.3156	1.2445	up	7.7046	8.0201	7.7928	3.8931	0.0016117	0.04825
ILMN_2500434	1500011B03RIK	-0.3154	1.2444	down	8.9183	8.6029	8.8333	-6.753	9.074e-06	0.002172
ILMN_1258966	1110006E14RIK	-0.3152	1.2441	down	7.6446	7.3294	7.5547	-4.5923	0.0004141	0.0236002
ILMN_1233809	CMTM7	-0.3151	1.2441	down	9.2734	8.9583	9.1317	-4.3985	0.0006007	0.0286934
ILMN_2861493	TCEAL8	-0.3146	1.2437	down	12.0475	11.7329	11.9544	-4.2765	0.0007607	0.0332044
ILMN_2746985	RHPN1	-0.3141	1.2432	down	7.4868	7.1726	7.3319	-4.2408	0.0008154	0.0339482
ILMN_2995698	TCEB1	-0.3127	1.242	down	8.9064	8.5937	8.7539	-4.7028	0.0003356	0.0212066
ILMN_1217117	CDON	0.3127	1.242	up	9.0128	9.3255	9.1369	4.5378	0.0004596	0.0246778
ILMN_3157568	BCL2L11	-0.3122	1.2416	down	9.812	9.4998	9.7223	-4.7315	0.0003178	0.0206461
ILMN_2621074	ETHE1	-0.3119	1.2413	down	8.1356	7.8237	8.0378	-4.2991	0.0007281	0.0323297
ILMN_2839134	RHOT2	-0.3117	1.2412	down	8.5563	8.2446	8.4523	-4.1227	0.0010265	0.0380918
ILMN_2790636	SAR1A	-0.3116	1.2411	down	9.7289	9.4173	9.6067	-3.885	0.0016376	0.0486901
ILMN_1245384	1200012P04RIK	0.3107	1.2403	up	6.7633	7.074	6.8888	4.5248	0.0004711	0.0250865
ILMN_2765741	MXI1	0.3102	1.2398	up	7.0308	7.341	7.1193	5.4883	7.868e-05	0.0092444
ILMN_3148550	GOLM1	-0.3097	1.2395	down	11.5785	11.2688	11.4519	-5.426	8.801e-05	0.0099488
ILMN_2753226	RAD51AP1	-0.3098	1.2395	down	8.312	8.0022	8.1464	-4.7953	0.0002818	0.0191971
ILMN_2600078	ANKRD54	-0.3094	1.2392	down	7.6393	7.3299	7.4985	-4.1596	0.0009552	0.0366757
ILMN_2727663	TGFBI	-0.3091	1.2389	down	7.5446	7.2355	7.5231	-4.6915	0.0003429	0.0213685
ILMN_2591056	PIGL	0.3081	1.2381	up	8.5257	8.8338	8.6276	4.8535	0.0002526	0.0180644
ILMN_2584490	FAM178A	-0.308	1.238	down	10.1251	9.8171	9.9938	-4.207	0.0008709	0.0352627
ILMN_2974418	WDR51B	-0.3078	1.2378	down	10.6878	10.38	10.5569	-4.0019	0.0013009	0.0428083
ILMN_3043587	BEX4	-0.3068	1.237	down	11.5802	11.2734	11.4971	-4.0117	0.0012759	0.0422968
ILMN_3001481	CHRNB1	0.3065	1.2367	up	7.1152	7.4216	7.2059	4.0287	0.0012341	0.041487
ILMN_2640796	FZD10	-0.306	1.2362	down	8.2487	7.9427	8.1043	-4.648	0.0003724	0.0222727
ILMN_2602125	ACRBP	-0.3046	1.235	down	7.3883	7.0837	7.2648	-7.161	4.736e-06	0.0014505
ILMN_1256633	LOC100045567	-0.3045	1.235	down	10.8841	10.5796	10.7787	-4.7558	0.0003036	0.0201083
ILMN_1255834	STK17B	0.3045	1.235	up	7.2573	7.5618	7.3691	4.1705	0.0009351	0.0362634
ILMN_1217065	2310007D09RIK	-0.3043	1.2349	down	8.6979	8.3935	8.6357	-4.0681	0.0011424	0.0399009
ILMN_1232123	TRAF3IP2	-0.304	1.2346	down	7.2904	6.9864	7.1945	-4.6901	0.0003438	0.0213864
ILMN_2717696	AHCTF1	0.3033	1.234	up	10.3422	10.6456	10.5192	4.2394	0.0008176	0.0339482
ILMN_2602204	TSC22D2	0.3031	1.2338	up	9.867	10.1701	9.9812	3.9503	0.00144	0.0453329
ILMN_2644025	HK1	0.3028	1.2335	up	7.1123	7.4151	7.1764	4.2166	0.0008547	0.0349003
ILMN_2610531	SPR	-0.3015	1.2324	down	9.1399	8.8384	9.009	-5.094	0.0001614	0.0139664
ILMN_2718843	4632417K18RIK	-0.3005	1.2315	down	9.1463	8.8458	9.0526	-4.2524	0.0007971	0.0337109
ILMN_1214394	SPNB2	-0.3003	1.2314	down	8.1781	7.8778	8.0914	-5.3676	9.782e-05	0.0106541
ILMN_2653575	DPH2L1	-0.2993	1.2305	down	9.409	9.1098	9.3205	-7.4406	3.072e-06	0.0011119
ILMN_1232313	E530020K13RIK	0.2986	1.23	up	7.4224	7.7211	7.5974	4.3192	0.0007003	0.0314203
ILMN_1213449	MAN2C1	0.2982	1.2296	up	8.9827	9.2809	9.1322	4.0527	0.0011773	0.0406575
ILMN_1250860	4732456N10RIK	0.298	1.2295	up	6.9508	7.2489	7.0751	4.5883	0.0004173	0.0236593
ILMN_1259579	PTPRZ1	-0.2977	1.2292	down	7.456	7.1582	7.3857	-4.0061	0.0012901	0.0425559
ILMN_2697220	FIGF	-0.2973	1.2289	down	7.2896	6.9922	7.1903	-5.0819	0.000165	0.0141115
ILMN_2619408	ATF3	0.2973	1.2288	up	6.9792	7.2765	7.0548	4.4812	0.0005123	0.0263412
ILMN_2636004	9530064J02	0.2971	1.2287	up	7.2977	7.5949	7.377	6.0918	2.731e-05	0.0044278
ILMN_1240994	MBC2	0.2968	1.2284	up	7.5746	7.8714	7.7072	4.8283	0.0002648	0.0184977
ILMN_1218494	USP33	0.2959	1.2277	up	9.3835	9.6794	9.5024	4.0173	0.0012622	0.0420565
ILMN_2654276	R3HCC1	-0.2958	1.2276	down	9.9472	9.6514	9.7924	-3.962	0.0014069	0.0446566
ILMN_2667551	EXOSC4	-0.2953	1.2271	down	10.2006	9.9053	10.1057	-4.108	0.0010565	0.0385197
ILMN_2686994	JMJD2C	0.2951	1.227	up	7.1156	7.4107	7.1909	5.4825	7.951e-05	0.0093106
ILMN_1259606	3110057O12RIK	0.295	1.2269	up	6.8778	7.1729	6.9379	6.5423	1.281e-05	0.0026996
ILMN_2600565	MAGED2	-0.2949	1.2268	down	11.2701	10.9753	11.2166	-4.0261	0.0012406	0.0415087
ILMN_2467578	SCL000416.1_19	-0.2949	1.2268	down	8.0158	7.7209	7.8269	-3.8707	0.0016847	0.049201
ILMN_2620061	TBCB	-0.2946	1.2265	down	11.729	11.4345	11.6185	-4.196	0.0008897	0.0354898
ILMN_1239113	MRPS25	-0.2943	1.2263	down	8.752	8.4577	8.6741	-4.7103	0.0003309	0.0209863
ILMN_2419841	SILG111	0.2939	1.226	up	7.8071	8.101	7.8961	4.1229	0.0010261	0.0380918
ILMN_2774049	AMOTL2	0.2938	1.2258	up	7.5533	7.8471	7.6911	4.1617	0.0009512	0.0366757
ILMN_2865912	F630043A04RIK	-0.2932	1.2254	down	8.9016	8.6084	8.8073	-5.0689	0.000169	0.0141547
ILMN_2835771	PLAC1	-0.2929	1.2251	down	7.4679	7.175	7.3052	-4.5762	0.000427	0.0240214
ILMN_1246148	DGKD	0.2926	1.2249	up	9.891	10.1836	9.9548	4.5423	0.0004556	0.0246204
ILMN_2656422	BC028528	-0.2923	1.2246	down	7.7123	7.42	7.6279	-5.7756	4.724e-05	0.0062697
ILMN_2427467	PPAPDC2	0.2923	1.2246	up	7.6916	7.9839	7.8387	4.0602	0.0011603	0.0402827
ILMN_2515830	2210410E06RIK	0.292	1.2244	up	9.4169	9.709	9.5724	4.2529	0.0007965	0.0337109
ILMN_3141334	SYT11	-0.2918	1.2241	down	7.3989	7.1072	7.2355	-4.0781	0.0011202	0.0395628
ILMN_2657338	D930038J03RIK	-0.2909	1.2234	down	11.087	10.796	11.0017	-5.4049	9.142e-05	0.0101111
ILMN_2653574	DPH1	-0.2909	1.2234	down	9.6606	9.3697	9.5833	-3.9737	0.0013749	0.0441165
ILMN_2771550	CDH5	-0.2909	1.2234	down	8.7968	8.5059	8.7516	-3.8982	0.0015955	0.0481033
ILMN_1219918	2310011J03RIK	-0.2904	1.223	down	7.7221	7.4317	7.6016	-4.6924	0.0003423	0.0213685
ILMN_2694170	CD97	-0.2902	1.2228	down	7.1804	6.8902	7.0655	-4.6551	0.0003674	0.0220916
ILMN_2690441	TFB1M	0.2901	1.2227	up	8.3737	8.6638	8.4779	4.5351	0.0004619	0.0247433
ILMN_1247896	GM715	-0.2897	1.2224	down	7.1759	6.8861	7.0715	-5.7983	4.54e-05	0.0062576
ILMN_1228102	PPBP	0.2893	1.2221	up	6.6853	6.9746	6.7808	4.2706	0.0007694	0.0332184
ILMN_2899591	LARS	0.2892	1.2219	up	10.2535	10.5427	10.3746	4.0748	0.0011275	0.0396117
ILMN_2834294	6330442E10RIK	-0.2888	1.2216	down	7.3107	7.0219	7.2166	-4.3646	0.0006414	0.0300037
ILMN_2829330	HEXB	0.2886	1.2215	up	7.4477	7.7363	7.577	6.0253	3.061e-05	0.0048105
ILMN_2907721	TMEM17	-0.2885	1.2214	down	8.3392	8.0507	8.2473	-6.7789	8.7e-06	0.0021465
ILMN_2608394	PPP2R5D	-0.2882	1.2211	down	8.2207	7.9326	8.0595	-4.0934	0.0010871	0.0389767
ILMN_2771441	TAPT1	0.2878	1.2208	up	9.6737	9.9615	9.8002	4.1604	0.0009536	0.0366757
ILMN_3112526	LDB2	-0.2876	1.2206	down	7.9118	7.6243	7.8252	-6.2839	1.97e-05	0.0036026
ILMN_1227756	GPLD1	-0.2869	1.22	down	8.8882	8.6013	8.7516	-4.4893	0.0005044	0.0262866
ILMN_2613806	D330001F17RIK	0.2869	1.22	up	8.1624	8.4494	8.2804	5.0534	0.0001739	0.0143875
ILMN_3005080	CLNS1A	-0.2866	1.2197	down	11.8408	11.5542	11.7489	-4.9482	0.0002115	0.0159551
ILMN_3145782	ZFP97	0.2864	1.2196	up	7.88	8.1664	8.0038	4.3959	0.0006037	0.028703
ILMN_2605917	LOC100047863	0.2864	1.2196	up	8.0265	8.3129	8.1065	3.9309	0.0014959	0.0465001
ILMN_2689731	DUSP4	0.2863	1.2195	up	7.9962	8.2825	8.1116	4.4757	0.0005177	0.0264292
ILMN_1259148	NUDT2	-0.286	1.2192	down	8.588	8.302	8.4316	-4.2707	0.0007694	0.0332184
ILMN_2722438	CCNF	-0.2859	1.2191	down	7.6669	7.3811	7.5672	-6.8214	8.124e-06	0.0020794
ILMN_2628744	B230339H12RIK	-0.2858	1.2191	down	7.4989	7.2131	7.3812	-4.7718	0.0002946	0.0198781
ILMN_1218814	CLUAP1	-0.2856	1.2189	down	8.1732	7.8876	8	-4.3602	0.0006468	0.0300462
ILMN_2847618	IFT20	-0.2854	1.2188	down	11.1722	10.8868	11.0697	-4.8896	0.000236	0.0171549
ILMN_2623046	REEP5	-0.2847	1.2182	down	8.5274	8.2427	8.4109	-4.0591	0.0011628	0.0402984
ILMN_2674822	NT5C2	-0.2846	1.2181	down	7.5252	7.2406	7.3906	-4.9893	0.0001959	0.0152698
ILMN_1233617	MAPKAP1	-0.2843	1.2178	down	8.6524	8.368	8.515	-3.9643	0.0014007	0.0446177
ILMN_2705361	HSD17B11	-0.2842	1.2177	down	7.2978	7.0136	7.2097	-5.2629	0.0001183	0.0115225
ILMN_2934120	HIST2H3B	0.2841	1.2177	up	11.3525	11.6367	11.4168	3.9564	0.0014227	0.0449972
ILMN_1250564	CYCS	-0.2839	1.2174	down	12.016	11.7321	11.8694	-5.1242	0.0001526	0.0136023
ILMN_2668927	LOC100047583	-0.2837	1.2173	down	7.098	6.8143	6.9455	-5.5511	7.03e-05	0.0083998
ILMN_2663585	JDP2	0.2824	1.2162	up	7.2716	7.554	7.3537	4.6401	0.0003781	0.0224052
ILMN_1221936	COX19	-0.282	1.2159	down	10.4888	10.2069	10.3809	-4.2483	0.0008036	0.0337255
ILMN_2450215	ARFGAP2	-0.2818	1.2157	down	7.864	7.5821	7.7635	-4.515	0.0004801	0.0253563
ILMN_1220326	D230016O17	-0.2817	1.2156	down	7.6627	7.3811	7.5737	-4.2508	0.0007996	0.0337109
ILMN_2467800	UAP1L1	0.2814	1.2154	up	7.28	7.5614	7.3369	4.4859	0.0005077	0.0262866
ILMN_1253412	5430405G24RIK	0.2815	1.2154	up	10.6145	10.896	10.815	4.1728	0.0009308	0.0362154
ILMN_2839682	BTBD6	-0.2812	1.2152	down	8.9968	8.7156	8.9027	-5.6644	5.747e-05	0.0072773
ILMN_1240075	LOC100048384	-0.2812	1.2152	down	8.8462	8.565	8.739	-4.1267	0.0010185	0.0379491
ILMN_1235006	SLC14A1	0.2812	1.2152	up	6.6472	6.9283	6.7276	4.1903	0.0008996	0.0355016
ILMN_2765662	KCNE1L	-0.2805	1.2146	down	7.8058	7.5253	7.7183	-4.6061	0.0004034	0.0232124
ILMN_2668630	2700049A03RIK	0.2805	1.2146	up	9.2019	9.4824	9.3285	4.4805	0.000513	0.0263412
ILMN_2594128	ARGLU1	-0.2803	1.2145	down	11.8456	11.5653	11.7629	-4.4713	0.0005221	0.0266122
ILMN_2625982	GPS1	-0.2803	1.2144	down	7.3489	7.0686	7.1844	-4.3979	0.0006014	0.0286934
ILMN_2848353	ZFP771	-0.2803	1.2144	down	9.031	8.7507	8.9027	-3.9784	0.0013624	0.0439437
ILMN_1229960	MCAM	0.2802	1.2144	up	7.258	7.5382	7.4219	3.9415	0.0014649	0.0458057
ILMN_2975041	NXT1	-0.2801	1.2142	down	10.8121	10.5321	10.7118	-3.8611	0.0017168	0.0496936
ILMN_1235926	A630072M18RIK	-0.2797	1.214	down	8.0303	7.7506	7.9298	-6.6059	1.153e-05	0.0025603
ILMN_2737381	CCDC50	0.2794	1.2137	up	7.247	7.5264	7.3565	4.3189	0.0007006	0.0314203
ILMN_1227863	UBE2N	-0.2784	1.2129	down	9.9926	9.7142	9.9724	-5.2467	0.0001219	0.0116796
ILMN_1250687	EG627022	-0.2783	1.2127	down	8.0246	7.7464	7.8354	-3.99	0.0013315	0.0433776
ILMN_2498471	PTRF	0.2782	1.2127	up	7.1283	7.4065	7.2632	4.6826	0.0003487	0.0215889
ILMN_2832658	ATP6V0E2	-0.278	1.2125	down	8.029	7.751	7.9584	-4.0368	0.0012148	0.0411324
ILMN_2673332	9530051K01RIK	-0.2775	1.2121	down	7.2106	6.9331	7.098	-5.0796	0.0001657	0.0141391
ILMN_2672458	GNB5	-0.277	1.2116	down	8.1708	7.8938	8.0703	-4.5564	0.0004435	0.0243777
ILMN_2719001	ERCC8	-0.2759	1.2108	down	8.2764	8.0005	8.1374	-4.0488	0.0011863	0.0407594
ILMN_2619179	ZBTB46	0.2756	1.2105	up	7.2028	7.4785	7.3308	4.116	0.0010401	0.0383466
ILMN_1239922	SNRPB	-0.2754	1.2104	down	13.0047	12.7292	12.9019	-6.0079	3.154e-05	0.0048505
ILMN_3070533	5930434B04RIK	-0.2745	1.2096	down	9.117	8.8424	9.0562	-5.1208	0.0001536	0.0136218
ILMN_3104094	2610208M17RIK	-0.2739	1.2091	down	10.3851	10.1112	10.2776	-4.0479	0.0011884	0.040792
ILMN_2721188	DLL1	-0.2736	1.2089	down	8.2039	7.9303	8.0675	-4.5628	0.0004381	0.0243022
ILMN_2694329	HPS4	-0.2735	1.2088	down	7.5007	7.2272	7.3952	-3.8996	0.0015912	0.0481033
ILMN_2972929	1110034A24RIK	-0.2734	1.2087	down	8.4787	8.2053	8.3778	-4.8188	0.0002696	0.0187206
ILMN_2637811	GTF2H1	0.2735	1.2087	up	10.7584	11.0319	10.8854	4.098	0.0010774	0.0387631
ILMN_1246405	YKT6	-0.2729	1.2083	down	10.7438	10.4708	10.6829	-5.295	0.0001116	0.0112329
ILMN_1228613	PYCRL	-0.2723	1.2077	down	10.5466	10.2743	10.4413	-4.3044	0.0007207	0.0321603
ILMN_1243695	CWF19L1	-0.2721	1.2076	down	8.4677	8.1955	8.3796	-5.0751	0.0001671	0.0141547
ILMN_2674966	IGSF10	-0.2712	1.2068	down	7.795	7.5238	7.754	-5.1499	0.0001455	0.0131377
ILMN_1225014	6620401K05RIK	-0.2712	1.2068	down	8.3026	8.0314	8.196	-4.4338	0.0005612	0.0276078
ILMN_2737193	EIF3G	-0.271	1.2067	down	12.8656	12.5946	12.7767	-5.3932	9.337e-05	0.0102639
ILMN_2777337	LOC100048803	-0.2711	1.2067	down	12.9882	12.7171	12.907	-4.1928	0.0008953	0.0354898
ILMN_2910627	ACOT10	0.2711	1.2067	up	7.8341	8.1052	7.9744	3.8932	0.0016114	0.04825
ILMN_1243900	LOC626152	0.271	1.2066	up	6.9064	7.1774	7.0063	3.956	0.0014239	0.0449972
ILMN_2854117	2410081M15RIK	-0.2709	1.2065	down	7.3576	7.0868	7.2363	-5.405	9.141e-05	0.0101111
ILMN_2766616	EIF4E2	-0.2703	1.206	down	8.4884	8.2181	8.3578	-4.9197	0.0002231	0.0164837
ILMN_1258543	1500001M20RIK	-0.2699	1.2057	down	9.5525	9.2827	9.4613	-3.9949	0.0013188	0.0431198
ILMN_2522023	TUSC2	-0.2698	1.2056	down	8.5406	8.2708	8.4157	-4.0764	0.0011239	0.0395628
ILMN_2768073	PARP6	0.2698	1.2056	up	7.8828	8.1526	7.994	4.2715	0.0007681	0.0332184
ILMN_2890915	EG331493	-0.2697	1.2055	down	7.4079	7.1382	7.3563	-4.4327	0.0005624	0.0276078
ILMN_2771182	H2-Q8	-0.2695	1.2054	down	7.1243	6.8549	7.0153	-3.9769	0.0013665	0.043995
ILMN_2909275	SLC46A1	-0.2694	1.2053	down	7.984	7.7146	7.9071	-4.2729	0.000766	0.0332184
ILMN_2860501	LRRC49	-0.2693	1.2052	down	9.0816	8.8123	9.0134	-4.3033	0.0007222	0.0321671
ILMN_2743668	LIAS	0.2691	1.2051	up	7.5631	7.8323	7.6595	4.9893	0.0001959	0.0152698
ILMN_1253181	EG434907	-0.2688	1.2048	down	8.3771	8.1083	8.2491	-4.8634	0.0002479	0.0178218
ILMN_1249606	RPL7L1	-0.2683	1.2044	down	11.0224	10.754	10.935	-4.252	0.0007977	0.0337109
ILMN_1217000	TFPT	-0.268	1.2041	down	8.1126	7.8447	8.0135	-4.9509	0.0002105	0.0159454
ILMN_2741985	RAD54L	-0.2678	1.204	down	10.1925	9.9246	10.1289	-5.8813	3.927e-05	0.0056978
ILMN_2860725	2310061F22RIK	-0.2671	1.2034	down	8.8951	8.628	8.8469	-4.6751	0.0003537	0.0216668
ILMN_2478874	WBSCR22	-0.2671	1.2034	down	10.6517	10.3846	10.5649	-4.5139	0.0004812	0.0253563
ILMN_2745925	FARP2	-0.2669	1.2032	down	7.7854	7.5185	7.6923	-4.8291	0.0002644	0.0184977
ILMN_2601215	CYP7B1	-0.2656	1.2021	down	7.4624	7.1968	7.3672	-4.6454	0.0003743	0.0222787
ILMN_1249344	2510006D16RIK	-0.2655	1.2021	down	11.7173	11.4517	11.5837	-4.303	0.0007226	0.0321671
ILMN_2702193	MXRA7	-0.2653	1.2019	down	7.9171	7.6518	7.8304	-4.0452	0.0011948	0.0408211
ILMN_2699556	MSRB2	-0.265	1.2017	down	7.7548	7.4897	7.6366	-5.0172	0.000186	0.0149137
ILMN_2611501	BCAP31	0.2651	1.2017	up	7.3053	7.5703	7.4193	3.8978	0.0015968	0.0481033
ILMN_2432200	EPB4.1	0.2647	1.2014	up	6.8017	7.0664	6.9009	4.6348	0.0003819	0.0224442
ILMN_2651190	GOSR2	-0.264	1.2008	down	9.499	9.2349	9.4311	-4.3973	0.0006021	0.0286934
ILMN_2833985	RILPL2	-0.2637	1.2006	down	8.5107	8.247	8.3853	-4.0913	0.0010917	0.0390037
ILMN_2675214	MUC2	0.2636	1.2005	up	6.6851	6.9488	6.7625	6.3253	1.838e-05	0.0034264
ILMN_2788260	NCBP2	-0.2632	1.2002	down	8.5725	8.3093	8.4559	-4.3878	0.0006133	0.0290316
ILMN_1232416	IDB4	-0.2627	1.1997	down	7.1997	6.937	7.0497	-4.1538	0.000966	0.0368632
ILMN_2556157	LSM1	-0.262	1.1991	down	9.4966	9.2346	9.3584	-4.3551	0.0006532	0.0300462
ILMN_2838372	2010111I01RIK	-0.2614	1.1987	down	7.2308	6.9694	7.1603	-5.7809	4.68e-05	0.0062587
ILMN_1225204	RSAD2	-0.2615	1.1987	down	6.9273	6.6658	6.8296	-5.1133	0.0001557	0.0137431
ILMN_2754225	PRPF31	-0.2612	1.1984	down	7.2428	6.9816	7.1661	-4.6512	0.0003702	0.0222027
ILMN_2632034	DNAHC11	-0.2609	1.1982	down	10.6622	10.4013	10.5822	-4.5845	0.0004203	0.0237943
ILMN_2543809	2610029J22RIK	0.2609	1.1982	up	6.8606	7.1215	7.0422	5.4171	8.943e-05	0.0100461
ILMN_2497094	MED4	-0.2603	1.1978	down	10.1464	9.8861	10.033	-5.028	0.0001823	0.0146894
ILMN_2473391	PTBP1	-0.2599	1.1974	down	7.7345	7.4746	7.6018	-3.9638	0.001402	0.0446193
ILMN_1221736	SAMHD1	0.2596	1.1971	up	8.4141	8.6737	8.5482	4.0464	0.0011921	0.0408211
ILMN_2939424	ATP6AP2	0.2596	1.1971	up	10.8008	11.0603	10.9044	3.9289	0.0015019	0.0466038
ILMN_2893999	LASS2	0.2595	1.1971	up	8.9116	9.1711	8.9606	3.9244	0.0015154	0.0468124
ILMN_1246725	MRPS6	-0.2591	1.1967	down	10.544	10.2849	10.5014	-4.1297	0.0010125	0.0378582
ILMN_2821196	HSPA9	0.2589	1.1965	up	12.8991	13.158	13.0229	4.2367	0.0008219	0.0340872
ILMN_2675922	2310047A01RIK	-0.2585	1.1962	down	8.6408	8.3823	8.6232	-3.8752	0.0016696	0.0490259
ILMN_2718462	RNF215	-0.2581	1.1959	down	7.8705	7.6124	7.7596	-4.2402	0.0008162	0.0339482
ILMN_1222286	LOC666652	0.2579	1.1958	up	7.3362	7.5941	7.4049	4.1784	0.0009208	0.0359423
ILMN_1252210	2700097O09RIK	0.2573	1.1952	up	10.2366	10.4939	10.2848	4.5604	0.0004402	0.0243413
ILMN_2967528	RPL36AL	-0.2572	1.1951	down	13.3011	13.044	13.242	-4.122	0.0010279	0.0380918
ILMN_2883414	CENPL	-0.2561	1.1943	down	10.3233	10.0672	10.2196	-4.3822	0.0006199	0.0292291
ILMN_2734212	CD1D1	-0.2559	1.1941	down	7.547	7.2911	7.4948	-4.9717	0.0002025	0.0155683
ILMN_1226447	SEMA4B	-0.2552	1.1935	down	9.4274	9.1722	9.3421	-4.409	0.0005887	0.0283165
ILMN_2674752	SNX11	-0.2544	1.1928	down	9.4287	9.1743	9.4206	-4.1588	0.0009567	0.0366757
ILMN_2653143	FBXO28	-0.2541	1.1926	down	9.9987	9.7446	9.8807	-4.988	0.0001964	0.0152698
ILMN_2529678	PEX10	-0.2522	1.191	down	8.2401	7.9879	8.1015	-6.1957	2.287e-05	0.0039593
ILMN_2808939	0610007P14RIK	-0.252	1.1909	down	10.0589	9.8069	9.9428	-4.4266	0.000569	0.0277164
ILMN_2714638	MERTK	-0.2511	1.1901	down	7.526	7.2749	7.4809	-3.9284	0.0015034	0.0466038
ILMN_2823269	DSCR1L2	0.2504	1.1896	up	7.8215	8.0719	7.9556	4.4115	0.0005858	0.0282143
ILMN_1217576	EVI1	-0.2502	1.1894	down	7.1959	6.9457	7.0989	-4.0277	0.0012366	0.041487
ILMN_2770386	FHL2	0.2503	1.1894	up	7.1565	7.4068	7.2531	3.9072	0.0015675	0.0477304
ILMN_2619528	KLHL6	-0.2501	1.1893	down	8.8223	8.5722	8.8265	-4.1504	0.0009725	0.0370084
ILMN_1223979	CENPN	-0.2487	1.1881	down	9.8488	9.6001	9.7568	-3.9743	0.0013735	0.0441165
ILMN_2677386	TCP1	0.2486	1.1881	up	12.3728	12.6214	12.5073	4.198	0.0008861	0.0354898
ILMN_2597255	CDC6	0.2485	1.188	up	9.6629	9.9114	9.7743	3.8856	0.0016356	0.0486901
ILMN_3109564	BRCA2	-0.248	1.1875	down	8.05	7.802	7.9652	-4.5712	0.0004311	0.0240665
ILMN_2648486	2510002D24RIK	-0.2478	1.1874	down	7.1832	6.9353	7.1289	-5.7809	4.681e-05	0.0062587
ILMN_2817714	TSPAN17	-0.2478	1.1874	down	7.4417	7.1939	7.3415	-5.7103	5.3e-05	0.0068811
ILMN_1217396	4930584N22RIK	-0.2478	1.1874	down	7.7331	7.4853	7.5782	-3.8814	0.0016493	0.0488218
ILMN_2700505	TMEM43	-0.2476	1.1872	down	9.488	9.2404	9.415	-4.9791	0.0001997	0.0153881
ILMN_2622605	SRR	0.2469	1.1866	up	7.2248	7.4716	7.3948	4.4642	0.0005293	0.026881
ILMN_1246056	GNGT2	-0.2462	1.1861	down	7.391	7.1448	7.3385	-4.4465	0.0005476	0.0272541
ILMN_2588765	HRMT1L6	-0.246	1.186	down	7.6588	7.4128	7.5653	-4.1017	0.0010697	0.0387067
ILMN_1220739	NSG2	0.246	1.1859	up	7.0546	7.3007	7.1713	3.9076	0.0015664	0.0477304
ILMN_1240871	SPRYD4	-0.2459	1.1858	down	7.7525	7.5066	7.602	-4.0153	0.0012669	0.0421155
ILMN_1217890	PRKCA	0.2459	1.1858	up	6.7608	7.0067	6.8306	5.7881	4.621e-05	0.0062587
ILMN_2749052	RAMP3	-0.2456	1.1856	down	7.2382	6.9926	7.1529	-4.0927	0.0010885	0.0389767
ILMN_1252349	6330527O06RIK	-0.2453	1.1854	down	7.0106	6.7652	6.943	-4.5141	0.0004809	0.0253563
ILMN_1242435	SLC38A9	-0.2452	1.1853	down	7.851	7.6058	7.8253	-4.1911	0.0008983	0.0354898
ILMN_2728985	FBLN1	-0.2445	1.1847	down	8.0319	7.7874	7.9572	-3.9774	0.0013651	0.0439896
ILMN_2747828	EXOC1	-0.2433	1.1837	down	9.9656	9.7223	9.8916	-3.9286	0.0015029	0.0466038
ILMN_2443482	UFD1L	-0.2432	1.1836	down	8.3907	8.1475	8.2973	-4.3389	0.000674	0.0306113
ILMN_2698589	CSTF2	0.2429	1.1833	up	10.7997	11.0426	10.9579	4.0064	0.0012895	0.0425559
ILMN_2664686	CHAF1B	-0.2419	1.1825	down	10.6877	10.4459	10.6037	-3.8715	0.0016819	0.0491606
ILMN_1241976	UBAC1	0.2418	1.1825	up	7.203	7.4448	7.2453	3.9142	0.0015461	0.0475155
ILMN_2837865	LSM3	-0.2415	1.1822	down	11.9896	11.7481	11.8862	-4.7001	0.0003373	0.0212066
ILMN_2981665	CHST14	-0.2408	1.1816	down	7.2806	7.0398	7.1574	-4.1028	0.0010673	0.0386734
ILMN_2437254	FHL1	-0.24	1.181	down	7.1718	6.9318	7.0479	-4.4959	0.000498	0.0261277
ILMN_2621346	KEAP1	-0.2397	1.1808	down	8.0975	7.8577	8.0949	-4.0801	0.0011159	0.0395125
ILMN_2977193	ADAT1	-0.2393	1.1804	down	7.8569	7.6176	7.7881	-3.9172	0.0015367	0.0473648
ILMN_1232402	PCYT1B	0.2386	1.1798	up	6.855	7.0935	6.935	4.1054	0.0010618	0.0386689
ILMN_2755243	RAGE	-0.2382	1.1795	down	7.4655	7.2273	7.3433	-5.3425	0.0001024	0.0107889
ILMN_3130768	GCAP14	-0.2382	1.1795	down	8.7348	8.4966	8.6661	-4.0032	0.0012977	0.0427403
ILMN_2874071	TFB2M	-0.2379	1.1793	down	8.9022	8.6643	8.8024	-4.0419	0.0012025	0.0409349
ILMN_1222184	TBC1D24	0.2378	1.1792	up	6.9081	7.1458	6.997	4.3601	0.0006469	0.0300462
ILMN_1247468	FTSJ3	0.2375	1.179	up	8.4962	8.7337	8.6023	4.0769	0.0011229	0.0395628
ILMN_2593476	DPPA4	0.2375	1.1789	up	6.6553	6.8928	6.7388	4.0217	0.0012512	0.0417855
ILMN_2955356	APPBP1	-0.236	1.1777	down	11.5227	11.2867	11.4622	-4.249	0.0008025	0.0337255
ILMN_2512928	LOC677213	0.236	1.1777	up	11.2995	11.5355	11.4292	3.9585	0.0014167	0.0449037
ILMN_2545915	0610011I19RIK	-0.2356	1.1774	down	8.2391	8.0035	8.0955	-3.9019	0.001584	0.0480636
ILMN_2610861	AP3B1	0.2353	1.1771	up	8.0559	8.2912	8.1637	3.8871	0.001631	0.0486241
ILMN_1221564	LTBP1	0.2351	1.177	up	7.3146	7.5497	7.4676	4.4502	0.0005437	0.027101
ILMN_2543974	LOC667251	0.235	1.1769	up	10.4413	10.6763	10.5295	4.0127	0.0012736	0.0422578
ILMN_1229964	GSTZ1	0.2349	1.1768	up	9.1885	9.4234	9.2642	3.9336	0.0014879	0.0463998
ILMN_1254513	4930553M18RIK	0.233	1.1752	up	7.048	7.281	7.0973	4.1083	0.0010559	0.0385197
ILMN_2639402	TMEM218	-0.2324	1.1748	down	7.6108	7.3784	7.4816	-4.1115	0.0010493	0.0385197
ILMN_2752431	ITPKA	0.2322	1.1746	up	6.8352	7.0674	6.898	4.7196	0.0003251	0.0208032
ILMN_2702519	D630004N19RIK	0.2322	1.1746	up	6.7195	6.9517	6.9034	4.5478	0.0004508	0.0245904
ILMN_1256348	DNTTIP1	-0.2319	1.1744	down	11.6671	11.4351	11.5805	-4.3345	0.0006798	0.0307959
ILMN_2964608	ZDHHC16	-0.2309	1.1736	down	8.2244	7.9935	8.122	-5.1427	0.0001475	0.013214
ILMN_2737523	F2RL3	0.2306	1.1733	up	7.3734	7.6039	7.4932	4.0848	0.0011057	0.0393063
ILMN_2681984	1300018I05RIK	0.2304	1.1731	up	10.4212	10.6516	10.581	4.1082	0.001056	0.0385197
ILMN_1254280	MIP	-0.2298	1.1727	down	7.0932	6.8633	7.0219	-5.2414	0.0001231	0.0116963
ILMN_1213287	ACTR5	-0.2294	1.1723	down	7.5493	7.3199	7.4909	-4.5718	0.0004306	0.0240665
ILMN_2870623	ZFP251	-0.2292	1.1722	down	9.5768	9.3476	9.5665	-4.2754	0.0007624	0.0332184
ILMN_2677046	GSTP1	-0.229	1.1721	down	11.3728	11.1438	11.2545	-3.9149	0.0015439	0.0474887
ILMN_2684261	MTBP	0.2287	1.1718	up	9.0043	9.233	9.1055	4.1289	0.0010142	0.0378582
ILMN_1233117	E030040G24RIK	0.2283	1.1714	up	6.7152	6.9434	6.8088	5.1432	0.0001474	0.013214
ILMN_1252105	ANKRD24	-0.2279	1.1711	down	7.0803	6.8525	7.0175	-4.6061	0.0004034	0.0232124
ILMN_2932824	GNAL1	-0.2273	1.1707	down	8.8374	8.6101	8.7659	-4.2597	0.000786	0.0334892
ILMN_2894245	SFMBT1	-0.2272	1.1706	down	8.1373	7.9101	8.0346	-4.55	0.000449	0.0245589
ILMN_2666061	NDUFA4	-0.2271	1.1704	down	13.0491	12.8221	12.9596	-3.9835	0.0013487	0.0437595
ILMN_2449725	1810043G02RIK	-0.2265	1.17	down	7.5801	7.3536	7.5027	-4.825	0.0002664	0.0185745
ILMN_2748708	PAPD1	0.2263	1.1698	up	8.7487	8.975	8.7739	4.8628	0.0002482	0.0178218
ILMN_2883606	EBF2	0.2262	1.1698	up	8.3651	8.5913	8.534	4.8036	0.0002774	0.0191339
ILMN_2987394	C330001K17RIK	-0.2259	1.1695	down	7.1479	6.922	7.0738	-4.2163	0.0008551	0.0349003
ILMN_1235540	NETO2	-0.2258	1.1694	down	7.3617	7.1359	7.2843	-3.9818	0.0013532	0.0437595
ILMN_2683095	AP1G2	-0.2255	1.1692	down	8.8491	8.6236	8.7472	-4.2032	0.0008773	0.0353569
ILMN_2691613	PPP1CA	-0.2254	1.1691	down	12.6923	12.4669	12.5989	-3.8761	0.0016666	0.0490259
ILMN_1251519	BC021790	-0.2251	1.1689	down	8.5384	8.3132	8.4932	-4.296	0.0007324	0.0323958
ILMN_1214450	QRSL1	-0.225	1.1688	down	9.5616	9.3366	9.4953	-3.8679	0.0016937	0.0493448
ILMN_2592476	NFKB1	-0.2249	1.1687	down	8.8198	8.5949	8.7734	-4.7291	0.0003193	0.0206461
ILMN_1226796	MACROD2	-0.2247	1.1686	down	7.0743	6.8495	6.9723	-5.293	0.000112	0.0112329
ILMN_1215879	PKHD1L1	0.2247	1.1686	up	6.6637	6.8884	6.7232	5.938	3.559e-05	0.0052269
ILMN_2870295	CLDN1	0.2244	1.1683	up	6.923	7.1474	7.0371	5.1217	0.0001533	0.0136218
ILMN_2910295	CRIM1	0.2227	1.167	up	6.7611	6.9838	6.8532	4.2623	0.000782	0.0333601
ILMN_2437856	UNC84A	0.222	1.1663	up	9.5122	9.7342	9.6023	4.51	0.0004848	0.0255092
ILMN_3128784	SAP30L	-0.2216	1.166	down	10.5387	10.3171	10.4387	-4.3466	0.0006641	0.0302705
ILMN_2612403	MAK10	-0.2214	1.1659	down	10.032	9.8106	9.9583	-3.9263	0.0015094	0.0467103
ILMN_1258517	GBE1	0.2212	1.1657	up	6.657	6.8783	6.7401	4.4264	0.0005693	0.0277164
ILMN_2509644	TPK1	0.2208	1.1654	up	6.9976	7.2184	7.1077	5.073	0.0001677	0.0141547
ILMN_3160697	ANGEL2	-0.2206	1.1652	down	10.5736	10.353	10.4877	-4.0992	0.0010747	0.0387067
ILMN_2907066	THAP1	-0.2189	1.1638	down	7.5907	7.3718	7.4618	-4.2959	0.0007326	0.0323958
ILMN_1228560	EPHA7	-0.2185	1.1635	down	7.2756	7.0571	7.1476	-4.1465	0.0009798	0.0371952
ILMN_2931779	WDR45L	-0.218	1.1631	down	10.4487	10.2308	10.4101	-5.293	0.000112	0.0112329
ILMN_1258914	SLC6A15	0.218	1.1631	up	7.2608	7.4788	7.279	3.8755	0.0016686	0.0490259
ILMN_1220813	DTX3L	-0.2175	1.1627	down	7.3902	7.1727	7.3713	-5.1035	0.0001586	0.0138581
ILMN_2838317	PQLC3	0.2164	1.1619	up	7.2372	7.4536	7.3178	4.1293	0.0010134	0.0378582
ILMN_2657876	ADPGK	-0.2158	1.1613	down	6.9447	6.7289	6.8257	-4.67	0.0003572	0.0218051
ILMN_3147135	AKR1A4	-0.2157	1.1613	down	12.755	12.5393	12.6759	-4.6455	0.0003742	0.0222787
ILMN_3067046	VAX1	-0.2152	1.1609	down	7.1127	6.8975	7.0321	-4.0505	0.0011824	0.040694
ILMN_2625047	C430004E15RIK	-0.2144	1.1602	down	8.3472	8.1327	8.2922	-4.7954	0.0002817	0.0191971
ILMN_2737192	EIF3S4	-0.2144	1.1602	down	13.1025	12.8881	13.0412	-4.4531	0.0005407	0.027101
ILMN_1222251	RRP1B	0.2141	1.16	up	7.4389	7.653	7.4837	3.9559	0.001424	0.0449972
ILMN_2645772	MRPL51	-0.2126	1.1588	down	7.4998	7.2873	7.4675	-4.0009	0.0013034	0.0428464
ILMN_2729235	CCDC126	0.2119	1.1583	up	7.6007	7.8126	7.6903	5.0384	0.0001788	0.0144982
ILMN_1213474	CITED1	-0.2117	1.1581	down	7.1608	6.949	7.0879	-4.1121	0.0010481	0.0385197
ILMN_2769256	BRE	0.2112	1.1577	up	8.561	8.7722	8.6252	3.8638	0.0017078	0.0495925
ILMN_2544368	2610042F04RIK	-0.2108	1.1574	down	7.3628	7.152	7.2281	-4.1266	0.0010188	0.0379491
ILMN_2541591	MSL2	-0.21	1.1567	down	7.5432	7.3331	7.4541	-4.158	0.0009581	0.0366789
ILMN_2716585	RNASEH1	-0.2093	1.1561	down	8.6082	8.3989	8.4963	-4.3456	0.0006653	0.0302705
ILMN_1259277	DDX28	-0.2078	1.1549	down	8.5918	8.384	8.5045	-4.455	0.0005387	0.027101
ILMN_1229519	FECH	0.2064	1.1538	up	6.7221	6.9285	6.7814	4.4355	0.0005593	0.0276078
ILMN_2957589	TOE1	-0.2053	1.1529	down	9.6197	9.4144	9.5776	-4.0685	0.0011414	0.0399009
ILMN_1244836	TMEM41A	-0.205	1.1527	down	10.8182	10.6132	10.7412	-4.2646	0.0007785	0.0333316
ILMN_2818895	GSS	-0.2039	1.1518	down	7.2793	7.0753	7.1843	-3.8849	0.0016379	0.0486901
ILMN_1239684	C130086K02RIK	-0.203	1.1511	down	6.8399	6.6369	6.7792	-4.395	0.0006047	0.028703
ILMN_2835012	5730449L18RIK	-0.2026	1.1508	down	10.3146	10.112	10.2243	-4.0097	0.0012811	0.0423891
ILMN_2605311	ABR	-0.2018	1.1501	down	6.9328	6.731	6.8244	-5.3615	9.89e-05	0.0106749
ILMN_1254307	1810011O10RIK	-0.2014	1.1499	down	7.1386	6.9371	7.0865	-3.8804	0.0016526	0.0488218
ILMN_2549613	9130023F12RIK	0.201	1.1495	up	6.8704	7.0715	6.9508	4.1927	0.0008954	0.0354898
ILMN_2777247	POLD4	0.2004	1.149	up	7.0584	7.2588	7.1339	4.0626	0.0011548	0.0401382
ILMN_1247911	A930010M14RIK	-0.2002	1.1488	down	7.0911	6.891	7.0106	-4.8421	0.000258	0.018367
ILMN_2876071	FTH1	0.2	1.1487	up	13.3893	13.5893	13.4487	4.3955	0.0006042	0.028703
ILMN_1220300	KCTD12B	-0.1979	1.147	down	6.7932	6.5953	6.6769	-4.2178	0.0008527	0.0349003
ILMN_2441899	TYMS	-0.1979	1.147	down	7.2055	7.0076	7.1281	-4.0736	0.0011301	0.0396623
ILMN_1234039	SLC32A1	0.1975	1.1467	up	6.7128	6.9103	6.786	4.0501	0.0011833	0.040694
ILMN_1219231	AKAP1	-0.1973	1.1465	down	8.2854	8.0881	8.2314	-3.8658	0.0017009	0.0495142
ILMN_2931334	IL4	0.197	1.1463	up	6.6233	6.8203	6.6954	4.3861	0.0006153	0.0290868
ILMN_2731135	SYCE2	0.1961	1.1456	up	7.0043	7.2004	7.0489	3.8999	0.0015903	0.0481033
ILMN_1243157	D330016G23RIK	0.1959	1.1454	up	6.8142	7.0101	6.8868	4.1586	0.0009569	0.0366757
ILMN_1235044	MYO1B	-0.1955	1.1451	down	7.2125	7.017	7.1415	-3.9929	0.0013241	0.0432533
ILMN_2880906	PDLIM2	-0.1955	1.1451	down	8.0905	7.895	7.9575	-3.9049	0.0015745	0.047855
ILMN_1247048	ZNRD1	-0.195	1.1447	down	11.5473	11.3523	11.485	-4.0851	0.001105	0.0393063
ILMN_2860281	LOC436177	-0.1937	1.1437	down	6.9733	6.7796	6.8842	-4.0424	0.0012015	0.0409349
ILMN_2874084	CAR9	0.1933	1.1434	up	6.7734	6.9667	6.8177	5.294	0.0001118	0.0112329
ILMN_2671124	PSMB4	-0.1914	1.1419	down	13.393	13.2016	13.3093	-4.2211	0.0008472	0.0348962
ILMN_2527621	LOC380860	0.1911	1.1416	up	6.785	6.9761	6.8371	3.8715	0.0016819	0.0491606
ILMN_2707298	IK	-0.1907	1.1413	down	10.8261	10.6354	10.7275	-4.5582	0.000442	0.024362
ILMN_2607342	LOC100044103	-0.19	1.1407	down	7.0757	6.8857	6.9617	-4.188	0.0009036	0.0355442
ILMN_1236031	3202002H23RIK	-0.1898	1.1406	down	7.194	7.0041	7.1074	-4.8139	0.0002721	0.0188571
ILMN_1217247	METAPL1	0.1894	1.1403	up	6.9654	7.1548	7.04	5.2317	0.0001253	0.0117806
ILMN_2703464	4932417I16RIK	-0.1881	1.1393	down	7.1095	6.9214	7.0026	-4.4881	0.0005056	0.0262866
ILMN_2724022	MPI	-0.1877	1.139	down	9.4996	9.3119	9.4165	-4.2355	0.0008237	0.0341257
ILMN_2543053	KBTBD8	-0.1876	1.1389	down	7.0481	6.8604	6.9049	-4.3589	0.0006485	0.0300462
ILMN_1244424	ADORA2B	-0.1875	1.1388	down	7.5537	7.3662	7.5052	-4.5298	0.0004667	0.0249232
ILMN_2921698	PCCA	-0.1872	1.1386	down	8.4001	8.2129	8.4188	-3.8571	0.0017304	0.0499664
ILMN_2694964	HOOK3	0.1873	1.1386	up	6.9309	7.1182	7.0184	4.2837	0.0007501	0.0328997
ILMN_3050362	NT5DC3	-0.187	1.1384	down	7.1063	6.9193	7.0175	-3.9481	0.001446	0.0453329
ILMN_1251494	A630056H20RIK	0.187	1.1384	up	7.2794	7.4664	7.383	4.0395	0.0012082	0.0410759
ILMN_2657009	LOC100046143	0.1869	1.1383	up	6.686	6.8729	6.7868	4.1308	0.0010105	0.0378582
ILMN_2615751	INTU	-0.186	1.1376	down	7.0144	6.8284	6.8926	-3.9682	0.0013899	0.0443918
ILMN_1251416	SH3GL2	-0.1859	1.1375	down	7.4676	7.2817	7.4122	-4.4925	0.0005013	0.0261858
ILMN_2502039	TCFAP2B	0.1858	1.1374	up	6.9477	7.1335	7.0012	3.9119	0.0015531	0.0476139
ILMN_2755727	5730485H21RIK	-0.1856	1.1373	down	6.9087	6.7232	6.8459	-4.0522	0.0011785	0.0406575
ILMN_2968729	NQO2	-0.1838	1.1358	down	8.5279	8.3442	8.4257	-3.8933	0.001611	0.04825
ILMN_1230043	LRRC39	0.1831	1.1353	up	6.6398	6.8228	6.6928	4.6473	0.0003729	0.0222727
ILMN_1241166	ORC4	-0.1823	1.1347	down	7.9688	7.7865	7.865	-3.895	0.0016056	0.0482278
ILMN_1222969	4930404F20RIK	-0.1808	1.1335	down	6.912	6.7312	6.8586	-4.0092	0.0012823	0.0423891
ILMN_1213333	4933402G07RIK	-0.1805	1.1332	down	6.745	6.5646	6.6264	-4.6939	0.0003413	0.0213685
ILMN_2689083	TMEM111	-0.1802	1.133	down	9.0795	8.8993	9.0361	-3.907	0.0015681	0.0477304
ILMN_2701664	TSC22D3	-0.1802	1.133	down	7.0005	6.8203	6.892	-3.8967	0.0016004	0.0481535
ILMN_2678200	GARS	0.1802	1.133	up	13.1305	13.3107	13.1995	4.031	0.0012285	0.0414143
ILMN_2687507	CYP2D9	0.18	1.1329	up	6.5789	6.7589	6.6626	4.8336	0.0002622	0.0184931
ILMN_2484784	SCL0002255.1_1	-0.1798	1.1327	down	7.472	7.2922	7.4313	-4.0328	0.0012243	0.041351
ILMN_2467190	BAMBI-PS1	-0.1777	1.1311	down	7.0298	6.8521	6.9665	-5.5723	6.77e-05	0.0081962
ILMN_1251761	PHF5A	-0.1759	1.1297	down	13.15	12.9741	13.1157	-4.1031	0.0010667	0.0386734
ILMN_2594180	MTR	0.1757	1.1295	up	6.6862	6.8619	6.7698	4.1814	0.0009153	0.0357673
ILMN_2916437	RELL2	0.1755	1.1294	up	6.7609	6.9364	6.8498	4.6815	0.0003494	0.0215889
ILMN_1256134	NOTCH4	-0.1749	1.1289	down	7.0239	6.849	6.9226	-4.162	0.0009507	0.0366757
ILMN_3059346	2610042L04RIK	-0.1741	1.1282	down	7.0603	6.8862	6.9571	-4.0955	0.0010826	0.0388715
ILMN_1252619	EXOC7	0.1715	1.1262	up	7.9979	8.1693	8.0716	4.4839	0.0005096	0.0262866
ILMN_1232740	E130301L11RIK	-0.1694	1.1246	down	7.3981	7.2287	7.322	-4.115	0.0010421	0.0383777
ILMN_1254828	A730014O07RIK	-0.1691	1.1243	down	6.8732	6.7041	6.8354	-4.9212	0.0002224	0.0164837
ILMN_1237842	CLK2	-0.169	1.1243	down	7.3354	7.1663	7.2521	-3.8592	0.0017234	0.0498035
ILMN_1216547	2410131K14RIK	-0.169	1.1242	down	7.0579	6.8889	6.9454	-4.0219	0.0012508	0.0417855
ILMN_3141106	IBSP	-0.1666	1.1224	down	6.7375	6.5709	6.6631	-4.0819	0.001112	0.0394895
ILMN_2896552	TIMM8A1	0.1665	1.1223	up	11.6693	11.8358	11.7355	4.1338	0.0010045	0.0377698
ILMN_2810645	EHD2	-0.1646	1.1208	down	6.9678	6.8032	6.8592	-4.037	0.0012143	0.0411324
ILMN_2594187	C330013J21RIK	-0.164	1.1204	down	6.9095	6.7455	6.8415	-4.2053	0.0008736	0.0353111
ILMN_1217473	5830433M19RIK	0.1636	1.1201	up	6.7062	6.8698	6.7968	4.2181	0.0008521	0.0349003
ILMN_2645865	2810022L02RIK	-0.163	1.1196	down	7.0003	6.8373	6.9284	-3.8804	0.0016526	0.0488218
ILMN_1252531	4930429O20RIK	0.1619	1.1188	up	6.9212	7.0831	6.9815	6.0257	3.059e-05	0.0048105
ILMN_2676165	LSM14B	-0.161	1.1181	down	7.229	7.068	7.1224	-3.8976	0.0015974	0.0481033
ILMN_3156714	ASTN2	0.1582	1.1159	up	6.5928	6.751	6.6802	3.986	0.0013421	0.0436414
ILMN_2649904	OLFR38	-0.1578	1.1156	down	6.8472	6.6893	6.7472	-4.1403	0.0009919	0.037532
ILMN_2568998	2410005G18RIK	-0.1574	1.1153	down	7.5048	7.3474	7.4349	-4.1359	0.0010004	0.037696
ILMN_2770137	TESP1	-0.1563	1.1144	down	6.8248	6.6685	6.7371	-3.9911	0.0013287	0.043363
ILMN_2822107	BARHL1	-0.1563	1.1144	down	7.0703	6.914	6.9691	-3.8982	0.0015955	0.0481033
ILMN_2815138	MYOM1	0.1555	1.1138	up	6.9327	7.0883	6.9657	4.1657	0.0009438	0.0365253
ILMN_1223827	2210010B09RIK	-0.1505	1.11	down	6.8908	6.7402	6.7933	-3.8733	0.0016758	0.0491008
ILMN_2460754	6330404F12RIK	-0.1502	1.1097	down	7.0468	6.8966	6.9967	-4.0638	0.0011519	0.0400765
ILMN_1226665	ISLR	-0.1497	1.1094	down	6.8753	6.7256	6.7917	-4.5373	0.00046	0.0246778
ILMN_2737129	KLF12	-0.1498	1.1094	down	6.865	6.7152	6.8068	-4.2736	0.000765	0.0332184
ILMN_3065921	C030045D06RIK	-0.1497	1.1094	down	7.338	7.1882	7.2424	-4.109	0.0010544	0.0385197
ILMN_2768330	EPC1	-0.1485	1.1084	down	8.979	8.8305	8.9226	-3.9822	0.0013522	0.0437595
ILMN_1235485	LOC218501	-0.1469	1.1072	down	6.7369	6.5901	6.6768	-4.0863	0.0011024	0.0393058
ILMN_2675908	2510002A14RIK	0.1457	1.1063	up	6.8405	6.9861	6.9068	3.9172	0.001537	0.0473648
ILMN_3076180	STK35	0.1457	1.1063	up	6.7716	6.9173	6.8424	3.9171	0.0015372	0.0473648
ILMN_2538707	LOC384276	-0.1452	1.1059	down	6.8863	6.7411	6.7976	-4.3015	0.0007247	0.0322183
ILMN_2513781	A130038J17RIK	0.1448	1.1056	up	6.7309	6.8757	6.8241	4.1451	0.0009826	0.0372613
ILMN_2510418	SCL0003608.1_34	0.1448	1.1056	up	6.6359	6.7807	6.7038	3.8808	0.0016514	0.0488218
ILMN_1236030	ESR2	-0.143	1.1042	down	6.7862	6.6432	6.7085	-4.1544	0.0009649	0.0368632
ILMN_2476005	D030028A08RIK	-0.1418	1.1033	down	6.9813	6.8395	6.8626	-4.0331	0.0012235	0.041351
ILMN_2542190	LOC385116	-0.137	1.0996	down	6.6698	6.5328	6.5851	-3.9512	0.0014372	0.0453329
ILMN_2666519	GOLGA7	-0.1357	1.0986	down	6.8668	6.7311	6.8077	-4.0639	0.0011518	0.0400765
ILMN_2987404	PMEPA1	0.1349	1.098	up	6.5985	6.7335	6.6921	4.4338	0.0005612	0.0276078
ILMN_2605645	GSN	-0.1314	1.0953	down	6.7935	6.6622	6.7115	-3.8843	0.0016399	0.0486901
ILMN_2536549	LOC383029	0.1297	1.0941	up	6.6419	6.7716	6.7068	4.4782	0.0005152	0.0263543
ILMN_2467513	2810468N07RIK	-0.1284	1.0931	down	7.2309	7.1025	7.1638	-4.1507	0.0009719	0.0370084
ILMN_1257195	PLA2G1BR	-0.1273	1.0923	down	6.9714	6.844	6.861	-4.0293	0.0012327	0.041487
ILMN_1235181	FAP	-0.1262	1.0914	down	6.7049	6.5787	6.6565	-3.9655	0.0013974	0.0445501
ILMN_2628366	HOXC13	0.1256	1.0909	up	6.6892	6.8147	6.7674	4.0418	0.0012029	0.0409349
ILMN_1221572	TRUB2	-0.122	1.0882	down	7.0247	6.9027	6.9624	-3.8817	0.0016484	0.0488218
