# Supplementary material for: Dataset of TWIST1-regulated genes in the cranial mesoderm and a transcriptome comparison of cranial mesoderm and cranial neural crest
Source: Data Brief. 2016 Sep 12;9:372–5. doi: 10.1016/j.dib.2016.09.001 (PMC5035339; doi:10.1016/j.dib.2016.09.001)
Supplement: Supplementary file 1 — Supplementary material [file mmc2.zip › Supplementary Table 5.xlsx]

## Sheet: Run2_Run3_1e-2-overlapped-peaks
Table 5: List of ChIP-seq peaks that passed the criteria for significance and reproducibility (IDR<0.05)
peak_annot	seqnames	start	end	width	strand	annotation	geneChr	geneStart	geneEnd	geneLength	geneStrand	geneId	distanceToTSS	ENSEMBL	SYMBOL	GENENAME	chr1_run2	start1_run2	stop1_run2	sig.value1_run2	chr2_run3	start2_run3	stop2_run3	sig.value2_run3	idr.local	IDR
Peak_354	chr6	32264724	32265238	515	*	Intron (uc009bgm.3/243743, intron 28 of 31)	chr6	32050288	32058915	8628	+	76382	214950	ENSMUSG00000029766	1700012A03Rik	RIKEN cDNA 1700012A03 gene	chr14	4992622	4993285	143.407	chr14	4992544	4993182	104.95	9.85609e-07	9.85609e-07
Peak_825	chr14	79748452	79749176	725	*	Distal Intergenic	chr14	79738431	79738528	98	+	791080	10745	ENSMUSG00000076453	Mir759	microRNA 759	chr22	9847134	9847807	88.4845	chr22	9847155	9847825	120.302	1.68149e-06	1.33355e-06
Peak_1129	chr13	93839095	93839610	516	*	Intron (uc011zcv.1/11881, intron 4 of 5)	chr13	93790777	93790837	61	+	100885837	48833	NA	Mir5624	microRNA mir-5624	chr3	27932728	27933151	80.3354	chr3	27932709	27933160	94.4958	2.79316e-06	1.82009e-06
Peak_1518	chr9	49134694	49141447	6754	*	Distal Intergenic	chr9	49081260	49117587	36328	+	80893	60187	ENSMUSG00000032268	Tmprss5	transmembrane protease, serine 5 (spinesin)	chr5	19580798	19581427	86.1565	chr5	19580812	19581316	69.0671	4.33038e-06	2.76978e-06
Peak_759	chr9	107716957	107717436	480	*	Distal Intergenic	chr9	107681502	107710475	28974	-	20350	-6961	ENSMUSG00000034684	Sema3f	sema domain, immunoglobulin domain (Ig), short basic domain, secreted, (semaphorin) 3F	chr20	39172413	39172910	77.8252	chr20	39172424	39172852	72.6065	4.67407e-06	3.08716e-06
Peak_1630	chr5	143000979	143001533	555	*	Intron (uc009ajm.2/108086, intron 2 of 16)	chr5	142960355	142973189	12835	+	14086	41178	ENSMUSG00000029581	Fscn1	fascin homolog 1, actin bundling protein (Strongylocentrotus purpuratus)	chr6	12336972	12337659	73.6089	chr6	12337040	12337617	81.6066	4.67637e-06	3.31419e-06
Peak_462	chr8	25343242	25343816	575	*	Distal Intergenic	chr8	25302650	25306270	3621	-	74489	-37546	NA	5430421F17Rik	RIKEN cDNA 5430421F17 gene	chr16	26870386	26870881	67.6706	chr16	26870429	26870922	87.4706	6.4218e-06	3.70264e-06
Peak_832	chr14	101867673	101869353	1681	*	Intron (uc007uvx.2/380928, intron 4 of 30)	chr14	101729928	101934693	204766	+	380928	139425	ENSMUSG00000033060	Lmo7	LIM domain only 7	chr22	29555627	29556171	75.0794	chr22	29555638	29556071	59.2318	7.18974e-06	4.0901e-06
Peak_652	chr18	5840316	5840771	456	*	Distal Intergenic	chr18	5449454	5592437	142984	-	791318	-248334	ENSMUSG00000063087	Gm10125	predicted gene 10125	chr2	15236528	15237023	66.423	chr2	15236509	15237024	77.488	7.2608e-06	4.40717e-06
Peak_1124	chr13	89872499	89873194	696	*	Intron (uc007rjm.1/uc007rjm.1, intron 1 of 1)	chr13	89655310	89742512	87203	-	13003	-130682	ENSMUSG00000021614	Vcan	versican	chr3	24348278	24349002	63.7592	chr3	24348481	24348982	82.6004	7.57e-06	4.92046e-06
Peak_495	chr12	5207913	5208698	786	*	Intron (uc011yjz.2/208439, intron 10 of 11)	chr12	5077466	5375682	298217	-	208439	167769	ENSMUSG00000020627	Klhl29	kelch-like 29	chr17	18111110	18111908	67.7606	chr17	18111139	18111803	65.2414	7.8524e-06	5.32523e-06
Peak_261	chr17	45745779	45746278	500	*	Distal Intergenic	chr17	45732864	45733844	981	-	72240	-12434	ENSMUSG00000094690	1600014C23Rik	RIKEN cDNA 1600014C23 gene	chr12	12490422	12490930	89.8235	chr12	12490505	12490929	57.1414	8.01491e-06	5.50454e-06
Peak_1132	chr13	94794039	94794643	605	*	Intron (uc007rlx.1/21371, intron 1 of 3)	chr13	94788943	94842899	53957	+	21371	5700	ENSMUSG00000042043	Tbca	tubulin cofactor A	chr3	28954598	28955121	72.8026	chr3	28954596	28955082	57.2967	8.84465e-06	5.89e-06
Peak_906	chr2	152705945	152706547	603	*	3' UTR	chr2	152687148	152687942	795	+	66405	19399	ENSMUSG00000042814	Mcts2	malignant T cell amplified sequence 2	chr24	21069661	21070257	58.5561	chr24	21069722	21070246	63.3488	1.05094e-05	6.14665e-06
Peak_435	chr3	83808493	83808955	463	*	Distal Intergenic	chr3	83836272	83841608	5337	-	24088	33115	ENSMUSG00000027995	Tlr2	toll-like receptor 2	chr15	51491518	51491996	61.9644	chr15	51491567	51491998	57.0157	1.15302e-05	6.43e-06
Peak_1384	chr1	62765168	62765707	540	*	Intron (uc007bfj.1/18187, intron 10 of 15)	chr1	62790918	62794732	3815	-	74992	29564	NA	4930487H11Rik	RIKEN cDNA 4930487H11 gene	chr37	14357060	14357639	75.5945	chr37	14357074	14357489	44.0143	1.22457e-05	6.72078e-06
Peak_454	chr5	27613897	27614378	482	*	Intron (uc008wtk.2/13483, intron 8 of 25)	chr5	27495809	27501392	5584	-	73526	-112986	ENSMUSG00000048703	Speer4b	spermatogenesis associated glutamate (E)-rich protein 4b	chr16	17932678	17933227	91.2251	chr16	17932690	17933167	45.5684	1.26401e-05	7.00265e-06
Peak_943	chr14	68934790	68935297	508	*	Distal Intergenic	chr14	69029289	69041401	12113	+	20855	-94499	ENSMUSG00000014813	Stc1	stanniocalcin 1	chr25	33487904	33488408	56.2919	chr25	33487907	33488354	50.1679	1.35179e-05	7.56e-06
Peak_160	chr17	84122990	84123566	577	*	Distal Intergenic	chr17	84078660	84089875	11216	+	74473	44906	NA	4933433H22Rik	RIKEN cDNA 4933433H22 gene	chr10	45679733	45680274	52.5698	chr10	45679720	45680186	58.9191	1.36792e-05	7.815e-06
Peak_688	chr13	102625154	102625676	523	*	Distal Intergenic	chr13	102693558	102706631	13074	+	17079	-68404	ENSMUSG00000021624	Cd180	CD180 antigen	chr2	52719587	52720113	63.9408	chr2	52719730	52720067	42.2219	1.44943e-05	8.08213e-06
Peak_839	chr14	121104805	121105299	495	*	Intron (uc007vaa.1/223254, intron 2 of 26)	chr14	121035574	121283726	248153	+	223254	69725	ENSMUSG00000025555	Farp1	FERM, RhoGEF (Arhgef) and pleckstrin domain protein 1 (chondrocyte-derived)	chr22	48354115	48354615	72.6233	chr22	48354145	48354591	41.7474	1.45941e-05	8.33259e-06
Peak_681	chr13	112754811	112755235	425	*	Distal Intergenic	chr13	112800777	112867894	67118	+	19012	-45966	ENSMUSG00000021759	Ppap2a	phosphatidic acid phosphatase type 2A	chr2	42898643	42899133	59.3293	chr2	42898712	42899142	43.4338	1.46917e-05	8.56812e-06
Peak_1874	chr2	31339782	31340247	466	*	Distal Intergenic	chr2	31245923	31295471	49549	+	14299	94324	ENSMUSG00000062661	Ncs1	neuronal calcium sensor 1	chr9	53610040	53610562	53.5867	chr9	53610147	53610556	46.7256	1.47033e-05	8.9912e-06
Peak_54	chr10	7269247	7269783	537	*	Distal Intergenic	chr10	7119062	7212237	93176	-	215748	-57546	ENSMUSG00000015202	Cnksr3	Cnksr family member 3	chr1	44414586	44415109	51.411	chr1	44414582	44415044	91.1781	1.50195e-05	9.19214e-06
Peak_1574	chr8	122639765	122640366	602	*	Intron (uc009ntl.2/12398, intron 7 of 11)	chr8	122619471	122622735	3265	-	382035	-17631	ENSMUSG00000069867	Pabpn1l	poly(A)binding protein nuclear 1-like	chr5	64507909	64508506	50.0239	chr5	64507931	64508377	58.5888	1.50557e-05	9.38129e-06
Peak_1810	chr12	110781601	110782059	459	*	Intron (uc007pbt.1/69641, intron 2 of 2)	chr12	110737949	110804238	66290	+	69641	44110	ENSMUSG00000037957	Wdr20	WD repeat domain 20	chr8	70188286	70188916	51.4329	chr8	70188434	70188880	51.9913	1.51384e-05	9.5612e-06
Peak_403	chr6	53657076	53657503	428	*	Intron (uc009bzi.1/231991, intron 3 of 3)	chr6	53573374	53695832	122459	+	231991	84129	ENSMUSG00000053007	Creb5	cAMP responsive element binding protein 5	chr14	41845127	41845612	51.7241	chr14	41845201	41845606	51.0317	1.53033e-05	9.7352e-06
Peak_395	chr6	51891138	51891556	419	*	Intron (uc009bxv.1/54353, intron 4 of 12)	chr6	51859165	52012549	153385	-	54353	121411	ENSMUSG00000059182	Skap2	src family associated phosphoprotein 2	chr14	39952838	39953262	69.2112	chr14	39952905	39953246	40.4127	1.58117e-05	1.00686e-05
Peak_1125	chr13	90343559	90343956	398	*	Distal Intergenic	chr13	90089667	90114921	25255	+	66074	254289	ENSMUSG00000012422	Tmem167	transmembrane protein 167	chr3	24753749	24754222	49.248	chr3	24753807	24754209	53.6846	1.62619e-05	1.02407e-05
Peak_1472	chr11	45166486	45167284	799	*	Intron (uc007ino.1/uc007ino.1, intron 1 of 1)	chr11	45102866	45116928	14063	-	100504255	-50356	ENSMUSG00000084773	Gm12159	predicted gene 12159	chr4	51886778	51887377	48.026	chr4	51886854	51887305	59.1035	1.64794e-05	1.04093e-05
Peak_1255	chr16	58720280	58722660	2381	*	Promoter (3-4kb)	chr16	58717435	58718724	1290	-	71223	-3936	ENSMUSG00000047293	Gpr15	G protein-coupled receptor 15	chr33	5393386	5393907	49.7867	chr33	5393338	5393880	50.734	1.65657e-05	1.05713e-05
Peak_1865	chr11	75550452	75551006	555	*	Promoter (<=1kb)	chr11	75551429	75551511	83	+	100628624	-977	NA	Mir3971	microRNA 3971	chr9	45756607	45757167	63.2934	chr9	45756665	45757095	40.3579	1.66701e-05	1.07277e-05
Peak_760	chr9	107981847	107982290	444	*	3' UTR	chr9	107984224	107985916	1693	-	68176	4069	ENSMUSG00000042106	Fam212a	family with sequence similarity 212, member A	chr20	39466629	39467087	52.9575	chr20	39466691	39467063	42.1718	1.66762e-05	1.08764e-05
Peak_1245	chr3	131940088	131940577	490	*	Intron (uc008rjv.1/uc008rjv.1, intron 1 of 3)	chr3	132085292	132180304	95013	+	56811	-145204	ENSMUSG00000028031	Dkk2	dickkopf homolog 2 (Xenopus laevis)	chr32	27795507	27796007	73.1698	chr32	27795540	27795967	40.0952	1.67694e-05	1.10201e-05
Peak_600	chr8	82943354	82943974	621	*	Intron (uc029wub.1/330812, intron 1 of 1)	chr8	82863356	83091271	227916	+	330812	80618	ENSMUSG00000047747	Rnf150	ring finger protein 150	chr19	1912473	1913217	47.553	chr19	1912525	1912952	48.6891	1.7868e-05	1.11832e-05
Peak_1593	chr8	110676474	110677140	667	*	Intron (uc009nku.1/234729, intron 13 of 14)	chr8	110721484	110741400	19917	+	244654	-45010	ENSMUSG00000033763	Mtss1l	metastasis suppressor 1-like	chr5	76681874	76682457	52.8353	chr5	76681911	76682416	40.3769	1.83003e-05	1.13487e-05
Peak_232	chr4	56088637	56089157	521	*	Distal Intergenic	chr4	55527137	55532475	5339	-	16600	-556682	ENSMUSG00000003032	Klf4	Kruppel-like factor 4 (gut)	chr11	63387500	63388016	45.6042	chr11	63387590	63388000	62.8329	1.84459e-05	1.151e-05
Peak_121	chr10	126776017	126776495	479	*	Distal Intergenic	chr10	126868428	126901371	32944	-	68876	125354	ENSMUSG00000025436	Xrcc6bp1	XRCC6 binding protein 1	chr10	2096918	2097405	43.4736	chr10	2096958	2097384	57.9781	1.84606e-05	1.16644e-05
Peak_1866	chr2	25363290	25364024	735	*	Exon (uc008irr.1/227620, exon 5 of 9)	chr2	25361492	25365626	4135	-	227620	2336	ENSMUSG00000026956	Uap1l1	UDP-N-acteylglucosamine pyrophosphorylase 1-like 1	chr9	48529317	48529716	45.9747	chr9	48529320	48529729	46.4998	1.93027e-05	1.18305e-05
Peak_534	chr6	72216512	72217184	673	*	Intron (uc009cic.2/71093, intron 1 of 2)	chr6	72206177	72235577	29401	-	71093	19065	ENSMUSG00000037621	Atoh8	atonal homolog 8 (Drosophila)	chr17	39262443	39263103	56.2608	chr17	39262519	39263049	37.1264	1.94035e-05	1.19916e-05
Peak_911	chr2	154459867	154460375	509	*	Intron (uc008njf.2/12396, intron 1 of 10)	chr2	154436484	154539356	102873	+	12396	23891	ENSMUSG00000038533	Cbfa2t2	core-binding factor, runt domain, alpha subunit 2, translocated to, 2 (human)	chr24	22785531	22785978	43.318	chr24	22785549	22785988	45.4288	1.9446e-05	1.21469e-05
Peak_1853	chr11	88106078	88106402	325	*	Intron (uc007kvg.2/103841, intron 1 of 5)	chr11	88099146	88194140	94995	+	103841	7256	ENSMUSG00000018378	Cuedc1	CUE domain containing 1	chr9	32640051	32640466	42.3803	chr9	32640062	32640490	57.3737	1.9463e-05	1.22962e-05
Peak_1879	chr2	33196235	33196603	369	*	Intron (uc008jhm.1/241308, intron 12 of 19)	chr2	33215961	33247714	31754	+	26360	-19726	ENSMUSG00000004105	Angptl2	angiopoietin-like 2	chr9	56161870	56162254	45.2316	chr9	56161868	56162201	51.3922	1.94822e-05	1.24399e-05
Peak_889	chr2	140077505	140078060	556	*	Distal Intergenic	chr2	139833479	140066805	233327	-	75812	-11255	ENSMUSG00000039033	Tasp1	taspase, threonine aspartase 1	chr24	8991957	8992474	53.5867	chr24	8992012	8992387	38.8675	1.95215e-05	1.27122e-05
Peak_882	chr2	147763162	147763671	510	*	Distal Intergenic	chr2	147710693	147717632	6940	+	381384	52978	ENSMUSG00000051986	A530006G24Rik	RIKEN cDNA A530006G24 gene	chr24	1297478	1297997	43.0812	chr24	1297547	1297965	47.8659	1.95333e-05	1.28409e-05
Peak_1223	chr16	94227565	94228019	455	*	Intron (uc008aag.1/110948, intron 5 of 9)	chr16	94129306	94290286	160981	-	110948	62721	ENSMUSG00000040820	Hlcs	holocarboxylase synthetase (biotin- [propriony-Coenzyme A-carboxylase (ATP-hydrolysing)] ligase)	chr31	32072707	32073143	41.6969	chr31	32072749	32073160	49.0997	1.99601e-05	1.29728e-05
Peak_139	chr15	77888198	77888557	360	*	Distal Intergenic	chr15	77915051	77928994	13944	-	56551	40796	ENSMUSG00000005354	Txn2	thioredoxin 2	chr10	27980096	27980527	51.4254	chr10	27980100	27980511	39.9396	2.00591e-05	1.31016e-05
Peak_201	chr4	84457478	84457991	514	*	Intron (uc008tlg.2/242509, intron 4 of 5)	chr4	84272542	84675086	402545	-	242509	217608	ENSMUSG00000028487	Bnc2	basonuclin 2	chr11	36704428	36704946	43.2131	chr11	36704501	36704896	41.8	2.02659e-05	1.32295e-05
Peak_1676	chr3	159726036	159726527	492	*	Distal Intergenic	chr3	159839695	159938664	98970	+	68151	-113659	ENSMUSG00000028173	Wls	wntless homolog (Drosophila)	chr6	76986065	76986539	60.7907	chr6	76986162	76986498	35.5699	2.0429e-05	1.33558e-05
Peak_330	chr15	66701058	66701573	516	*	Intron (uc007wap.1/21819, intron 20 of 47)	chr15	66670770	66850720	179951	+	21819	30803	ENSMUSG00000053469	Tg	thyroglobulin	chr13	29396857	29397318	40.8538	chr13	29396823	29397318	61.409	2.13891e-05	1.37409e-05
Peak_306	chr15	42104692	42105223	532	*	Distal Intergenic	chr15	41865293	41869720	4428	-	223513	-235503	ENSMUSG00000042895	Abra	actin-binding Rho activating protein	chr13	7827333	7827900	52.63	chr13	7827495	7827852	35.592	2.14088e-05	1.38666e-05
Peak_1102	chr4	13844385	13844862	478	*	Intron (uc008sau.3/12395, intron 4 of 10)	chr4	13743302	13895055	151754	+	12395	101560	ENSMUSG00000006586	Runx1t1	runt-related transcription factor 1; translocated to, 1 (cyclin D-related)	chr29	37205015	37205506	82.5149	chr29	37205053	37205432	36.0319	2.20203e-05	1.42386e-05
Peak_103	chr19	28849793	28849891	99	*	Intron (uc008hcl.1/20510, intron 1 of 9)	chr19	28835166	28913960	78795	+	20510	14725	ENSMUSG00000024935	Slc1a1	solute carrier family 1 (neuronal/epithelial high affinity glutamate transporter, system Xag), member 1	chr1	92910480	92911013	44.8313	chr1	92910589	92910976	41.0347	2.22109e-05	1.43613e-05
Peak_140	chr15	77254434	77255010	577	*	Intron (uc007wng.2/93686, intron 13 of 13)	chr15	77078990	77307053	228064	-	93686	52619	ENSMUSG00000033565	Rbfox2	RNA binding protein, fox-1 homolog (C. elegans) 2	chr10	28273912	28274579	39.7855	chr10	28273919	28274569	46.2858	2.23316e-05	1.4482e-05
Peak_1152	chr7	82029454	82030077	624	*	Distal Intergenic	chr7	81966662	81992299	25638	-	12173	-37778	ENSMUSG00000025105	Bnc1	basonuclin 1	chr3	55105948	55106570	44.8803	chr3	55105958	55106566	86.7249	2.23569e-05	1.45996e-05
Peak_223	chr4	46023237	46023651	415	*	Exon (uc008stb.1/100121, exon 14 of 17)	chr4	46039222	46116032	76811	+	21916	-15985	ENSMUSG00000028328	Tmod1	tropomodulin 1	chr11	54819138	54819603	44.5913	chr11	54819143	54819591	40.3579	2.30432e-05	1.47237e-05
Peak_519	chr17	79265349	79265772	424	*	Distal Intergenic	chr17	79334025	79355091	21067	-	260409	89742	ENSMUSG00000036533	Cdc42ep3	CDC42 effector protein (Rho GTPase binding) 3	chr17	29885329	29885760	40.6675	chr17	29885360	29885752	39.486	2.31825e-05	1.48463e-05
Peak_1563	chr4	151882422	151883101	680	*	Distal Intergenic	chr4	151059523	151861768	802246	-	100072	-21333	ENSMUSG00000014592	Camta1	calmodulin binding transcription activator 1	chr5	60562099	60562662	46.2069	chr5	60562060	60562589	36.4697	2.32299e-05	1.49661e-05
Peak_1133	chr13	95759478	95759937	460	*	Intron (uc007rmo.1/544963, intron 33 of 35)	chr13	95696920	95702768	5849	+	14064	63017	ENSMUSG00000021675	F2rl2	coagulation factor II (thrombin) receptor-like 2	chr3	30028089	30028581	40.1931	chr3	30028072	30028528	37.0184	2.39275e-05	1.50923e-05
Peak_1678	chr1	135548789	135549352	564	*	Intron (uc007ctg.2/215690, intron 28 of 28)	chr1	135434580	135607295	172716	-	215690	58506	ENSMUSG00000009418	Nav1	neuron navigator 1	chr7	1247536	1248108	37.7368	chr7	1247615	1248089	41.8902	2.56849e-05	1.52394e-05
Peak_1023	chr6	119521812	119522220	409	*	Intron (uc009dmi.2/22419, intron 4 of 4)	chr6	119432531	119544347	111817	-	22419	22535	ENSMUSG00000030170	Wnt5b	wingless-type MMTV integration site family, member 5B	chr27	43592286	43592733	37.7428	chr27	43592287	43592717	40.9094	2.57554e-05	1.53835e-05
Peak_591	chr2	93741707	93742151	445	*	Intron (uc008lge.2/14043, intron 3 of 11)	chr2	93661028	93822568	161541	-	14043	80861	ENSMUSG00000027198	Ext2	exostoses (multiple) 2	chr18	45038186	45038627	36.9456	chr18	45038137	45038582	45.364	2.67216e-05	1.55367e-05
Peak_1014	chr6	135525916	135526723	808	*	Distal Intergenic	chr6	135362931	135383173	20243	+	13730	163792	ENSMUSG00000030208	Emp1	epithelial membrane protein 1	chr27	33070137	33070781	37.3772	chr27	33070126	33070781	51.3573	2.68438e-05	1.56875e-05
Peak_461	chr8	25224296	25224720	425	*	Intron (uc009lfv.1/320165, intron 2 of 2)	chr8	25154552	25240901	86350	-	320165	16605	ENSMUSG00000065954	Tacc1	transforming, acidic coiled-coil containing protein 1	chr16	26751161	26751620	35.7793	chr16	26751243	26751635	40.9084	2.77332e-05	1.5846e-05
Peak_514	chr17	77200565	77201054	490	*	Distal Intergenic	chr17	78200248	78376592	176345	+	50766	-999683	ENSMUSG00000024074	Crim1	cysteine rich transmembrane BMP regulator 1 (chordin like)	chr17	28060058	28060478	35.1723	chr17	28059985	28060425	40.1728	2.88842e-05	1.60153e-05
Peak_1565	chr4	150798743	150799243	501	*	Distal Intergenic	chr4	150853919	150868880	14962	+	74155	-55176	ENSMUSG00000028967	Errfi1	ERBB receptor feedback inhibitor 1	chr5	61684673	61685236	34.994	chr5	61684780	61685194	41.7474	2.9012e-05	1.61819e-05
Peak_1825	chr11	107376005	107376638	634	*	Intron (uc007mal.1/71795, intron 9 of 9)	chr11	107207892	107470720	262829	-	71795	94715	ENSMUSG00000040430	Pitpnc1	phosphatidylinositol transfer protein, cytoplasmic 1	chr9	13034054	13034606	34.1496	chr9	13034052	13034606	42.9793	3.05797e-05	1.63642e-05
Peak_761	chr9	108812942	108813813	872	*	Intron (uc009rqz.1/80987, intron 5 of 12)	chr9	108808380	108818366	9987	+	80987	5433	ENSMUSG00000032598	Nckipsd	NCK interacting protein with SH3 domain	chr20	40444016	40444731	33.9309	chr20	40444114	40444652	39.9396	3.13656e-05	1.67293e-05
Peak_228	chr4	47227104	47227596	493	*	Intron (uc008sum.1/12819, intron 2 of 39)	chr4	47208012	47313165	105154	+	12819	19584	ENSMUSG00000028339	Col15a1	collagen, type XV, alpha 1	chr11	56043413	56043900	35.4312	chr11	56043423	56043893	75.4566	3.74269e-05	1.69817e-05
Peak_985	chr19	34370435	34371225	791	*	Distal Intergenic	chr19	34290659	34327770	37112	+	14102	80566	ENSMUSG00000024778	Fas	Fas (TNF receptor superfamily member 6)	chr26	38799413	38799895	35.2161	chr26	38799413	38799910	76.2724	3.95106e-05	1.72531e-05
Peak_231	chr4	55707778	55708240	463	*	Distal Intergenic	chr4	55527137	55532475	5339	-	16600	-175765	ENSMUSG00000003032	Klf4	Kruppel-like factor 4 (gut)	chr11	63064721	63065212	52.63	chr11	63064718	63065170	34.4791	4.76792e-05	1.76153e-05
Peak_75	chr10	56921251	56921821	571	*	Distal Intergenic	chr10	56377273	56390419	13147	+	14609	544548	ENSMUSG00000050953	Gja1	gap junction protein, alpha 1	chr1	61349937	61350491	63.287	chr1	61350061	61350416	33.5946	4.79439e-05	1.79721e-05
Peak_162	chr17	84182541	84183222	682	*	Downstream (<1kb)	chr17	84183928	84187947	4020	-	12193	5406	ENSMUSG00000045817	Zfp36l2	zinc finger protein 36, C3H type-like 2	chr10	45745406	45746121	70.3172	chr10	45745626	45746003	33.4349	4.93641e-05	1.83372e-05
Peak_1677	chr3	159727055	159732619	5565	*	Distal Intergenic	chr3	159839695	159938664	98970	+	68151	-112640	ENSMUSG00000028173	Wls	wntless homolog (Drosophila)	chr6	76986669	76987494	42.8777	chr6	76986689	76987440	34.68	4.98386e-05	1.86993e-05
Peak_209	chr4	86263451	86263924	474	*	Intron (uc009vcq.2/77739, intron 12 of 27)	chr4	86053915	86428382	374468	+	77739	210009	ENSMUSG00000066113	Adamtsl1	ADAMTS-like 1	chr11	38552210	38552725	57.2673	chr11	38552304	38552675	33.2835	4.99573e-05	1.90545e-05
Peak_1181	chr9	70383349	70383757	409	*	Intron (uc009qnx.1/71602, intron 25 of 27)	chr9	70405694	70405753	60	-	100885839	22404	ENSMUSG00000093763	Mir5626	microRNA mir-5626	chr30	24086928	24087628	64.3997	chr30	24087003	24087375	32.6923	5.12514e-05	1.97691e-05
Peak_581	chr2	96714306	96714771	466	*	Intron (uc008lhc.2/241568, intron 2 of 7)	chr2	96318169	97631664	1313496	+	241568	396602	ENSMUSG00000050587	Lrrc4c	leucine rich repeat containing 4C	chr18	28058845	28059314	41.3379	chr18	28058857	28059304	33.2762	5.32799e-05	2.04846e-05
Peak_989	chr15	97938592	97939102	511	*	Distal Intergenic	chr15	97964229	97970286	6058	+	380967	-25637	ENSMUSG00000052369	Tmem106c	transmembrane protein 106C	chr27	6824115	6824656	44.72	chr27	6824181	6824583	34.6192	5.44219e-05	2.12049e-05
Peak_1902	chrX	133913552	133914002	451	*	Intron (uc009ufd.2/68792, intron 2 of 10)	chrX	133908425	133932446	24022	+	68792	5577	ENSMUSG00000031253	Srpx2	sushi-repeat-containing protein, X-linked 2	chrX	74518257	74518774	48.026	chrX	74518269	74518686	33.037	5.44908e-05	2.15553e-05
Peak_982	chr10	74993800	74994269	470	*	Intron (uc007fpt.1/14687, intron 3 of 3)	chr10	74967231	75015877	48647	+	14687	27038	ENSMUSG00000040009	Gnaz	guanine nucleotide binding protein, alpha z subunit	chr26	27784618	27785152	52.2191	chr26	27784715	27785057	31.3348	5.56447e-05	2.22574e-05
Peak_163	chr17	84421941	84422489	549	*	Intron (uc012axy.1/240174, intron 17 of 37)	chr17	84190056	84466208	276153	-	240174	44267	ENSMUSG00000024251	Thada	thyroid adenoma associated	chr10	46030886	46031442	70.0305	chr10	46030932	46031334	31.8173	5.59831e-05	2.26015e-05
Peak_1597	chr8	107684699	107685311	613	*	Distal Intergenic	chr8	107580380	107588482	8103	-	17463	-96829	ENSMUSG00000039067	Psmd7	proteasome (prosome, macropain) 26S subunit, non-ATPase, 7	chr5	79686937	79687605	58.2902	chr5	79687014	79687545	31.0635	5.60975e-05	2.29399e-05
Peak_11	chr10	24731327	24731699	373	*	Distal Intergenic	chr10	24641411	24712102	70692	-	18605	-19597	ENSMUSG00000037370	Enpp1	ectonucleotide pyrophosphatase/phosphodiesterase 1	chr1	337036	337409	38.4774	chr1	337050	337434	34.5951	5.63792e-05	2.32743e-05
Peak_317	chr15	59054764	59055209	446	*	3' UTR	chr15	58941234	59082026	140793	-	211401	27262	ENSMUSG00000022353	Mtss1	metastasis suppressor 1	chr13	22767948	22768404	44.7909	chr13	22768004	22768358	32.1482	5.88333e-05	2.39557e-05
Peak_59	chr17	5862964	5863726	763	*	Intron (uc008afj.1/66616, intron 1 of 17)	chr17	5841380	5930711	89332	+	66616	22346	ENSMUSG00000002365	Snx9	sorting nexin 9	chr1	47366850	47367262	43.4848	chr1	47366858	47367247	28.1821	5.90969e-05	2.42969e-05
Peak_1674	chr3	157105882	157106363	482	*	Intron (uc008rvb.1/320840, intron 4 of 6)	chr3	157534397	157548339	13943	+	53861	-428515	ENSMUSG00000028180	Zranb2	zinc finger, RAN-binding domain containing 2	chr6	74410018	74410518	39.6865	chr6	74410109	74410494	29.7421	6.00914e-05	2.46411e-05
Peak_1531	chr11	65505068	65505558	491	*	Distal Intergenic	chr11	65277654	65287833	10180	-	327946	-217725	ENSMUSG00000085162	Gm12295	predicted gene 12295	chr5	36422660	36423099	37.3772	chr5	36422624	36423043	34.0809	6.01319e-05	2.49791e-05
Peak_29	chr18	65786646	65787055	410	*	Distal Intergenic	chr18	65800578	65817657	17080	+	66286	-13932	ENSMUSG00000024516	Sec11c	SEC11 homolog C (S. cerevisiae)	chr1	17042125	17042590	39.301	chr1	17042130	17042604	29.5209	6.08432e-05	2.53174e-05
Peak_1729	chr18	11126980	11127486	507	*	Distal Intergenic	chr18	11042037	11052567	10531	-	68434	-74919	ENSMUSG00000097222	1010001N08Rik	RIKEN cDNA 1010001N08 gene	chr7	65888628	65889097	38.6335	chr7	65888602	65889055	28.4126	6.34106e-05	2.76257e-05
Peak_1548	chr4	100056354	100057308	955	*	Distal Intergenic	chr4	100095791	100442545	346755	+	26563	-39437	ENSMUSG00000035305	Ror1	receptor tyrosine kinase-like orphan receptor 1	chr5	46449587	46450591	45.5038	chr5	46450129	46450484	28.8026	6.45061e-05	2.79492e-05
Peak_622	chr1	126431526	126431917	392	*	Intron (uc007ckk.1/210356, intron 13 of 14)	chr1	125913636	126830632	916997	-	210356	399106	ENSMUSG00000049690	Nckap5	NCK-associated protein 5	chr19	36120888	36121280	34.879	chr19	36120895	36121294	34.3342	6.4677e-05	2.82686e-05
Peak_1501	chr9	35094427	35094849	423	*	Intron (uc009osm.1/20443, intron 10 of 10)	chr9	35116728	35130922	14195	+	78934	-22301	ENSMUSG00000070315	4930581F22Rik	RIKEN cDNA 4930581F22 gene	chr5	8147913	8148479	45.6042	chr5	8147957	8148388	28.1379	6.58853e-05	2.85929e-05
Peak_1622	chr5	137610584	137611031	448	*	Promoter (<=1kb)	chr5	137605107	137611404	6298	-	18542	820	ENSMUSG00000029718	Pcolce	procollagen C-endopeptidase enhancer protein	chr6	9089255	9089748	40.4641	chr6	9089411	9089711	26.2476	6.62692e-05	2.89149e-05
Peak_1702	chr1	164796434	164796878	445	*	Promoter (<=1kb)	chr1	164796732	164824266	27535	+	56429	0	ENSMUSG00000026574	Dpt	dermatopontin	chr7	29830154	29830607	38.5737	chr7	29830191	29830567	26.5887	6.77636e-05	2.95556e-05
Peak_1047	chr19	47679055	47679368	314	*	Intron (uc008hvi.2/12821, intron 46 of 52)	chr19	47646341	47692042	45702	-	12821	12987	ENSMUSG00000025064	Col17a1	collagen, type XVII, alpha 1	chr28	16387181	16387593	34.5869	chr28	16387236	16387599	31.4773	6.78196e-05	2.98745e-05
Peak_486	chr12	12223312	12223684	373	*	Distal Intergenic	chr12	12262139	12376361	114223	+	76820	-38827	ENSMUSG00000020589	Fam49a	family with sequence similarity 49, member A	chr17	12358756	12359230	62.9736	chr17	12358776	12359195	27.4964	6.78891e-05	3.01886e-05
Peak_959	chr1	90743984	90744449	466	*	Distal Intergenic	chr1	90766860	90843971	77112	-	12835	99987	ENSMUSG00000048126	Col6a3	collagen, type VI, alpha 3	chr25	47935774	47936279	39.3824	chr25	47935836	47936232	25.7255	6.79957e-05	3.04985e-05
Peak_1780	chr12	79846711	79847150	440	*	Distal Intergenic	chr12	80107760	80113013	5254	-	12192	266302	ENSMUSG00000021127	Zfp36l1	zinc finger protein 36, C3H type-like 1	chr8	42385902	42386347	37.8821	chr8	42385906	42386319	25.9108	6.95678e-05	3.08162e-05
Peak_1021	chr6	121380670	121381007	338	*	Intron (uc009dom.2/243621, intron 2 of 13)	chr6	121343088	121365773	22686	+	14411	37919	ENSMUSG00000030109	Slc6a12	solute carrier family 6 (neurotransmitter transporter, betaine/GABA), member 12	chr27	42251512	42251932	35.2161	chr27	42251542	42251978	25.6897	7.35826e-05	3.14953e-05
Peak_1875	chr2	30913230	30913345	116	*	Distal Intergenic	chr2	30889471	30903297	13827	-	64292	-10048	ENSMUSG00000050737	Ptges	prostaglandin E synthase	chr9	54066201	54066863	51.9878	chr9	54066442	54066774	25.6897	7.3724e-05	3.18305e-05
Peak_891	chr2	136802843	136803495	653	*	Distal Intergenic	chr2	136891218	137069778	178561	+	74243	-88375	ENSMUSG00000027281	Slx4ip	SLX4 interacting protein	chr24	11980673	11981368	34.9112	chr24	11980822	11981284	24.1438	7.74135e-05	3.25373e-05
Peak_1200	chr9	56894497	56894822	326	*	3' UTR	chr9	56865104	56899870	34767	+	121021	29718	ENSMUSG00000032911	Cspg4	chondroitin sulfate proteoglycan 4	chr30	38470072	38470526	49.7867	chr30	38470124	38470502	24.2823	8.00388e-05	3.32516e-05
Peak_1175	chr9	71888538	71888910	373	*	Intron (uc009qpe.3/21406, intron 13 of 13)	chr9	71963441	71963460	20	+	723889	-74903	NA	Mir378a	microRNA 378a	chr30	22421401	22421798	33.5557	chr30	22421458	22421799	36.6856	8.19491e-05	3.36233e-05
Peak_1634	chr5	139522033	139522261	229	*	Promoter (1-2kb)	chr5	139523751	139541339	17589	+	74973	-1718	NA	4930500L23Rik	RIKEN cDNA 4930500L23 gene	chr6	15675533	15675980	41.3379	chr6	15675550	15675976	21.4633	8.24909e-05	3.39935e-05
Peak_1108	chr4	12775857	12776267	411	*	Distal Intergenic	chr4	12906837	12981485	74649	+	208820	-130980	ENSMUSG00000055963	Triqk	triple QxxK/R motif containing	chr29	38130788	38131222	35.1164	chr29	38130802	38131216	22.2315	8.25276e-05	3.43584e-05
Peak_1909	chrX	42398822	42399314	493	*	Distal Intergenic	chrX	42502453	42522075	19623	+	20400	-103631	ENSMUSG00000005696	Sh2d1a	SH2 domain containing 1A	chrX	95655199	95655611	33.8167	chrX	95655203	95655680	47.4692	8.32864e-05	3.47236e-05
Peak_766	chr8	84655792	84656365	574	*	Distal Intergenic	chr8	84661331	84662852	1522	-	15936	7060	ENSMUSG00000053560	Ier2	immediate early response 2	chr20	49065313	49065974	37.8192	chr20	49065671	49065954	21.415	8.47946e-05	3.50945e-05
Peak_1849	chr11	88425708	88426305	598	*	Intron (uc007kvl.2/76626, intron 7 of 13)	chr11	88352773	88352864	92	+	100628571	73532	ENSMUSG00000092985	Mir378b	microRNA 378b	chr9	32316459	32317183	43.1488	chr9	32316730	32317098	21.2796	8.58111e-05	3.54674e-05
Peak_206	chr4	84637515	84637909	395	*	Intron (uc008tli.2/242509, intron 5 of 5)	chr4	84272542	84675086	402545	-	242509	37571	ENSMUSG00000028487	Bnc2	basonuclin 2	chr11	36902355	36902719	43.7535	chr11	36902361	36902679	21.2796	8.63499e-05	3.58388e-05
Peak_1270	chr16	33622035	33622297	263	*	Intron (uc007zad.1/171286, intron 8 of 12)	chr16	33684466	33768195	83730	+	77446	-62431	ENSMUSG00000075254	Heg1	HEG homolog 1 (zebrafish)	chr33	28110292	28110813	34.0808	chr33	28110365	28110755	21.4633	8.65273e-05	3.62061e-05
Peak_1504	chr9	37054066	37054509	444	*	Intron (uc009oue.3/208076, intron 11 of 12)	chr9	36890979	37147322	256344	-	208076	93256	ENSMUSG00000035934	Pknox2	Pbx/knotted 1 homeobox 2	chr5	9215763	9216200	60.2806	chr5	9215779	9216195	23.9187	8.87211e-05	3.65839e-05
Peak_1595	chr8	109097774	109098145	372	*	Intron (uc009nie.1/uc009nie.1, intron 2 of 9)	chr8	108936860	108936938	79	+	100526511	161285	NA	Mir3108	microRNA 3108	chr5	78307342	78307794	56.0275	chr5	78307386	78307745	23.3382	8.94258e-05	3.69614e-05
Peak_1405	chr1	131747620	131748025	406	*	Intron (uc007cns.1/320718, intron 1 of 20)	chr1	131744022	131770405	26384	+	320718	4003	ENSMUSG00000042268	Slc26a9	solute carrier family 26, member 9	chr38	2299459	2299897	42.1068	chr38	2299500	2299894	20.7895	9.02134e-05	3.7339e-05
Peak_1065	chr19	59400251	59400651	401	*	Distal Intergenic	chr19	59296084	59345780	49697	-	107368	-54871	ENSMUSG00000074746	Pdzd8	PDZ domain containing 8	chr28	27924471	27924879	38.1539	chr28	27924475	27924876	20.5902	9.08866e-05	3.77161e-05
Peak_1358	chr1	45472696	45473108	413	*	Intron (uc007awr.1/12832, intron 53 of 53)	chr1	45374331	45503282	128952	-	12832	30586	ENSMUSG00000026042	Col5a2	collagen, type V, alpha 2	chr36	30642610	30643051	34.6865	chr36	30642676	30643018	20.6553	9.17306e-05	3.80938e-05
Peak_86	chr4	71131180	71131795	616	*	Distal Intergenic	chr4	70431927	70534928	103002	-	230316	-596867	ENSMUSG00000039270	Megf9	multiple EGF-like-domains 9	chr1	78244361	78244900	30.7399	chr1	78244402	78244988	41.2809	9.32266e-05	3.84767e-05
Peak_1697	chr1	159939563	159939982	420	*	Distal Intergenic	chr1	160044380	160078586	34207	+	67647	-104817	ENSMUSG00000090394	4930523C07Rik	RIKEN cDNA 4930523C07 gene	chr7	24137562	24137996	46.8388	chr7	24137553	24137991	22.0909	9.35512e-05	3.88565e-05
Peak_25	chr18	66475328	66475520	193	*	Distal Intergenic	chr18	66458604	66465558	6955	+	58801	16916	ENSMUSG00000024521	Pmaip1	phorbol-12-myristate-13-acetate-induced protein 1	chr1	16461060	16461536	56.2919	chr1	16461137	16461483	22.903	9.49285e-05	3.9612e-05
Peak_1689	chr1	153265567	153265997	431	*	Intron (uc007czu.1/226519, intron 27 of 27)	chr1	153218922	153332786	113865	-	226519	67219	ENSMUSG00000026478	Lamc1	laminin, gamma 1	chr7	16476475	16476877	72.6883	chr7	16476478	16476917	25.469	9.50222e-05	3.99864e-05
Peak_1234	chr5	103402272	103402596	325	*	Distal Intergenic	chr5	103425192	103598361	173170	+	19249	-22920	ENSMUSG00000034573	Ptpn13	protein tyrosine phosphatase, non-receptor type 13	chr32	10098597	10098966	30.2771	chr32	10098646	10098990	36.2614	9.61018e-05	4.0363e-05
Peak_529	chr2	128749880	128750183	304	*	Exon (uc008mgt.1/17289, exon 5 of 19)	chr2	128698997	128802188	103192	+	17289	51186	ENSMUSG00000014361	Mertk	c-mer proto-oncogene tyrosine kinase	chr17	36395817	36396340	47.5489	chr17	36395848	36396265	21.4381	9.72906e-05	4.07426e-05
Peak_610	chr3	41284935	41285367	433	*	Distal Intergenic	chr3	41066326	41083046	16721	-	70804	-202321	ENSMUSG00000049940	Pgrmc2	progesterone receptor membrane component 2	chr19	12499689	12500120	43.9002	chr19	12499759	12500068	21.2712	9.87286e-05	4.11266e-05
Peak_1616	chr5	134728454	134728808	355	*	Intron (uc008zwv.1/13717, intron 28 of 36)	chr5	134702596	134747254	44659	-	13717	18800	ENSMUSG00000029675	Eln	elastin	chr6	6318505	6318916	29.0648	chr6	6318536	6318913	35.5699	0.000102886	4.15329e-05
Peak_1715	chr3	88993331	88993723	393	*	Intron (uc008pxj.1/192195, intron 2 of 26)	chr3	88950364	89079375	129012	+	192195	43359	ENSMUSG00000028053	Ash1l	ash1 (absent, small, or homeotic)-like (Drosophila)	chr7	42117291	42117829	29.8631	chr7	42117292	42117734	42.3131	0.000105089	4.19483e-05
Peak_1107	chr4	13364684	13365222	539	*	Distal Intergenic	chr4	13743302	13895055	151754	+	12395	-378618	ENSMUSG00000006586	Runx1t1	runt-related transcription factor 1; translocated to, 1 (cyclin D-related)	chr29	37618318	37618817	30.4695	chr29	37618313	37618855	66.4155	0.000140337	4.30039e-05
Peak_1040	chr19	42368709	42369255	547	*	Intron (uc008hno.1/72832, intron 13 of 14)	chr19	42283037	42431783	148747	-	72832	63074	ENSMUSG00000042401	Crtac1	cartilage acidic protein 1	chr28	11172071	11172533	33.5557	chr28	11172021	11172570	33.9209	0.000178178	4.38704e-05
Peak_1737	chr18	62705212	62705564	353	*	Intron (uc012bdy.1/100038417, intron 4 of 4)	chr18	62607540	62741387	133848	-	100038417	36175	ENSMUSG00000073551	Spink13	serine peptidase inhibitor, Kazal type 13	chr7	76117334	76117783	33.4503	chr7	76117371	76117760	27.3747	0.000191117	4.48082e-05
Peak_702	chr4	131939423	131939943	521	*	Intron (uc008vak.3/269587, intron 6 of 7)	chr4	131921771	131923140	1370	+	623230	18172	ENSMUSG00000070720	Tmem200b	transmembrane protein 200B	chr2	71492853	71493360	33.7003	chr2	71492874	71493438	26.666	0.000192633	4.57438e-05
Peak_1433	chr10	60338483	60339028	546	*	Intron (uc007feu.3/22295, intron 31 of 34)	chr10	60346851	60372684	25834	+	74048	-8368	ENSMUSG00000020101	4632428N05Rik	RIKEN cDNA 4632428N05 gene	chr4	22536165	22537029	31.7568	chr4	22536166	22536949	28.3391	0.000196323	4.66909e-05
Peak_309	chr15	50746984	50747447	464	*	Intron (uc007vqw.2/83925, intron 2 of 8)	chr15	50889025	50889114	90	-	100316685	142130	ENSMUSG00000084458	Mir1907	microRNA 1907	chr13	15112509	15112968	30.6016	chr13	15112523	15112975	33.4181	0.000198221	4.76379e-05
Peak_398	chr6	52504575	52505222	648	*	Distal Intergenic	chr6	52492451	52500085	7635	+	74304	12771	NA	1700094M24Rik	RIKEN cDNA 1700094M24 gene	chr14	40623071	40623666	32.5356	chr14	40623099	40623512	26.6206	0.00019867	4.8576e-05
Peak_1863	chr11	76476688	76477481	794	*	Intron (uc007kfs.1/109934, intron 19 of 21)	chr11	76407167	76416312	9146	+	56322	70314	ENSMUSG00000020843	Timm22	translocase of inner mitochondrial membrane 22	chr9	44757429	44758056	31.3944	chr9	44757454	44757833	27.2456	0.000201758	4.95216e-05
Peak_725	chr6	112909504	112910070	567	*	Intron (uc009deh.1/259302, intron 21 of 21)	chr6	112717972	112947266	229295	-	259302	37762	ENSMUSG00000030257	Srgap3	SLIT-ROBO Rho GTPase activating protein 3	chr20	8933046	8933537	30.6652	chr20	8933089	8933440	26.9001	0.000206442	5.14319e-05
Peak_1781	chr12	80033989	80034320	332	*	Distal Intergenic	chr12	80107760	80113013	5254	-	12192	79024	ENSMUSG00000021127	Zfp36l1	zinc finger protein 36, C3H type-like 1	chr8	42576867	42577289	33.613	chr8	42576928	42577241	23.4644	0.000207693	5.23789e-05
Peak_20	chr1	106983664	106984252	589	*	Intron (uc007chf.1/241196, intron 3 of 7)	chr1	106980984	107001195	20212	+	241196	3268	ENSMUSG00000048775	Serpinb13	serine (or cysteine) peptidase inhibitor, clade B (ovalbumin), member 13	chr1	13501794	13502266	33.2728	chr1	13501661	13502243	23.7053	0.00020878	5.33211e-05
Peak_118	chr10	128779531	128779874	344	*	Distal Intergenic	chr10	128790910	128800824	9915	+	58223	-11379	ENSMUSG00000025355	Mmp19	matrix metallopeptidase 19	chr10	228571	229049	30.4757	chr10	228607	228982	25.0718	0.000214362	5.52071e-05
Peak_1094	chr3	14861864	14862184	321	*	Promoter (1-2kb)	chr3	14863538	14872373	8836	+	12350	-1674	ENSMUSG00000027559	Car3	carbonic anhydrase 3	chr29	31933367	31933818	31.8661	chr29	31933397	31933834	22.1847	0.000220946	5.71402e-05
Peak_1442	chr14	24234969	24235084	116	*	Intron (uc007sqg.1/71228, intron 31 of 31)	chr14	24133953	24245920	111968	-	71228	10951	ENSMUSG00000021782	Dlg5	discs, large homolog 5 (Drosophila)	chr4	27795207	27795686	32.8415	chr4	27795303	27795631	21.6988	0.000221881	5.81036e-05
Peak_1772	chr12	73367564	73368084	521	*	Intron (uc007nwl.2/380765, intron 1 of 3)	chr12	73364075	73409563	45489	-	380765	41999	NA	D830013O20Rik	RIKEN cDNA D830013O20 gene	chr8	36037124	36037619	29.5272	chr8	36037094	36037600	24.6934	0.000224028	5.90683e-05
Peak_861	chr14	32002999	32003442	444	*	Distal Intergenic	chr14	32029103	32058326	29224	+	78754	-26104	ENSMUSG00000021903	Galnt15	UDP-N-acetyl-alpha-D-galactosamine:polypeptide N-acetylgalactosaminyltransferase 15	chr23	26635933	26636372	28.5351	chr23	26635941	26636347	30.5302	0.000224399	6.0024e-05
Peak_52	chr10	7040230	7040619	390	*	Intron (uc007efd.1/320495, intron 8 of 8)	chr10	6886365	7052479	166115	-	320495	12249	ENSMUSG00000064065	Ipcef1	interaction protein for cytohesin exchange factors 1	chr1	44217929	44218322	32.7825	chr1	44217938	44218282	21.4381	0.000225428	6.09746e-05
Peak_1475	chr11	55397463	55397828	366	*	Intron (uc007izh.2/20692, intron 2 of 9)	chr11	55394501	55420080	25580	-	20692	22617	ENSMUSG00000018593	Sparc	secreted acidic cysteine rich glycoprotein	chr4	57678953	57679361	29.1593	chr4	57679008	57679411	24.2823	0.000227795	6.28591e-05
Peak_1668	chr3	144025449	144026183	735	*	Distal Intergenic	chr3	144188530	144205255	16726	-	16911	179806	ENSMUSG00000028266	Lmo4	LIM domain only 4	chr6	60743992	60744729	28.3725	chr6	60743972	60744410	27.0523	0.000228369	6.37942e-05
Peak_1440	chr14	21462362	21462905	544	*	Distal Intergenic	chr14	21499770	21672478	172709	+	54169	-37408	ENSMUSG00000021767	Kat6b	K(lysine) acetyltransferase 6B	chr4	25072389	25072887	29.992	chr4	25072347	25072847	22.3596	0.00022856	6.47199e-05
Peak_1756	chr12	57496307	57496773	467	*	Distal Intergenic	chr12	57540632	57546121	5490	-	15375	49814	ENSMUSG00000035451	Foxa1	forkhead box A1	chr8	16036056	16036536	33.7603	chr8	16036125	16036466	21.228	0.000228561	6.56352e-05
Peak_391	chr6	51002730	51003295	566	*	Distal Intergenic	chr6	50776115	50815033	38919	+	319981	227180	NA	C530044C16Rik	RIKEN cDNA C530044C16 gene	chr14	39032690	39033269	29.0354	chr14	39032766	39033199	21.5556	0.000240568	6.84565e-05
Peak_37	chr10	18694363	18694556	194	*	Intron (uc007emn.1/215821, intron 30 of 33)	chr10	18588011	18743758	155748	-	215821	49395	ENSMUSG00000019852	D10Bwg1379e	DNA segment, Chr 10, Brigham & Women's Genetics 1379 expressed	chr1	30529528	30529961	28.5351	chr1	30529582	30529994	21.4936	0.000243577	6.94135e-05
Peak_477	chr12	26456242	26456595	354	*	Promoter (<=1kb)	chr12	26442743	26456452	13710	-	58185	0	ENSMUSG00000020641	Rsad2	radical S-adenosyl methionine domain containing 2	chr17	4488081	4488476	28.733	chr17	4488076	4488451	21.3322	0.000245762	7.03719e-05
Peak_187	chr18	55246729	55247324	596	*	Distal Intergenic	chr18	54888045	54992591	104547	-	269023	-254733	ENSMUSG00000052713	Zfp608	zinc finger protein 608	chr11	14655949	14656431	28.2225	chr11	14656071	14656478	20.8224	0.000253213	7.13602e-05
Peak_917	chr2	166605226	166605790	565	*	Intron (uc008nyn.1/277360, intron 30 of 39)	chr2	166566345	166713832	147488	-	277360	108606	ENSMUSG00000039621	Prex1	phosphatidylinositol-3,4,5-trisphosphate-dependent Rac exchange factor 1	chr24	35454569	35455126	40.4641	chr24	35454537	35455193	20.4818	0.00033476	7.27764e-05
Peak_808	chr7	114103746	114104083	338	*	Intron (uc009jhw.2/66922, intron 5 of 5)	chr7	114046782	114117781	71000	-	66922	14035	ENSMUSG00000055723	Rras2	related RAS viral (r-ras) oncogene homolog 2	chr21	37097822	37098165	37.8332	chr21	37097780	37098159	19.6571	0.000349121	7.57102e-05
Peak_269	chr1	21112574	21112997	424	*	Distal Intergenic	chr1	21001397	21079225	77829	-	170829	-33772	ENSMUSG00000041779	Tram2	translocating chain-associating membrane protein 2	chr12	20247650	20248051	34.3071	chr12	20247662	20248080	19.0049	0.000363848	7.87388e-05
Peak_803	chr7	112121650	112122169	520	*	Exon (uc009jgi.1/50781, exon 4 of 7)	chr7	112116019	112159057	43039	-	50781	37407	ENSMUSG00000030772	Dkk3	dickkopf homolog 3 (Xenopus laevis)	chr21	35037411	35038023	33.9309	chr21	35037588	35037996	18.6513	0.000373497	8.0282e-05
Peak_1388	chr1	63768044	63768433	390	*	Exon (uc029qow.1/74426, exon 2 of 3)	chr1	63754909	63769267	14359	-	74426	1223	ENSMUSG00000025961	4933402D24Rik	RIKEN cDNA 4933402D24 gene	chr37	15316963	15317345	38.4338	chr37	15316998	15317376	18.7008	0.000376886	8.18268e-05
Peak_978	chr5	112597915	112598254	340	*	Distal Intergenic	chr5	112582936	112589996	7061	-	67325	-8258	ENSMUSG00000097962	1700034G24Rik	RIKEN cDNA 1700034G24 gene	chr26	19865722	19866423	39.1365	chr26	19865727	19866247	18.3214	0.000388078	8.34136e-05
Peak_1493	chr15	12084829	12085142	314	*	Distal Intergenic	chr15	12117851	12185449	67599	+	22763	-33022	ENSMUSG00000022201	Zfr	zinc finger RNA binding protein	chr4	75004470	75004878	34.7086	chr4	75004489	75004809	17.4189	0.000390468	8.49964e-05
Peak_719	chr6	91549577	91549947	371	*	Distal Intergenic	chr6	91516035	91522620	6586	+	67678	33912	ENSMUSG00000034192	Lsm3	LSM3 homolog, U6 small nuclear RNA associated (S. cerevisiae)	chr20	4371078	4371510	38.3919	chr20	4371100	4371493	17.2228	0.000411402	8.82712e-05
Peak_1651	chr3	113696387	113696849	463	*	Distal Intergenic	chr3	113605067	113630149	25083	-	67225	-66700	ENSMUSG00000027981	Rnpc3	RNA-binding region (RNP1, RRM) containing 3	chr6	47113328	47113795	37.6274	chr6	47113414	47113746	17.037	0.000417632	8.99431e-05
Peak_369	chr6	4457533	4457930	398	*	Distal Intergenic	chr6	4505697	4541543	35847	+	12843	-48164	ENSMUSG00000029661	Col1a2	collagen, type I, alpha 2	chr14	19839907	19840285	25.6779	chr14	19839895	19840261	41.272	0.000417933	9.15996e-05
Peak_815	chr2	110411591	110412126	536	*	Distal Intergenic	chr2	110360925	110362993	2069	-	67606	-49133	ENSMUSG00000074971	Fibin	fin bud initiation factor homolog (zebrafish)	chr21	47624533	47624937	24.4724	chr21	47624409	47624981	36.0319	0.000426099	9.32805e-05
Peak_1315	chr13	45469642	45470175	534	*	Distal Intergenic	chr13	45507469	45546381	38913	+	66355	-37827	ENSMUSG00000000253	Gmpr	guanosine monophosphate reductase	chr35	15344814	15345374	36.1778	chr35	15344848	15345289	16.6655	0.000427826	9.49532e-05
Peak_1644	chr16	4658716	4659097	382	*	Intron (uc007xzy.1/78885, intron 21 of 27)	chr16	4639945	4651166	11222	+	246154	19152	ENSMUSG00000039646	Vasn	vasorin	chr6	37005583	37006004	37.8192	chr6	37005564	37005948	16.654	0.000436316	9.99793e-05
Peak_1266	chr16	43221187	43221679	493	*	Intron (uc007zga.3/56490, intron 2 of 10)	chr16	43410518	43420196	9679	-	626693	199009	ENSMUSG00000085499	Gm15713	predicted gene 15713	chr33	18951326	18951807	35.6318	chr33	18951355	18951758	16.2817	0.00044432	0.000103305
Peak_1509	chr9	41173275	41173987	713	*	Distal Intergenic	chr9	41013641	41157494	143854	-	72828	-16493	ENSMUSG00000032020	Ubash3b	ubiquitin associated and SH3 domain containing, B	chr5	11656147	11656635	54.9763	chr5	11656209	11656567	20.569	0.000448697	0.000104982
Peak_505	chr5	32480690	32481368	679	*	Exon (uc008wzq.2/19046, exon 3 of 8)	chr5	32458970	32493712	34743	+	19046	22398	ENSMUSG00000014956	Ppp1cb	protein phosphatase 1, catalytic subunit, beta isoform	chr17	22683098	22683719	36.8655	chr17	22683301	22683680	16.2478	0.000451009	0.000106654
Peak_1552	chr4	104717928	104718232	305	*	Exon (uc008txw.2/13131, exon 10 of 15)	chr4	104766317	104804548	38232	+	110382	-48389	ENSMUSG00000029656	C8b	complement component 8, beta polypeptide	chr5	52475803	52476253	45.8717	chr5	52475822	52476230	18.8763	0.000456883	0.000109979
Peak_1183	chr9	68813013	68813655	643	*	Intron (uc009qmx.2/19883, intron 1 of 10)	chr9	68765346	68773322	7977	+	320440	48309	NA	9530091C08Rik	RIKEN cDNA 9530091C08 gene	chr30	25867359	25867844	35.2253	chr30	25867439	25867812	15.9397	0.000459708	0.000111644
Peak_588	chr2	90667765	90668242	478	*	Distal Intergenic	chr2	90677215	90736328	59114	+	59015	-9450	ENSMUSG00000051329	Nup160	nucleoporin 160	chr18	41839224	41839786	47.2375	chr18	41839346	41839775	18.7916	0.000476475	0.000113373
Peak_568	chr5	23409924	23410733	810	*	Intron (uc008wpw.1/uc008wpw.1, intron 7 of 7)	chr5	23431808	23434353	2546	-	269630	24429	ENSMUSG00000073147	5031425E22Rik	RIKEN cDNA 5031425E22 gene	chr18	15369942	15370994	39.1107	chr18	15369978	15370934	16.038	0.000477	0.000115089
Peak_439	chr3	80136011	80136378	368	*	Distal Intergenic	chr3	79885930	79946278	60349	+	68659	250448	ENSMUSG00000027955	Fam198b	family with sequence similarity 198, member B	chr15	55175013	55175489	46.6065	chr15	55175057	55175446	18.4571	0.000480647	0.000116805
Peak_935	chr8	57572859	57573253	395	*	Intron (uc009lsy.2/108150, intron 10 of 11)	chr8	57511843	57515999	4157	+	97165	61410	ENSMUSG00000054717	Hmgb2	high mobility group box 2	chr25	23879721	23880148	39.783	chr25	23879802	23880115	16.0037	0.000485927	0.00011853
Peak_356	chr6	28786471	28786927	457	*	Intron (uc012eiu.1/56463, intron 14 of 16)	chr6	28828126	28831747	3622	-	192198	45276	ENSMUSG00000049939	Lrrc4	leucine rich repeat containing 4	chr14	8374929	8375376	34.4582	chr14	8374986	8375323	15.4067	0.000586755	0.000122812
Peak_1293	chr3	29959001	29959435	435	*	Intron (uc008oun.2/14013, intron 2 of 12)	chr3	29891017	29924191	33175	+	102636083	68418	NA	Mannr	Mecom adjacent non-protein coding RNA	chr34	33755748	33756226	34.3476	chr34	33755767	33756108	14.9456	0.000621297	0.000125109
Peak_757	chr14	31215778	31216226	449	*	Promoter (2-3kb)	chr14	31217873	31229511	11639	+	218877	-2095	ENSMUSG00000021904	Sema3g	sema domain, immunoglobulin domain (Ig), short basic domain, secreted, (semaphorin) 3G	chr20	37320512	37320952	43.1488	chr20	37320532	37320969	12.6585	0.000655519	0.000127542
Peak_900	chr2	131383102	131383425	324	*	Intron (uc029uer.1/100526526, intron 1 of 1)	chr2	131298488	131352892	54405	-	51902	-30533	ENSMUSG00000048911	Rnf24	ring finger protein 24	chr24	17363948	17364487	35.2822	chr24	17364117	17364479	14.6009	0.000666429	0.000130003
Peak_1427	chr10	67747441	67747874	434	*	Distal Intergenic	chr10	67886105	67912662	26558	-	216049	165221	ENSMUSG00000037855	Zfp365	zinc finger protein 365	chr4	14495525	14495943	27.757	chr4	14495501	14495931	26.3304	0.000717153	0.000132672
Peak_196	chr13	56600171	56600559	389	*	Distal Intergenic	chr13	56609603	56639339	29737	+	21810	-9432	ENSMUSG00000035493	Tgfbi	transforming growth factor, beta induced	chr11	23928333	23928736	34.0515	chr11	23928369	23928697	11.3515	0.000717547	0.000135318
Peak_841	chr8	7976362	7976921	560	*	Distal Intergenic	chr8	8617439	8660773	43335	-	13642	684411	ENSMUSG00000001300	Efnb2	ephrin B2	chr22	54993961	54994522	27.3842	chr22	54994003	54994445	33.4033	0.000734492	0.000138017
Peak_549	chr3	101161375	101161850	476	*	Distal Intergenic	chr3	101040236	101110166	69931	-	19221	-51684	ENSMUSG00000027864	Ptgfrn	prostaglandin F2 receptor negative regulator	chr17	54256872	54257312	27.5159	chr17	54256828	54257278	23.7117	0.000741638	0.000140724
Peak_1502	chr9	35156433	35156805	373	*	Intron (uc009osp.1/69305, intron 4 of 5)	chr9	35124414	35175987	51574	-	69305	19554	ENSMUSG00000032040	Dcps	decapping enzyme, scavenger	chr5	8197628	8197945	26.6562	chr5	8197610	8197987	31.9907	0.000751709	0.000143452
Peak_135	chr15	78961636	78961960	325	*	Intron (uc007wrx.1/110253, intron 7 of 7)	chr15	78947724	79005869	58146	+	110253	14236	ENSMUSG00000033088	Triobp	TRIO and F-actin binding protein	chr10	26903408	26903920	27.6796	chr10	26903514	26903880	22.1492	0.00075201	0.000146156
Peak_1263	chr16	45923889	45924502	614	*	Intron (uc007zjc.1/208177, intron 15 of 15)	chr16	45746231	45953598	207368	-	208177	29709	ENSMUSG00000033149	Phldb2	pleckstrin homology-like domain, family B, member 2	chr33	16427542	16428054	22.9991	chr33	16427513	16428113	60.4894	0.000756657	0.000148858
Peak_1144	chr7	75397692	75398184	493	*	Distal Intergenic	chr7	75455534	75754609	299076	+	75547	-57842	ENSMUSG00000066406	Akap13	A kinase (PRKA) anchor protein 13	chr3	48947225	48947713	26.3546	chr3	48947256	48947692	29.5825	0.000757959	0.000151541
Peak_907	chr2	152729545	152730006	462	*	Distal Intergenic	chr2	152736251	152737410	1160	+	15901	-6706	ENSMUSG00000042745	Id1	inhibitor of DNA binding 1	chr24	21086454	21086972	39.1365	chr24	21086559	21086962	14.3002	0.000758459	0.000154203
Peak_1006	chr6	144264293	144264740	448	*	Intron (uc009eqn.1/20678, intron 10 of 13)	chr6	144672868	144693832	20965	+	66760	-408575	ENSMUSG00000085785	Sox5os3	SRY (sex determining region Y)-box 5, opposite strand 3	chr27	23373279	23373728	41.1227	chr27	23373318	23373644	14.6606	0.000759681	0.000156847
Peak_484	chr12	15644089	15644562	474	*	Distal Intergenic	chr12	15800994	15801101	108	-	102465204	157012	NA	Mir6387	microRNA mir-6387	chr17	9368719	9369206	26.1192	chr17	9368725	9369184	26.1513	0.000761183	0.000159475
Peak_848	chr9	122264848	122265156	309	*	Intron (uc009ser.2/102566, intron 9 of 12)	chr9	122273890	122274028	139	-	102465896	9180	NA	Mir8106	microRNA mir-8106	chr23	2709842	2710240	27.0182	chr23	2709933	2710239	21.6988	0.000769836	0.000162117
Peak_1122	chr13	78426153	78426678	526	*	Distal Intergenic	chr13	78188973	78198982	10010	-	13865	-227696	ENSMUSG00000069171	Nr2f1	nuclear receptor subfamily 2, group F, member 1	chr3	15846505	15846993	25.7639	chr3	15846488	15846889	24.8434	0.000774447	0.000164756
Peak_1828	chr9	43779675	43779827	153	*	Intron (uc009pbj.1/58235, intron 1 of 5)	chr9	43744576	43807461	62886	+	58235	35251	ENSMUSG00000032012	Pvrl1	poliovirus receptor-related 1	chr9	15408594	15409070	26.0101	chr9	15408632	15409021	32.4315	0.000774912	0.000167375
Peak_1260	chr16	50286621	50286880	260	*	Intron (uc007zkn.2/70508, intron 14 of 14)	chr16	50191844	50432389	240546	-	70508	145768	ENSMUSG00000022641	Bbx	bobby sox homolog (Drosophila)	chr33	12996274	12996641	26.6562	chr33	12996262	12996665	21.8298	0.00077579	0.000169975
Peak_85	chr4	72204345	72204852	508	*	Downstream (<1kb)	chr4	72201244	72203930	2687	+	68285	3608	NA	C630043F03Rik	RIKEN cDNA C630043F03 gene	chr1	77547783	77548294	36.1108	chr1	77547788	77548216	11.3393	0.000781301	0.000172576
Peak_879	chr16	29840379	29840805	427	*	Distal Intergenic	chr16	29957927	29979124	21198	-	328657	138745	NA	Gm1968	predicted gene 1968	chr23	52281762	52282173	23.3393	chr23	52281768	52282141	22.283	0.000787781	0.000177752
Peak_633	chr2	52010303	52010679	377	*	Distal Intergenic	chr2	52038113	52056681	18569	+	21930	-27810	ENSMUSG00000053475	Tnfaip6	tumor necrosis factor alpha induced protein 6	chr19	52591534	52591942	23.3393	chr19	52591559	52591906	25.1764	0.000787887	0.000180316
Peak_242	chr4	62851528	62851997	470	*	Distal Intergenic	chr4	62965574	63134030	168457	+	72701	-114046	ENSMUSG00000028358	Zfp618	zinc finger protein 618	chr11	68068158	68068671	26.993	chr11	68068316	68068633	21.1323	0.000788188	0.000182859
Peak_802	chr7	111156544	111156960	417	*	Distal Intergenic	chr7	111117673	111122675	5003	-	75479	-34285	NA	1700012D14Rik	RIKEN cDNA 1700012D14 gene	chr21	34050841	34051282	23.088	chr21	34050843	34051244	23.2403	0.000793558	0.000185404
Peak_1269	chr16	33870501	33870881	381	*	Intron (uc007zan.2/16419, intron 3 of 14)	chr16	33829665	33949338	119674	+	16419	41216	ENSMUSG00000022817	Itgb5	integrin beta 5	chr33	27887888	27888616	25.2671	chr33	27887968	27888454	23.2644	0.000803807	0.000190473
Peak_1173	chr9	72127618	72128140	523	*	Distal Intergenic	chr9	71844252	72111819	267568	-	21406	-16321	ENSMUSG00000032228	Tcf12	transcription factor 12	chr30	22089605	22090133	37.6223	chr30	22089708	22090014	11.3833	0.00080647	0.000193008
Peak_1813	chr12	112787980	112788196	217	*	Exon (uc007pff.1/uc007pff.1, exon 2 of 7)	chr12	112808975	112816245	7271	+	217887	-20995	ENSMUSG00000037594	BC022687	cDNA sequence BC022687	chr8	72430167	72430620	22.9095	chr8	72430173	72430585	25.2597	0.000807395	0.000195526
Peak_1043	chr19	46422435	46423077	643	*	Intron (uc008htn.2/24069, intron 1 of 6)	chr19	46396896	46488804	91909	+	24069	26181	ENSMUSG00000025231	Sufu	suppressor of fused homolog (Drosophila)	chr28	15032187	15032819	25.344	chr28	15032325	15032709	22.0909	0.00080774	0.000198025
Peak_226	chr4	46983750	46984110	361	*	Intron (uc008sug.1/242425, intron 18 of 18)	chr4	46663898	46991714	327817	-	242425	7964	ENSMUSG00000039809	Gabbr2	gamma-aminobutyric acid (GABA) B receptor, 2	chr11	55810233	55810707	22.6689	chr11	55810325	55810683	21.5319	0.000808732	0.000200508
Peak_36	chr10	19168439	19168800	362	*	Intron (uc007enc.2/100504265, intron 2 of 3)	chr10	19141749	19207947	66199	+	100504265	27051	NA	Gm20139	predicted gene, 20139	chr1	30118409	30118856	22.8006	chr1	30118452	30118847	21.2287	0.000808931	0.000202971
Peak_1847	chr11	90119851	90120301	451	*	Distal Intergenic	chr11	90187683	90278573	90891	+	67468	-67832	ENSMUSG00000003948	Mmd	monocyte to macrophage differentiation-associated	chr9	30596721	30597147	25.2498	chr9	30596765	30597118	22.9411	0.00080902	0.000205415
Peak_540	chr6	85073240	85073653	414	*	Promoter (2-3kb)	chr6	85076141	85077126	986	+	108176	-2901	NA	Npm3-ps1	nucleoplasmin 3, pseudogene 1	chr17	49984061	49984503	24.8529	chr17	49984080	49984439	27.3616	0.000815949	0.000207867
Peak_665	chr13	5202729	5203184	456	*	Distal Intergenic	chr13	4592490	4609164	16675	-	56043	-594020	ENSMUSG00000045410	Akr1e1	aldo-keto reductase family 1, member E1	chr2	31124292	31124753	24.7756	chr2	31124350	31124732	25.3633	0.000818936	0.000210311
Peak_272	chr9	77365927	77366477	551	*	Exon (uc009qti.1/70487, exon 4 of 4)	chr9	77102084	77347870	245787	-	69642	-18607	ENSMUSG00000032355	Mlip	muscular LMNA-interacting protein	chr12	21491115	21491555	25.567	chr12	21491184	21491543	20.8224	0.000822982	0.000212752
Peak_1168	chr2	117996280	117996764	485	*	Intron (uc008lrp.1/uc008lrp.1, intron 2 of 9)	chr2	118111922	118127133	15212	+	21825	-115642	ENSMUSG00000040152	Thbs1	thrombospondin 1	chr30	6649962	6650354	22.4217	chr30	6649897	6650338	24.088	0.000823816	0.000215177
Peak_81	chr13	63048803	63049337	535	*	Intron (uc007qxh.1/72061, intron 3 of 4)	chr13	62964893	63326096	361204	+	72061	84444	ENSMUSG00000021458	2010111I01Rik	RIKEN cDNA 2010111I01 gene	chr1	71941914	71942381	22.3061	chr1	71941860	71942297	23.7238	0.00082811	0.000217599
Peak_1661	chr5	107195994	107196323	330	*	Intron (uc008ylz.2/21814, intron 14 of 16)	chr5	107106570	107289595	183026	-	21814	93601	ENSMUSG00000029287	Tgfbr3	transforming growth factor, beta receptor III	chr6	57123126	57123423	24.4589	chr6	57123088	57123444	22.7652	0.000836283	0.000220035
Peak_399	chr6	52508608	52509040	433	*	Distal Intergenic	chr6	52492451	52500085	7635	+	74304	16589	NA	1700094M24Rik	RIKEN cDNA 1700094M24 gene	chr14	40627317	40627769	22.0842	chr14	40627380	40627762	20.6576	0.000842158	0.000224891
Peak_1480	chr18	60736635	60737066	432	*	Intron (uc008fau.1/15531, intron 14 of 14)	chr18	60685976	60748665	62690	-	15531	12030	ENSMUSG00000054008	Ndst1	N-deacetylase/N-sulfotransferase (heparan glucosaminyl) 1	chr4	58630758	58631180	22.6689	chr4	58630697	58631137	28.8643	0.000847548	0.00023208
Peak_1761	chr12	70512053	70512512	460	*	Distal Intergenic	chr12	70453154	70467624	14471	+	72736	59358	ENSMUSG00000021072	Tmx1	thioredoxin-related transmembrane protein 1	chr8	27597229	27597653	33.7832	chr8	27597274	27597645	20.5902	0.000847822	0.000234448
Peak_1579	chr8	120191081	120191294	214	*	Distal Intergenic	chr8	120166397	120177469	11073	-	436062	-13825	ENSMUSG00000042269	Fam92b	family with sequence similarity 92, member B	chr5	67446211	67446528	24.0812	chr5	67446221	67446494	21.415	0.000853699	0.000236821
Peak_323	chr15	61585088	61585643	556	*	Intron (uc007vye.1/432956, intron 1 of 3)	chr15	61534676	61774451	239776	-	432956	189363	NA	D030024E09Rik	RIKEN cDNA D030024E09 gene	chr13	24884335	24884723	22.0463	chr13	24884289	24884651	24.6211	0.000855606	0.000239183
Peak_894	chr2	132292168	132292518	351	*	Intron (uc008mmn.1/110911, intron 1 of 3)	chr2	132263257	132312041	48785	+	110911	29261	ENSMUSG00000058793	Cds2	CDP-diacylglycerol synthase (phosphatidate cytidylyltransferase) 2	chr24	16433276	16433701	24.4724	chr24	16433303	16433685	32.28	0.000865708	0.000246234
Peak_765	chr8	72136574	72136963	390	*	Intron (uc009mfi.1/326618, intron 1 of 7)	chr8	72135292	72153129	17838	+	326618	1671	ENSMUSG00000031799	Tpm4	tropomyosin 4	chr20	46367912	46368309	24.048	chr20	46367878	46368245	21.2712	0.00086651	0.000248566
Peak_1460	chr11	32357681	32357965	285	*	Intron (uc007ijo.1/268396, intron 1 of 3)	chr11	32347811	32428183	80373	+	268396	10154	ENSMUSG00000040711	Sh3pxd2b	SH3 and PX domains 2B	chr4	39864815	39865262	24.0514	chr4	39864782	39865170	28.8501	0.000872158	0.000250901
Peak_1482	chr18	61655085	61655394	310	*	Intron (uc029tne.1/328968, intron 4 of 4)	chr18	61649196	61649258	63	-	387161	-6136	NA	Mir143	microRNA 143	chr4	59541570	59542081	31.3944	chr4	59541647	59541983	20.4818	0.000876142	0.000253234
Peak_315	chr15	56956467	56956858	392	*	Distal Intergenic	chr15	56665627	56694546	28920	-	15117	-262312	ENSMUSG00000022367	Has2	hyaluronan synthase 2	chr13	20574207	20574609	30.7086	chr13	20574236	20574609	20.5203	0.000877706	0.000255556
Peak_1872	chr2	31770958	31771360	403	*	Intron (uc008jdz.3/11350, intron 2 of 11)	chr2	31806168	31810518	4351	-	227717	39560	ENSMUSG00000043102	Qrfp	pyroglutamylated RFamide peptide	chr9	53155444	53155883	38.8163	chr9	53155546	53155782	13.9985	0.000881452	0.000257874
Peak_1751	chr12	47117554	47118022	469	*	Distal Intergenic	chr12	46694517	46818775	124259	-	664883	-299247	ENSMUSG00000021047	Nova1	neuro-oncological ventral antigen 1	chr8	6520655	6521126	21.0945	chr8	6520675	6521088	22.1344	0.000893083	0.000260218
Peak_884	chr2	145850870	145851271	402	*	Exon (uc008mrv.2/74030, exon 7 of 13)	chr2	145903241	145916425	13185	+	67877	-52371	ENSMUSG00000002728	Naa20	N(alpha)-acetyltransferase 20, NatB catalytic subunit	chr24	3381348	3381779	21.2427	chr24	3381401	3381761	25.7126	0.0009108	0.000267283
Peak_500	chr5	30913051	30913535	485	*	Promoter (<=1kb)	chr5	30913786	30921273	7488	+	100952	-735	ENSMUSG00000029163	Emilin1	elastin microfibril interfacer 1	chr17	21071217	21071656	32.2307	chr17	21071157	21071606	19.5465	0.000912662	0.00026963
Peak_161	chr17	84157712	84158058	347	*	Distal Intergenic	chr17	84183928	84187947	4020	-	12193	30235	ENSMUSG00000045817	Zfp36l2	zinc finger protein 36, C3H type-like 2	chr10	45721981	45722394	29.3133	chr10	45721999	45722398	19.5605	0.000937459	0.000276813
Peak_1308	chr13	36508205	36508639	435	*	Intron (uc007qck.2/69955, intron 6 of 6)	chr13	36725622	36734477	8856	-	68404	226272	ENSMUSG00000039114	Nrn1	neuritin 1	chr35	5862975	5863467	30.3583	chr35	5863043	5863370	19.0712	0.000939276	0.000279187
Peak_576	chr5	16778571	16778926	356	*	Distal Intergenic	chr5	16553495	16619439	65945	+	15234	225431	ENSMUSG00000028864	Hgf	hepatocyte growth factor	chr18	21249379	21249702	21.4212	chr18	21249345	21249684	29.0463	0.000942799	0.0002839
Peak_1389	chr1	64111681	64112294	614	*	Intron (uc007bgo.2/93691, intron 3 of 3)	chr1	64035671	64121426	85756	-	93691	9745	ENSMUSG00000025959	Klf7	Kruppel-like factor 7 (ubiquitous)	chr37	15595680	15596274	29.5801	chr37	15595830	15596129	17.3626	0.000994655	0.000291192
Peak_800	chr7	110706809	110707123	315	*	Distal Intergenic	chr7	110768206	110812408	44203	+	11717	-61397	ENSMUSG00000005686	Ampd3	adenosine monophosphate deaminase 3	chr21	33556941	33557320	31.5917	chr21	33556990	33557329	17.2802	0.000998039	0.000293672
Peak_1859	chr11	81221908	81222122	215	*	Intron (uc007kmm.2/11418, intron 9 of 9)	chr11	81572502	81573539	1038	-	237880	351631	ENSMUSG00000038845	1700071K01Rik	RIKEN cDNA 1700071K01 gene	chr9	39757193	39757659	39.0077	chr9	39757236	39757599	13.2999	0.00100452	0.000298624
Peak_255	chr17	47837833	47838183	351	*	Promoter (3-4kb)	chr17	47815328	47834691	19364	-	17240	-3492	ENSMUSG00000032717	Mdfi	MyoD family inhibitor	chr12	10321702	10322126	28.7754	chr12	10321748	10322059	18.0719	0.00100503	0.000301077
Peak_220	chr4	43733117	43733529	413	*	Exon (uc008sqy.1/71406, exon 2 of 2)	chr4	43730034	43734534	4501	+	71406	3495	ENSMUSG00000028475	5430416O09Rik	RIKEN cDNA 5430416O09 gene	chr11	52428692	52429200	30.3583	chr11	52428764	52429191	17.9391	0.00100647	0.000303518
Peak_930	chr5	148598341	148598718	378	*	Distal Intergenic	chr5	148504631	148552789	48159	-	24109	-45929	ENSMUSG00000001687	Ubl3	ubiquitin-like 3	chr25	10062555	10062934	28.6837	chr25	10062570	10062864	12.8386	0.00100656	0.000305942
Peak_1680	chr1	135733816	135734206	391	*	Intron (uc007cto.1/13007, intron 1 of 5)	chr1	135729197	135752229	23033	+	13007	5009	ENSMUSG00000026421	Csrp1	cysteine and glycine-rich protein 1	chr7	1405946	1406301	31.797	chr7	1405982	1406357	17.2071	0.00100782	0.000308354
Peak_575	chr5	17619150	17619580	431	*	Intron (uc008wnl.1/20348, intron 2 of 17)	chr5	17574816	17730267	155452	+	20348	44764	ENSMUSG00000028780	Sema3c	sema domain, immunoglobulin domain (Ig), short basic domain, secreted, (semaphorin) 3C	chr18	20591110	20591605	44.0871	chr18	20591167	20591581	12.149	0.00101412	0.000310771
Peak_49	chr10	5180593	5180798	206	*	Intron (uc007egq.2/64009, intron 51 of 54)	chr10	5020196	5551482	531287	-	64009	370889	ENSMUSG00000019769	Syne1	spectrin repeat containing, nuclear envelope 1	chr1	42533838	42534219	30.5409	chr1	42533867	42534276	13.0788	0.00102023	0.000313193
Peak_796	chr7	109602751	109603516	766	*	Intron (uc009jdt.1/76954, intron 19 of 19)	chr7	109523911	109617147	93237	-	76954	14396	ENSMUSG00000031024	St5	suppression of tumorigenicity 5	chr21	32194767	32195276	30.8117	chr21	32194730	32195264	13.0969	0.00102477	0.000315613
Peak_67	chr17	13542823	13543309	487	*	Intron (uc008ami.1/72578, intron 3 of 4)	chr17	13521456	13528434	6979	+	272667	21853	ENSMUSG00000079711	Smok4a	sperm motility kinase 4A	chr1	55225172	55225690	29.2255	chr1	55225239	55225601	12.7781	0.00102804	0.000318028
Peak_538	chr6	82079460	82079824	365	*	Intron (uc009clg.2/232146, intron 2 of 2)	chr6	82041628	82093099	51472	+	232146	38196	ENSMUSG00000035104	Eva1a	eva-1 homolog A (C. elegans)	chr17	47808118	47808531	30.3531	chr17	47808172	47808496	12.9556	0.00102977	0.000320433
Peak_143	chr10	86183257	86183940	684	*	Intron (uc007gnn.2/27204, intron 8 of 13)	chr10	86095854	86113585	17732	+	78170	88086	NA	4930486F22Rik	RIKEN cDNA 4930486F22 gene	chr10	30799725	30800201	28.5465	chr10	30799711	30800118	12.6644	0.00103309	0.000322832
Peak_99	chr19	26344313	26344457	145	*	Distal Intergenic	chr19	26605160	26778321	173162	+	67155	-260847	ENSMUSG00000024921	Smarca2	SWI/SNF related, matrix associated, actin dependent regulator of chromatin, subfamily a, member 2	chr1	90502893	90503267	32.339	chr1	90502941	90503274	16.8671	0.00103842	0.000325233
Peak_1483	chr18	62013776	62014366	591	*	Intron (uc008fcv.1/225608, intron 16 of 16)	chr18	61953075	62015719	62645	+	225608	61291	ENSMUSG00000045629	Sh3tc2	SH3 domain and tetratricopeptide repeats 2	chr4	59901761	59902674	31.1502	chr4	59901765	59902591	15.9906	0.0011136	0.000330291
Peak_755	chr14	30548107	30548429	323	*	Promoter (1-2kb)	chr14	30549131	30574726	25596	+	21881	-1024	ENSMUSG00000021957	Tkt	transketolase	chr20	36679406	36679777	31.5369	chr20	36679387	36679744	16.0001	0.00111445	0.000332896
Peak_1824	chr11	106267911	106268335	425	*	Intron (uc007lyp.2/83796, intron 12 of 12)	chr11	106263171	106272972	9802	-	83796	5061	ENSMUSG00000078619	Smarcd2	SWI/SNF related, matrix associated, actin dependent regulator of chromatin, subfamily d, member 2	chr9	11793403	11793807	32.6569	chr9	11793453	11793797	12.6585	0.00114673	0.000340831
Peak_1446	chr14	25749637	25749966	330	*	Intron (uc011zho.1/71918, intron 2 of 3)	chr14	25711640	25768856	57217	-	71918	19219	ENSMUSG00000055538	Zcchc24	zinc finger, CCHC domain containing 24	chr4	29138226	29138662	45.5038	chr4	29138240	29138607	11.8608	0.00118501	0.000343599
Peak_1778	chr12	79683285	79683731	447	*	Intron (uc007oai.1/19363, intron 8 of 10)	chr12	79297282	79814690	517409	+	19363	386449	ENSMUSG00000059060	Rad51b	RAD51 homolog B	chr8	42219787	42220236	29.7149	chr8	42219788	42220149	15.6512	0.00139833	0.000347046
Peak_457	chr8	68625833	68626265	433	*	Intron (uc009lwf.3/234356, intron 8 of 9)	chr8	68356781	68735146	378366	-	234356	109313	ENSMUSG00000036356	Csgalnact1	chondroitin sulfate N-acetylgalactosaminyltransferase 1	chr16	22442412	22442820	28.5052	chr16	22442443	22442752	15.2052	0.0014417	0.000350612
Peak_671	chr18	38718532	38718951	420	*	Distal Intergenic	chr18	38586265	38601268	15004	-	24066	-117683	ENSMUSG00000024427	Spry4	sprouty homolog 4 (Drosophila)	chr2	37334299	37334716	28.1036	chr2	37334278	37334714	14.8573	0.00147552	0.000354264
Peak_1310	chr13	37876348	37876530	183	*	Intron (uc007qcw.2/68750, intron 1 of 9)	chr13	37826038	37952005	125968	+	68750	50492	ENSMUSG00000039087	Rreb1	ras responsive element binding protein 1	chr35	7167344	7167785	30.481	chr35	7167461	7167695	11.6269	0.00153094	0.00036179
Peak_1820	chr11	113268945	113269972	1028	*	Intron (uc007mek.2/69806, intron 4 of 11)	chr11	113203315	113209669	6355	-	319871	-60303	ENSMUSG00000085421	4732490B19Rik	RIKEN cDNA 4732490B19 gene	chr9	7442794	7443793	30.3295	chr9	7442914	7443369	11.4883	0.00153761	0.000365571
Peak_675	chr18	39676567	39676954	388	*	Distal Intergenic	chr18	39773497	39776082	2586	+	18459	-96930	ENSMUSG00000051732	Pabpc2	poly(A) binding protein, cytoplasmic 2	chr2	38436690	38437117	29.9107	chr2	38436712	38437072	14.4912	0.00156599	0.000369418
Peak_234	chr4	57067875	57068279	405	*	Intron (uc008sxy.2/54357, intron 2 of 15)	chr4	57061726	57143156	81431	-	54357	75281	ENSMUSG00000028434	Epb4.1l4b	erythrocyte protein band 4.1-like 4b	chr11	64372038	64372482	32.339	chr11	64372043	64372505	11.6269	0.00160657	0.000373371
Peak_1322	chr13	29747248	29747671	424	*	Intron (uc007pyn.1/68916, intron 11 of 15)	chr13	29325306	29855588	530283	-	68916	108340	ENSMUSG00000006191	Cdkal1	CDK5 regulatory subunit associated protein 1-like 1	chr35	19285587	19286017	34.8477	chr35	19285683	19285978	11.0303	0.00162068	0.000377343
Peak_764	chr8	71464363	71464813	451	*	Promoter (<=1kb)	chr8	71464926	71465753	828	+	94065	-563	ENSMUSG00000034880	Mrpl34	mitochondrial ribosomal protein L34	chr20	45450701	45451157	31.7603	chr20	45450666	45451018	14.3002	0.00162173	0.000381294
Peak_642	chr8	128529568	128529930	363	*	Distal Intergenic	chr8	128685654	128733579	47926	+	16412	-156086	ENSMUSG00000025809	Itgb1	integrin beta 1 (fibronectin receptor beta)	chr2	3577267	3577693	19.6572	chr2	3577245	3577708	39.9757	0.00182199	0.000393919
Peak_1618	chr5	134867567	134867893	327	*	Distal Intergenic	chr5	134901593	134906733	5141	-	76629	39166	ENSMUSG00000040576	Wbscr28	Williams-Beuren syndrome chromosome region 28 (human)	chr6	6448013	6448499	28.0925	chr6	6448082	6448409	13.4718	0.00188279	0.000398586
Peak_1178	chr9	71064143	71064538	396	*	Distal Intergenic	chr9	71110659	71163289	52631	-	64008	99146	ENSMUSG00000032204	Aqp9	aquaporin 9	chr30	23307517	23307985	17.3668	chr30	23307573	23307985	21.4139	0.00191553	0.000403326
Peak_946	chr14	70471077	70471620	544	*	Downstream (2-3kb)	chr14	70457517	70468824	11308	+	105653	14103	ENSMUSG00000003469	Phyhip	phytanoyl-CoA hydroxylase interacting protein	chr25	35040268	35040805	28.7651	chr25	35040369	35040689	13.2603	0.00195905	0.00041288
Peak_572	chr5	21506884	21507155	272	*	Intron (uc008wop.2/320118, intron 4 of 19)	chr5	21543527	21575902	32376	+	74511	-36643	ENSMUSG00000039883	Lrrc17	leucine rich repeat containing 17	chr18	17182478	17182964	30.4695	chr18	17182526	17182826	13.2464	0.00203107	0.00041789
Peak_1844	chr11	94928806	94929301	496	*	Distal Intergenic	chr11	94936270	94951856	15587	+	12842	-7464	ENSMUSG00000001506	Col1a1	collagen, type I, alpha 1	chr9	26207269	26207766	32.6569	chr9	26207386	26207768	13.4504	0.00206663	0.000422978
Peak_969	chr5	124141726	124141860	135	*	Intron (uc008zpb.3/19679, intron 21 of 24)	chr5	124116108	124118195	2088	+	65105	25752	ENSMUSG00000029404	Arl6ip4	ADP-ribosylation factor-like 6 interacting protein 4	chr26	6497797	6498295	16.8656	chr26	6497814	6498206	22.3596	0.0021185	0.000433337
Peak_397	chr6	52486866	52488017	1152	*	Distal Intergenic	chr6	52492451	52500085	7635	+	74304	-5585	NA	1700094M24Rik	RIKEN cDNA 1700094M24 gene	chr14	40597159	40597602	17.5361	chr14	40597175	40597631	27.1044	0.00221854	0.000438796
Peak_407	chr6	55232907	55233412	506	*	Intron (uc009cao.1/330323, intron 5 of 10)	chr6	55203383	55320222	116840	+	330323	30029	ENSMUSG00000038022	Fam188b	family with sequence similarity 188, member B	chr14	43493983	43494494	19.2917	chr14	43494052	43494465	43.3428	0.00226246	0.000444356
Peak_928	chr5	150843770	150844208	439	*	Distal Intergenic	chr5	150952607	150993817	41211	+	16591	-108837	ENSMUSG00000058488	Kl	klotho	chr25	7349576	7350043	16.5788	chr25	7349564	7350004	23.8473	0.00230141	0.000450001
Peak_1884	chr2	35441386	35441722	337	*	Intron (uc008jkk.2/14594, intron 8 of 8)	chr2	35400179	35461425	61247	-	14594	20039	ENSMUSG00000035778	Ggta1	glycoprotein galactosyltransferase alpha 1, 3	chr9	61005941	61006366	16.6306	chr9	61005990	61006317	24.4057	0.00232697	0.000455688
Peak_1397	chr1	75040467	75040897	431	*	Intron (uc029qpd.1/75570, intron 3 of 4)	chr1	74967346	75046639	79294	-	75570	6172	ENSMUSG00000026162	Nhej1	nonhomologous end-joining factor 1	chr37	25702829	25703255	18.3758	chr37	25702864	25703290	21.0295	0.00236105	0.000461445
Peak_595	chr19	6083307	6083829	523	*	Intron (uc008ghg.1/81909, intron 5 of 7)	chr19	6080763	6084891	4129	-	81909	1584	ENSMUSG00000024792	Zfpl1	zinc finger like protein 1	chr18	52113402	52113887	18.949	chr18	52113522	52113843	24.7727	0.00242548	0.000473074
Peak_188	chr18	55624106	55624519	414	*	Distal Intergenic	chr18	54888045	54992591	104547	-	269023	-631928	ENSMUSG00000052713	Zfp608	zinc finger protein 608	chr11	15017003	15017426	22.0128	chr11	15017025	15017363	13.108	0.00244079	0.000478965
Peak_1817	chr11	116572869	116573263	395	*	Intron (uc007mln.1/217342, intron 17 of 17)	chr11	116537753	116581447	43695	-	217342	8578	ENSMUSG00000020802	Ube2o	ubiquitin-conjugating enzyme E2O	chr9	4261953	4262345	16.5788	chr9	4261891	4262333	25.9797	0.00247442	0.000484922
Peak_1000	chr6	145524568	145524968	401	*	Intron (uc009erk.1/74071, intron 9 of 10)	chr6	145365134	145614273	249140	-	74071	89705	ENSMUSG00000054966	Ifltd1	intermediate filament tail domain containing 1	chr27	21860975	21861334	21.2877	chr27	21861067	21861361	12.8682	0.00248793	0.000490883
Peak_564	chr13	19031888	19032328	441	*	Intron (uc007pol.2/218038, intron 1 of 8)	chr13	18948351	19150919	202569	+	218038	83977	ENSMUSG00000021314	Amph	amphiphysin	chr18	11129039	11129496	23.4647	chr18	11129104	11129465	12.8682	0.00252123	0.000502819
Peak_1151	chr7	80786713	80787060	348	*	Intron (uc009ibc.2/29875, intron 36 of 37)	chr7	80711583	80803331	91749	-	29875	16618	ENSMUSG00000030536	Iqgap1	IQ motif containing GTPase activating protein 1	chr3	53777344	53777782	17.8743	chr3	53777379	53777764	21.3407	0.0025292	0.000508797
Peak_127	chr10	116727883	116728297	415	*	Intron (uc007hch.1/72286, intron 2 of 2)	chr10	116723067	116729177	6111	-	72286	1294	NA	1700030O20Rik	RIKEN cDNA 1700030O20 gene	chr10	11904322	11904733	21.1149	chr10	11904381	11904737	12.6585	0.00255636	0.000514819
Peak_1819	chr11	113586330	113586607	278	*	Intron (uc007meo.1/69806, intron 7 of 7)	chr11	113619481	113625895	6415	+	20606	-33151	ENSMUSG00000047904	Sstr2	somatostatin receptor 2	chr9	7038045	7038560	21.6192	chr9	7038067	7038500	12.6585	0.00257265	0.000526852
Peak_1893	chrX	18882391	18882861	471	*	Distal Intergenic	chrX	19146294	19146388	95	-	723827	263997	ENSMUSG00000065422	Mir221	microRNA 221	chrX	39317882	39318354	20.5828	chrX	39317940	39318292	25.223	0.00257706	0.000532829
Peak_1592	chr8	110689212	110689433	222	*	Intron (uc009nku.1/234729, intron 14 of 14)	chr8	110721484	110741400	19917	+	244654	-32272	ENSMUSG00000033763	Mtss1l	metastasis suppressor 1-like	chr5	76667975	76668327	22.9095	chr5	76667952	76668331	12.6585	0.00259606	0.000538827
Peak_981	chr11	4308944	4309346	403	*	Distal Intergenic	chr11	4257568	4272514	14947	+	16878	51778	ENSMUSG00000034394	Lif	leukemia inhibitory factor	chr26	23364875	23365264	21.3281	chr26	23364860	23365223	12.4033	0.00261866	0.000544855
Peak_913	chr2	157538201	157538355	155	*	Distal Intergenic	chr2	157560110	157562519	2410	+	18111	-21909	ENSMUSG00000067786	Nnat	neuronatin	chr24	26093160	26093485	18.3745	chr24	26093194	26093496	25.5234	0.00263601	0.000550899
Peak_732	chr6	94829141	94829706	566	*	Distal Intergenic	chr6	94943834	94951545	7712	+	78773	-114693	NA	4930511E03Rik	RIKEN cDNA 4930511E03 gene	chr20	24793287	24793914	19.2597	chr20	24793392	24793730	22.1847	0.00275526	0.000575356
Peak_612	chr3	39560722	39561379	658	*	Distal Intergenic	chr3	38886940	39011983	125044	+	329628	674439	ENSMUSG00000046743	Fat4	FAT tumor suppressor homolog 4 (Drosophila)	chr19	14508697	14509437	20.1728	chr19	14508734	14509369	27.0449	0.00276185	0.000581586
Peak_744	chr14	12593014	12593461	448	*	Intron (uc007sfu.1/27062, intron 25 of 30)	chr14	12372563	12823079	450517	-	27062	230065	ENSMUSG00000054423	Cadps	Ca2+-dependent secretion activator	chr20	28450952	28451426	21.0945	chr20	28450933	28451375	31.9232	0.00279719	0.00058788
Peak_580	chr5	13125187	13125539	353	*	Promoter (<=1kb)	chr5	13125414	13603485	478072	+	20346	0	ENSMUSG00000028883	Sema3a	sema domain, immunoglobulin domain (Ig), short basic domain, secreted, (semaphorin) 3A	chr18	23866742	23867090	19.057	chr18	23866783	23867074	23.1022	0.00282003	0.000600449
Peak_1413	chr13	10042235	10042705	471	*	Intron (uc007plb.1/12671, intron 2 of 4)	chr13	9684836	9765314	80479	-	66505	-277391	ENSMUSG00000021156	Zmynd11	zinc finger, MYND domain containing 11	chr4	667713	668195	19.052	chr4	667665	668152	23.3155	0.00284894	0.000613045
Peak_1878	chr2	32319558	32320166	609	*	Intron (uc029twn.1/13429, intron 8 of 17)	chr2	32318460	32318569	110	+	387239	1706	ENSMUSG00000092807	Mir199b	microRNA 199b	chr9	55263510	55264102	16.5788	chr9	55263537	55264094	30.7286	0.00290867	0.000631983
Peak_262	chr17	45292867	45293202	336	*	Distal Intergenic	chr17	45391888	45433707	41820	-	71702	140840	ENSMUSG00000023932	Cdc5l	cell division cycle 5-like (S. pombe)	chr12	12961484	12961828	23.9583	chr12	12961475	12961767	17.2071	0.00293	0.000638366
Peak_1827	chr11	109895491	109895899	409	*	Distal Intergenic	chr11	109845878	109848476	2599	+	73257	50021	ENSMUSG00000087393	1700023C21Rik	RIKEN cDNA 1700023C21 gene	chr9	15388499	15388912	23.2922	chr9	15388572	15388906	18.8349	0.00293782	0.000644736
Peak_145	chr10	83882105	83882564	460	*	Distal Intergenic	chr10	83722865	83762762	39898	+	69784	159699	ENSMUSG00000087651	1500009L16Rik	RIKEN cDNA 1500009L16 gene	chr10	32978795	32979254	26.778	chr10	32978840	32979144	19.6571	0.00295465	0.000651117
Peak_221	chr4	43866216	43866464	249	*	Distal Intergenic	chr4	43875530	43944806	69277	+	53614	-9314	ENSMUSG00000028476	Reck	reversion-inducing-cysteine-rich protein with kazal motifs	chr11	52510485	52510892	23.7315	chr11	52510558	52510864	18.0234	0.00297406	0.000657516
Peak_1713	chr1	179912158	179912520	363	*	Distal Intergenic	chr1	179961089	180165602	204514	+	226751	-48931	ENSMUSG00000026490	Cdc42bpa	CDC42 binding protein kinase alpha	chr7	37730566	37730925	27.0182	chr7	37730559	37730854	19.1924	0.00297763	0.00066389
Peak_557	chr3	93597122	93597506	385	*	Distal Intergenic	chr3	93555117	93564645	9529	+	20194	42389	ENSMUSG00000041959	S100a10	S100 calcium binding protein A10 (calpactin)	chr17	60954446	60954890	22.9421	chr17	60954468	60954811	18.1447	0.00299557	0.000676629
Peak_348	chr5	90621768	90622168	401	*	Intron (uc008ybd.1/73246, intron 9 of 10)	chr5	90603076	90640625	37550	-	73246	18857	ENSMUSG00000029370	Rassf6	Ras association (RalGDS/AF-6) domain family member 6	chr13	62323831	62324202	20.6202	chr13	62323841	62324221	33.8692	0.00300318	0.000682969
Peak_1589	chr8	111619954	111620322	369	*	Intron (uc009nmk.2/170737, intron 3 of 3)	chr8	111623785	111630322	6538	-	52815	10368	ENSMUSG00000031958	Ldhd	lactate dehydrogenase D	chr5	75597511	75597890	22.2459	chr5	75597491	75597891	19.5605	0.0030128	0.0006893
Peak_728	chr6	112791934	112792005	72	*	Intron (uc009deh.1/259302, intron 18 of 21)	chr6	112619851	112696670	76820	-	58186	-95335	ENSMUSG00000030254	Rad18	RAD18 homolog (S. cerevisiae)	chr20	9060182	9060589	25.2671	chr20	9060227	9060540	19.7278	0.00304395	0.000708237
Peak_550	chr3	100274576	100275070	495	*	Distal Intergenic	chr3	100162463	100206989	44527	+	14547	112607	ENSMUSG00000027865	Gdap2	ganglioside-induced differentiation-associated-protein 2	chr17	55108146	55108618	25.6916	chr17	55108212	55108535	12.611	0.00304787	0.000714526
Peak_278	chr9	79662422	79662704	283	*	Exon (uc009qut.1/12816, exon 26 of 66)	chr9	79598991	79718678	119688	-	12816	56256	ENSMUSG00000032332	Col12a1	collagen, type XII, alpha 1	chr12	36777642	36778017	21.4764	chr12	36777703	36777977	17.4488	0.00307348	0.000727091
Peak_195	chr11	52272654	52273049	396	*	Intron (uc007ivh.1/21414, intron 9 of 9)	chr11	52252295	52283014	30720	-	21414	10360	ENSMUSG00000000782	Tcf7	transcription factor 7, T cell specific	chr11	22323266	22323686	26.4667	chr11	22323332	22323657	12.6585	0.00308145	0.000733369
Peak_1177	chr9	71689689	71690114	426	*	Intron (uc012gwn.1/68178, intron 11 of 16)	chr9	71626509	71771602	145094	-	68178	81913	ENSMUSG00000032232	Cgnl1	cingulin-like 1	chr30	22648125	22648587	22.2839	chr30	22648207	22648519	17.7545	0.00308803	0.000739632
Peak_300	chr10	38973021	38973418	398	*	Intron (uc007evm.2/16775, intron 1 of 7)	chr10	38965515	39110188	144674	+	16775	7903	ENSMUSG00000019846	Lama4	laminin, alpha 4	chr12	68669334	68669743	25.8165	chr12	68669344	68669701	17.6893	0.00309965	0.000745892
Peak_1179	chr9	70965500	70966677	1178	*	Distal Intergenic	chr9	70798128	70952226	154099	-	15450	-14451	ENSMUSG00000032207	Lipc	lipase, hepatic	chr30	23416708	23417166	25.0124	chr30	23416708	23417093	19.2799	0.0031044	0.000764508
Peak_408	chr13	20207242	20207828	587	*	Intron (uc007ppm.2/140580, intron 2 of 6)	chr13	20090507	20608356	517850	+	140580	117321	ENSMUSG00000041112	Elmo1	engulfment and cell motility 1	chr14	48565666	48566113	21.1453	chr14	48565785	48566101	11.8838	0.00310988	0.000770664
Peak_1374	chr1	45876641	45876997	357	*	Distal Intergenic	chr1	45908070	45926519	18450	-	53945	49878	ENSMUSG00000025993	Slc40a1	solute carrier family 40 (iron-regulated transporter), member 1	chr37	276738	277071	26.3218	chr37	276774	277093	17.2675	0.00313034	0.000776841
Peak_1153	chr7	82122160	82122625	466	*	Distal Intergenic	chr7	82070387	82081758	11372	+	434205	52238	NA	Gm20744	predicted gene, 20744	chr3	55198061	55198614	21.1308	chr3	55198142	55198632	18.8763	0.00316147	0.000789247
Peak_1458	chr17	26530665	26531114	450	*	Distal Intergenic	chr17	26505591	26508472	2882	-	19252	-22642	ENSMUSG00000024190	Dusp1	dual specificity phosphatase 1	chr4	39564437	39564860	22.2839	chr4	39564429	39564877	15.7742	0.00317154	0.000801583
Peak_994	chr15	93911053	93911454	402	*	Intron (uc029suv.1/77248, intron 2 of 3)	chr15	93904856	93927111	22256	-	77248	16058	NA	9430014N10Rik	RIKEN cDNA 9430014N10 gene	chr27	11009204	11009623	26.4253	chr27	11009233	11009529	17.8684	0.0031723	0.000807709
Peak_589	chr2	91803539	91804071	533	*	Intron (uc008kwq.1/228361, intron 7 of 8)	chr2	91730138	91918849	188712	+	228361	73933	ENSMUSG00000040506	Ambra1	autophagy/beclin 1 regulator 1	chr18	42965200	42965712	22.0475	chr18	42965222	42965604	15.93	0.00317557	0.000813812
Peak_851	chr9	116121785	116122039	255	*	Intron (uc009rys.2/21813, intron 4 of 7)	chr9	116087695	116175363	87669	-	21813	53578	ENSMUSG00000032440	Tgfbr2	transforming growth factor, beta receptor II	chr23	13926244	13926513	21.6383	chr23	13926280	13926513	11.8456	0.00318458	0.000819907
Peak_1202	chr16	73647209	73647731	523	*	Distal Intergenic	chr16	74341990	74342067	78	-	751561	694858	NA	Mir691	microRNA 691	chr31	9198642	9199134	25.3157	chr31	9198720	9199154	18.0719	0.00318736	0.000825977
Peak_641	chr8	128424914	128425438	525	*	Intron (uc009nzq.2/18186, intron 3 of 3)	chr8	128359241	128359320	80	+	100316680	66197	ENSMUSG00000084523	Mir1903	microRNA 1903	chr2	3478168	3478693	21.1308	chr2	3478264	3478614	18.2489	0.00318756	0.000832017
Peak_936	chr8	56832710	56833137	428	*	Distal Intergenic	chr8	56551134	56593939	42806	+	50753	282003	ENSMUSG00000038206	Fbxo8	F-box protein 8	chr25	24569239	24569608	24.9469	chr25	24569180	24569597	18.2995	0.00319288	0.00083804
Peak_857	chr14	16842043	16842476	434	*	Intron (uc007shi.2/218772, intron 8 of 8)	chr14	16430840	17082331	651492	-	218772	240288	ENSMUSG00000017491	Rarb	retinoic acid receptor, beta	chr23	18615762	18616217	27.0898	chr23	18615880	18616177	16.7793	0.0032048	0.000844062
Peak_120	chr10	127020948	127022145	1198	*	3' UTR	chr10	127022332	127030814	8483	-	66399	9866	ENSMUSG00000040521	Tsfm	Ts translation elongation factor, mitochondrial	chr10	1855172	1855638	25.1398	chr10	1855243	1855568	17.2071	0.00320943	0.000850065
Peak_912	chr2	155949323	155949780	458	*	Promoter (4-5kb)	chr2	155941025	155945364	4340	-	14563	-4416	ENSMUSG00000038259	Gdf5	growth differentiation factor 5	chr24	24403734	24404189	29.2771	chr24	24403745	24404163	11.0552	0.00323095	0.000856093
Peak_1285	chr16	21162764	21162871	108	*	Distal Intergenic	chr16	21152659	21153944	1286	-	66561	-8927	NA	2310042E22Rik	RIKEN cDNA 2310042E22 gene	chr34	17358011	17358475	21.6383	chr34	17357958	17358558	11.6003	0.00327718	0.000868177
Peak_706	chr4	137892718	137893130	413	*	Intron (uc008vjs.2/230857, intron 1 of 1)	chr4	137862237	137965229	102993	+	230857	30893	ENSMUSG00000057530	Ece1	endothelin converting enzyme 1	chr2	77711450	77711895	24.0812	chr2	77711585	77711863	16.8707	0.00328326	0.000874245
Peak_1759	chr12	69437555	69438221	667	*	Distal Intergenic	chr12	69464787	69475550	10764	-	76062	37995	NA	5830428M24Rik	RIKEN cDNA 5830428M24 gene	chr8	26498436	26498825	25.4955	chr8	26498452	26498762	16.4726	0.00328443	0.000880286
Peak_15	chr18	84879176	84879653	478	*	3' UTR	chr18	84851414	84879863	28450	+	109672	28239	ENSMUSG00000024646	Cyb5a	cytochrome b5 type A (microsomal)	chr1	5106212	5106713	25.4212	chr1	5106259	5106664	16.4334	0.0032922	0.000886316
Peak_1004	chr6	145011792	145012087	296	*	Intron (uc009eqs.2/12035, intron 4 of 10)	chr6	144993835	145076157	82323	-	12035	64365	ENSMUSG00000030268	Bcat1	branched chain aminotransferase 1, cytosolic	chr27	22623684	22624140	31.0682	chr27	22623774	22624033	11.2465	0.0033328	0.000892417
Peak_1001	chr6	145393889	145394033	145	*	3' UTR	chr6	145387625	145392223	4599	+	381827	6408	NA	1700073E17Rik	ribosomal protein L7 pseudogene	chr27	22077351	22077784	24.9469	chr27	22077401	22077732	12.1718	0.00360109	0.000899155
Peak_1150	chr7	80561354	80562283	930	*	Distal Intergenic	chr7	80454993	80535119	80127	-	12144	-27164	ENSMUSG00000030528	Blm	Bloom syndrome, RecQ helicase-like	chr3	53535867	53536707	15.5647	chr3	53535873	53536809	20.6809	0.00372236	0.00090616
Peak_1500	chr9	32986757	32987247	491	*	Distal Intergenic	chr9	32636221	32757820	121600	+	23871	351026	ENSMUSG00000032035	Ets1	E26 avian leukemia oncogene 1, 5' domain	chr5	6416084	6416607	24.0514	chr5	6416166	6416619	11.7797	0.00374042	0.000913176
Peak_720	chr6	115556085	115556420	336	*	Intron (uc009diu.1/381802, intron 4 of 11)	chr6	115544704	115578336	33633	+	381802	11716	ENSMUSG00000042389	Tsen2	tRNA splicing endonuclease 2 homolog (S. cerevisiae)	chr20	6074244	6074607	25.2087	chr20	6074260	6074563	11.7495	0.00387322	0.000927703
Peak_1186	chr9	67617332	67617600	269	*	Distal Intergenic	chr9	67217085	67559703	342619	-	70549	-57897	ENSMUSG00000052698	Tln2	talin 2	chr30	27041488	27041938	33.9309	chr30	27041514	27041826	11.0303	0.00392255	0.000935061
Peak_219	chr4	43311503	43311904	402	*	Exon (uc008spj.1/320571, exon 8 of 12)	chr4	43267159	43373831	106673	+	320571	44745	ENSMUSG00000028457	Atp8b5	ATPase, class I, type 8B, member 5	chr11	52007216	52007593	22.3061	chr11	52007226	52007516	15.4067	0.00394718	0.000942444
Peak_783	chr7	90384482	90384802	321	*	Intron (uc009igz.2/83671, intron 8 of 8)	chr7	90426312	90428664	2353	+	70054	-41830	ENSMUSG00000044362	Ccdc89	coiled-coil domain containing 89	chr21	13732170	13732504	24.3123	chr21	13732151	13732519	11.3833	0.0039708	0.000949848
Peak_818	chr14	75346423	75346641	219	*	Downstream (1-2kb)	chr14	75284373	75344426	60054	+	67302	62268	ENSMUSG00000022000	Zc3h13	zinc finger CCCH type containing 13	chr22	5219192	5219611	22.0842	chr22	5219232	5219536	15.2052	0.00400854	0.000964654
Peak_1470	chr11	44150488	44150911	424	*	Distal Intergenic	chr11	44400063	44414017	13955	+	16160	-249575	ENSMUSG00000004296	Il12b	interleukin 12b	chr4	50969490	50969841	22.0463	chr4	50969421	50969819	15.2474	0.0040093	0.000972044
Peak_1665	chr5	106116090	106116450	361	*	Distal Intergenic	chr5	105876568	105915820	39253	+	54367	239882	ENSMUSG00000029290	Zfp326	zinc finger protein 326	chr6	58385486	58385861	22.5831	chr6	58385499	58385787	14.7107	0.00408263	0.000979576
Peak_731	chr6	94904235	94904546	312	*	Intron (uc009czv.1/uc009czv.1, intron 3 of 4)	chr6	94943834	94951545	7712	+	78773	-39599	NA	4930511E03Rik	RIKEN cDNA 4930511E03 gene	chr20	24711379	24711615	22.5437	chr20	24711299	24711594	14.5748	0.00412869	0.000987183
Peak_525	chr2	127850118	127850264	147	*	Promoter (4-5kb)	chr2	127854628	128123892	269265	+	74121	-4510	ENSMUSG00000027380	Acoxl	acyl-Coenzyme A oxidase-like	chr17	35292699	35293024	17.2524	chr17	35292740	35293079	12.8429	0.00413964	0.000994779
Peak_1191	chr9	63651604	63651973	370	*	Intron (uc009qbi.1/17127, intron 1 of 8)	chr9	63602655	63641889	39235	+	66939	49318	ENSMUSG00000037257	Aagab	alpha- and gamma-adaptin binding protein	chr30	31358010	31358368	23.7315	chr30	31358091	31358386	14.3002	0.00417388	0.00100242
Peak_415	chr4	121018302	121018789	488	*	Promoter (1-2kb)	chr4	120968317	121017247	48931	-	69780	-1542	ENSMUSG00000032870	Smap2	small ArfGAP 2	chr15	2616451	2616886	17.2815	chr15	2616468	2616803	12.6585	0.00417614	0.00101003
Peak_1895	chrX	19223083	19223365	283	*	Distal Intergenic	chrX	19146893	19146971	79	-	723828	-76394	ENSMUSG00000065471	Mir222	microRNA 222	chrX	39619697	39620121	21.3725	chrX	39619718	39620130	14.5489	0.00418143	0.00101762
Peak_1814	chr11	118365218	118365471	254	*	Distal Intergenic	chr11	118301061	118355411	54351	-	21858	-10060	ENSMUSG00000017466	Timp2	tissue inhibitor of metalloproteinase 2	chr9	2480484	2480887	22.9095	chr9	2480518	2480771	14.3002	0.00418885	0.00102519
Peak_279	chr9	83125192	83125474	283	*	Intron (uc009qwd.2/94353, intron 5 of 5)	chr9	83109942	83146607	36666	-	94353	21415	ENSMUSG00000066456	Hmgn3	high mobility group nucleosomal binding domain 3	chr12	40151565	40151986	17.1536	chr12	40151663	40151955	12.577	0.0042	0.00103275
Peak_1771	chr12	71926845	71927163	319	*	Intron (uc007nuw.2/208846, intron 3 of 14)	chr12	71831068	71992376	161309	+	208846	96095	ENSMUSG00000034574	Daam1	dishevelled associated activator of morphogenesis 1	chr8	34573299	34573641	14.6687	chr8	34573304	34573595	21.228	0.00425592	0.0010404
Peak_254	chr17	47943122	47943400	279	*	Distal Intergenic	chr17	47867133	47924632	57500	-	74123	-18768	ENSMUSG00000023991	Foxp4	forkhead box P4	chr12	10224717	10225136	27.6796	chr12	10224745	10225073	15.58	0.00426563	0.00104805
Peak_1259	chr16	54446200	54446525	326	*	Distal Intergenic	chr16	55225175	55283283	58109	-	239852	837083	ENSMUSG00000064310	Zpld1	zona pellucida like domain containing 1	chr33	9271393	9271774	16.9641	chr33	9271495	9271788	12.1801	0.00427112	0.00105566
Peak_623	chr1	126574452	126574761	310	*	Intron (uc007ckm.1/210356, intron 15 of 16)	chr1	125913636	126830632	916997	-	210356	256180	ENSMUSG00000049690	Nckap5	NCK-associated protein 5	chr19	36318316	36318704	27.1912	chr19	36318296	36318655	14.8892	0.00446535	0.00106371
Peak_264	chr17	44244587	44244985	399	*	Intron (uc008cpw.1/224796, intron 3 of 5)	chr17	44188572	44280168	91597	+	224796	56413	ENSMUSG00000023959	Clic5	chloride intracellular channel 5	chr12	14202349	14202739	25.567	chr12	14202346	14202689	14.7107	0.0045187	0.00107184
Peak_287	chr4	34584728	34585602	875	*	Exon (uc008sgb.2/50793, exon 12 of 20)	chr4	34566781	34614942	48162	-	50793	30214	ENSMUSG00000040044	Orc3	origin recognition complex, subunit 3	chr12	47081931	47082966	25.0124	chr12	47081996	47082569	14.5888	0.0045755	0.00108818
Peak_1215	chr16	87699924	87700389	466	*	Intron (uc007zup.1/12013, intron 1 of 3)	chr16	87698954	87733346	34393	+	12013	1435	ENSMUSG00000025612	Bach1	BTB and CNC homology 1	chr31	24270619	24271031	33.9793	chr31	24270592	24271039	10.161	0.00461541	0.00109642
Peak_1172	chr9	73063950	73064311	362	*	5' UTR	chr9	73044865	73097592	52728	+	11891	19446	ENSMUSG00000032202	Rab27a	RAB27A, member RAS oncogene family	chr30	20690559	20690876	25.9187	chr30	20690542	20690929	14.3691	0.00463295	0.00110466
Peak_1710	chr1	179061837	179062376	540	*	Intron (uc007dvj.1/69726, intron 4 of 11)	chr1	178955039	179518003	562965	-	69726	456166	ENSMUSG00000055067	Smyd3	SET and MYND domain containing 3	chr7	36684108	36684597	24.8066	chr7	36684064	36684486	14.3002	0.00464199	0.00111289
Peak_1031	chr6	116891473	116892234	762	*	Distal Intergenic	chr6	116692725	116716758	24034	-	319776	-175476	ENSMUSG00000048108	Tmem72	transmembrane protein 72	chr28	2639200	2639905	21.5529	chr28	2639530	2639844	14.135	0.00466942	0.00112114
Peak_983	chr16	18555226	18555775	550	*	Intron (uc007yoa.2/13972, intron 7 of 7)	chr16	18581704	18590671	8968	-	21380	35445	ENSMUSG00000009097	Tbx1	T-box 1	chr26	29497959	29498558	27.6796	chr26	29497973	29498332	14.3002	0.00474901	0.00112954
Peak_1783	chr12	80230221	80230767	547	*	Intron (uc007oap.2/109711, intron 20 of 20)	chr12	80167542	80260371	92830	-	109711	30150	ENSMUSG00000015143	Actn1	actinin, alpha 1	chr8	42778488	42778988	22.2839	chr8	42778468	42778976	13.4718	0.00484446	0.00113812
Peak_402	chr6	53233718	53234188	471	*	Distal Intergenic	chr6	53221164	53226599	5436	+	231989	13024	NA	Gm4872	predicted gene 4872	chr14	41444903	41445362	16.895	chr14	41444979	41445289	11.6826	0.00501229	0.0011729
Peak_1527	chr11	68063231	68063692	462	*	Intron (uc007jnj.1/55943, intron 6 of 7)	chr11	67966483	68207148	240666	+	55943	97209	ENSMUSG00000020903	Stx8	syntaxin 8	chr5	33986495	33986899	15.9144	chr5	33986440	33986856	29.7613	0.00503348	0.00118171
Peak_743	chr14	13349141	13349574	434	*	Intron (uc007sfy.2/72003, intron 2 of 5)	chr14	13284780	13615469	330690	+	72003	64794	ENSMUSG00000056296	Synpr	synaptoporin	chr20	27808748	27809156	35.2009	chr20	27808662	27809070	10.1158	0.00506557	0.00119056
Peak_1199	chr9	57420786	57421572	787	*	Exon (uc009put.1/66812, exon 4 of 7)	chr9	57385956	57440114	54159	-	66812	19328	ENSMUSG00000063849	Ppcdc	phosphopantothenoylcysteine decarboxylase	chr30	38050643	38051452	25.7528	chr30	38050679	38051401	14.2439	0.00518702	0.00119964
Peak_1686	chr1	189170989	189171912	924	*	Distal Intergenic	chr1	188971096	189007840	36745	-	226823	-164072	ENSMUSG00000026608	Kctd3	potassium channel tetramerisation domain containing 3	chr7	13129973	13130562	25.2087	chr7	13129994	13130514	13.777	0.00536279	0.00121822
Peak_1057	chr19	55662655	55663109	455	*	Intron (uc029tsx.1/77594, intron 2 of 3)	chr19	55640589	55702204	61616	-	77594	39549	ENSMUSG00000097632	4930552P12Rik	RIKEN cDNA 4930552P12 gene	chr28	23878673	23879119	24.0812	chr28	23878764	23879062	13.5769	0.0053672	0.00122758
Peak_449	chr6	39474485	39474791	307	*	Intron (uc009blw.1/209773, intron 6 of 10)	chr6	39397821	39420369	22549	-	54484	-54422	ENSMUSG00000029922	Mkrn1	makorin, ring finger protein, 1	chr16	8460232	8460533	18.949	chr16	8460274	8460558	13.093	0.00549092	0.00123719
Peak_1092	chr3	9198616	9199045	430	*	Distal Intergenic	chr3	9250567	9285332	34766	+	229055	-51951	ENSMUSG00000069114	Zbtb10	zinc finger and BTB domain containing 10	chr29	27698767	27699256	18.949	chr29	27698886	27699224	12.7914	0.00558646	0.00125655
Peak_413	chr4	119102286	119102655	370	*	Distal Intergenic	chr4	119108745	119137329	28585	+	20525	-6459	ENSMUSG00000028645	Slc2a1	solute carrier family 2 (facilitated glucose transporter), member 1	chr15	455898	456360	26.3973	chr15	455999	456355	13.3649	0.00570343	0.00127617
Peak_1655	chr3	121577021	121577372	352	*	Distal Intergenic	chr3	121459528	121532344	72817	-	213603	-45028	ENSMUSG00000039865	Slc44a3	solute carrier family 44, member 3	chr6	54549311	54549691	26.3214	chr6	54549317	54549638	13.2999	0.00572226	0.00128608
Peak_866	chr9	92721524	92721844	321	*	Intron (uc029xfm.1/331003, intron 1 of 4)	chr9	92718716	92795711	76996	+	331003	3128	NA	4933400C23Rik	RIKEN cDNA 4933400C23 gene	chr23	41176366	41176679	18.3427	chr23	41176373	41176680	12.4909	0.00576082	0.00129602
Peak_1079	chr4	5337475	5338189	715	*	Distal Intergenic	chr4	5632328	5642284	9957	+	73872	-294853	ENSMUSG00000086066	4930423M02Rik	RIKEN cDNA 4930423M02 gene	chr29	8609082	8609499	18.5516	chr29	8609101	8609428	12.3671	0.00578006	0.00130596
Peak_1888	chrX	10877912	10878380	469	*	Distal Intergenic	chrX	10717365	10719702	2338	+	68041	161015	ENSMUSG00000008035	Mid1ip1	Mid1 interacting protein 1 (gastrulation specific G12-like (zebrafish))	chrX	33706794	33707187	18.619	chrX	33706738	33707202	12.1835	0.0058325	0.00131598
Peak_421	chr10	111699780	111700236	457	*	Distal Intergenic	chr10	111586719	111594273	7555	-	71321	-105963	ENSMUSG00000097082	4933440J02Rik	RIKEN cDNA 4933440J02 gene	chr15	18952255	18952655	18.949	chr15	18952281	18952658	12.1718	0.00584167	0.00132597
Peak_1904	chrX	138950286	138950723	438	*	Intron (uc009ujx.2/27206, intron 2 of 27)	chrX	138914430	139009090	94661	+	27206	36293	ENSMUSG00000052854	Nrk	Nik related kinase	chrX	79394581	79395015	17.3095	chrX	79394677	79395017	17.2953	0.00610656	0.00134667
Peak_167	chr17	86424872	86425133	262	*	Intron (uc008dug.2/18754, intron 2 of 14)	chr17	86285167	86287178	2012	-	72104	-137955	NA	2010106C02Rik	RIKEN cDNA 2010106C02 gene	chr10	48227282	48227745	35.7291	chr10	48227466	48227674	9.5671	0.00618852	0.00135729
Peak_556	chr3	94625200	94625256	57	*	Intron (uc008qgt.1/22156, intron 6 of 12)	chr3	94612759	94658806	46048	-	22156	33606	ENSMUSG00000005968	Tuft1	tuftelin 1	chr17	60618588	60618933	16.8656	chr17	60618538	60618885	15.9358	0.00624092	0.00136798
Peak_400	chr6	52852367	52852734	368	*	Intron (uc009bza.2/231986, intron 3 of 4)	chr6	52713729	52766779	53051	+	52440	139005	ENSMUSG00000004535	Tax1bp1	Tax1 (human T cell leukemia virus type I) binding protein 1	chr14	41032396	41032788	16.8656	chr14	41032400	41032701	16.4448	0.00628699	0.00137872
Peak_871	chr3	57487388	57487739	352	*	Intron (uc008phb.2/97064, intron 4 of 6)	chr3	57425410	57441675	16266	+	229302	62329	ENSMUSG00000027801	Tm4sf4	transmembrane 4 superfamily member 4	chr23	44314206	44314599	16.8656	chr23	44314251	44314529	17.2071	0.00632045	0.00138948
Peak_942	chr14	67906560	67906980	421	*	Intron (uc007ull.1/68813, intron 51 of 51)	chr14	67751928	67933572	181645	-	68813	27012	ENSMUSG00000044447	Dock5	dedicator of cytokinesis 5	chr25	32234012	32234398	16.5788	chr25	32233995	32234373	15.9397	0.00638274	0.00140034
Peak_61	chr17	12645411	12645522	112	*	Distal Intergenic	chr17	12648875	12675838	26964	-	20517	30427	ENSMUSG00000023829	Slc22a1	solute carrier family 22 (organic cation transporter), member 1	chr1	49300351	49300699	16.5022	chr1	49300340	49300613	15.8923	0.00642636	0.00141124
Peak_447	chr6	47397911	47398076	166	*	Distal Intergenic	chr6	47453904	47526139	72236	+	26965	-55993	ENSMUSG00000029686	Cul1	cullin 1	chr16	2123917	2124545	17.5576	chr16	2123915	2124315	20.4818	0.00649368	0.00142224
Peak_1311	chr13	41676711	41677779	1069	*	Distal Intergenic	chr13	41649443	41656777	7335	+	328231	28336	ENSMUSG00000054258	Gm5082	predicted gene 5082	chr35	11219438	11220083	17.7637	chr35	11219438	11219871	12.0016	0.00671584	0.00147865
Peak_1598	chr8	106929115	106929517	403	*	Distal Intergenic	chr8	106935750	107014192	78443	+	20650	-6635	ENSMUSG00000041308	Sntb2	syntrophin, basic 2	chr5	80466369	80466789	19.2597	chr5	80466456	80466698	12.9864	0.00673838	0.00148989
Peak_129	chr15	85460424	85460837	414	*	Intron (uc007xdd.1/54138, intron 10 of 11)	chr15	85492736	85503227	10492	-	328577	42803	ENSMUSG00000096607	7530416G11Rik	RIKEN cDNA 7530416G11 gene	chr10	20280664	20280999	18.3745	chr10	20280683	20281049	11.9487	0.00674073	0.00150109
Peak_855	chr14	15060181	15060932	752	*	Distal Intergenic	chr14	14820815	15006693	185879	+	674895	240117	ENSMUSG00000042567	Nek10	NIMA (never in mitosis gene a)- related kinase 10	chr23	17043303	17043967	20.1707	chr23	17043298	17043936	12.8682	0.00674564	0.00151225
Peak_385	chr12	33714427	33714824	398	*	Distal Intergenic	chr12	33928425	33929309	885	+	114712	-213998	ENSMUSG00000046518	Ferd3l	Fer3-like (Drosophila)	chr14	33594267	33594655	16.6658	chr14	33594345	33594688	17.9933	0.00674636	0.00152336
Peak_1882	chr2	37814542	37814780	239	*	Intron (uc008jng.2/227801, intron 2 of 21)	chr2	37776249	37799103	22855	+	241324	38531	ENSMUSG00000035403	Crb2	crumbs homolog 2 (Drosophila)	chr9	59407107	59407429	16.846	chr9	59407128	59407457	18.6513	0.00677296	0.00153448
Peak_240	chr4	59290127	59292281	2155	*	Distal Intergenic	chr4	59260051	59269144	9094	+	101055769	32230	NA	LOC101055769	uncharacterized LOC101055769	chr11	66553302	66553818	16.0088	chr11	66553336	66553819	12.6644	0.0068606	0.00154574
Peak_207	chr4	84741482	84741811	330	*	Distal Intergenic	chr4	84272542	84675086	402545	-	242509	-66725	ENSMUSG00000028487	Bnc2	basonuclin 2	chr11	37026764	37027157	18.3758	chr11	37026737	37027126	11.7797	0.00686436	0.00156813
Peak_976	chr5	114710860	114711205	346	*	Intron (uc008yzx.1/77832, intron 3 of 12)	chr5	114707779	114722327	14549	+	77832	3426	ENSMUSG00000002486	Tchp	trichoplein, keratin filament binding	chr26	17239500	17239872	16.1573	chr26	17239534	17239821	12.4935	0.00688131	0.00157929
Peak_1784	chr12	80232462	80232894	433	*	Intron (uc007oap.2/109711, intron 20 of 20)	chr12	80167542	80260371	92830	-	109711	27909	ENSMUSG00000015143	Actn1	actinin, alpha 1	chr8	42781951	42782395	15.8195	chr8	42782010	42782392	12.6644	0.00688666	0.00159042
Peak_703	chr4	132115648	132115935	288	*	Intron (uc008vap.1/18386, intron 1 of 2)	chr4	132110726	132144486	33761	-	18386	28838	ENSMUSG00000050511	Oprd1	opioid receptor, delta 1	chr2	71690503	71690904	16.7848	chr2	71690542	71690826	19.1528	0.00688804	0.0016015
Peak_1344	chr2	72657397	72657799	403	*	Distal Intergenic	chr2	72703510	72729468	25959	+	74541	-46113	ENSMUSG00000085252	8430437L04Rik	RIKEN cDNA 8430437L04 gene	chr36	17764490	17764898	22.0929	chr36	17764530	17764858	11.2074	0.00688887	0.00161254
Peak_878	chr3	67335498	67335786	289	*	Intron (uc008plg.1/66880, intron 6 of 7)	chr3	67374097	67400000	25904	+	17349	-38599	ENSMUSG00000048416	Mlf1	myeloid leukemia factor 1	chr23	51866531	51866795	15.728	chr23	51866505	51866793	12.8682	0.00689373	0.00163449
Peak_699	chr4	130915582	130916043	462	*	Intron (uc012dlx.1/16792, intron 1 of 8)	chr4	130913334	130936148	22815	+	16792	2709	ENSMUSG00000028581	Laptm5	lysosomal-associated protein transmembrane 5	chr2	70191288	70191693	14.9011	chr2	70191367	70191789	33.4181	0.00696856	0.00166729
Peak_418	chr4	110133987	110134320	334	*	Distal Intergenic	chr4	109978025	109983684	5660	+	242620	156295	ENSMUSG00000047143	Dmrta2	doublesex and mab-3 related transcription factor like family A2	chr15	10834018	10834358	20.6106	chr15	10834023	10834322	12.5308	0.0069833	0.00167825
Peak_546	chr3	101463003	101463193	191	*	3' UTR	chr3	101377125	101463060	85936	+	78908	86068	ENSMUSG00000042035	Igsf3	immunoglobulin superfamily, member 3	chr17	54014716	54014966	19.8705	chr17	54014680	54014968	12.4935	0.00700259	0.00168921
Peak_937	chr14	65351431	65351879	449	*	Distal Intergenic	chr14	65358676	65398930	40255	+	380912	-7245	ENSMUSG00000034522	Zfp395	zinc finger protein 395	chr25	29169538	29170010	18.3758	chr25	29169635	29170012	11.4883	0.00702566	0.00170016
Peak_313	chr15	56497853	56498235	383	*	Distal Intergenic	chr15	56689944	56694460	4517	+	594843	-192091	ENSMUSG00000086541	Has2os	hyaluronan synthase 2, opposite strand	chr13	20185919	20186227	12.9143	chr13	20185873	20186284	21.1285	0.00704796	0.00171112
Peak_1174	chr9	71895281	71895681	401	*	Intron (uc009qpe.3/21406, intron 13 of 13)	chr9	71963441	71963460	20	+	723889	-68160	NA	Mir378a	microRNA 378a	chr30	22414113	22414523	18.3427	chr30	22414211	22414510	11.3833	0.00705733	0.00172206
Peak_440	chr3	79989358	79989727	370	*	Distal Intergenic	chr3	79885930	79946278	60349	+	68659	103797	ENSMUSG00000027955	Fam198b	family with sequence similarity 198, member B	chr15	55249625	55249996	19.2597	chr15	55249628	55249941	12.3136	0.0070855	0.00174388
Peak_424	chr10	107615457	107615867	411	*	Intron (uc007gzb.1/237523, intron 20 of 44)	chr10	107517360	107720027	202668	-	237523	104570	ENSMUSG00000035916	Ptprq	protein tyrosine phosphatase, receptor type, Q	chr15	22924403	22924817	14.9278	chr15	22924457	22924746	12.4981	0.00710749	0.00176563
Peak_822	chr14	76918794	76918892	99	*	Distal Intergenic	chr14	77024201	77036617	12417	-	210808	117823	ENSMUSG00000044350	Lacc1	laccase (multicopper oxidoreductase) domain containing 1	chr22	6895124	6895540	23.4344	chr22	6895162	6895521	11.1633	0.00712993	0.00177649
Peak_1437	chr14	20768719	20769040	322	*	Intron (uc007skt.2/12325, intron 16 of 20)	chr14	20734873	20794088	59216	-	12325	25369	ENSMUSG00000021820	Camk2g	calcium/calmodulin-dependent protein kinase II gamma	chr4	24277043	24277458	14.8105	chr4	24277034	24277432	13.0796	0.00713523	0.00178732
Peak_1505	chr9	37143165	37143718	554	*	Intron (uc009oue.3/208076, intron 12 of 12)	chr9	36890979	37147322	256344	-	208076	4157	ENSMUSG00000035934	Pknox2	Pbx/knotted 1 homeobox 2	chr5	9308521	9309080	16.5478	chr5	9308537	9309057	19.6571	0.00715119	0.00179813
Peak_411	chr6	17082199	17082631	433	*	5' UTR	chr6	17065149	17105825	40677	+	21753	17482	ENSMUSG00000029552	Tes	testis derived transcript	chr14	55212045	55212457	14.4408	chr14	55212146	55212495	12.3136	0.00728499	0.00182003
Peak_274	chr1	21945212	21945732	521	*	Intron (uc007alq.2/226922, intron 13 of 13)	chr1	21398403	21961942	563540	-	226922	16730	ENSMUSG00000028033	Kcnq5	potassium voltage-gated channel, subfamily Q, member 5	chr12	34895676	34896156	14.1776	chr12	34895729	34896093	20.9556	0.0073829	0.00183118
Peak_41	chr10	12467542	12467908	367	*	Intron (uc007ejw.1/22288, intron 17 of 73)	chr10	12382188	12869365	487178	-	22288	401823	ENSMUSG00000019820	Utrn	utrophin	chr1	36152848	36153235	17.4319	chr1	36152853	36153168	15.0302	0.00740011	0.00184231
Peak_842	chr8	11223972	11224290	319	*	Intron (uc009kvb.2/12826, intron 26 of 51)	chr8	11198423	11312826	114404	-	12826	88854	ENSMUSG00000031502	Col4a1	collagen, type IV, alpha 1	chr22	58538924	58539213	17.2815	chr22	58538927	58539164	15.6285	0.00749928	0.00185361
Peak_497	chr12	4385435	4385795	361	*	Intron (uc011yju.1/17977, intron 22 of 22)	chr12	4247362	4477182	229821	-	17977	91747	ENSMUSG00000020647	Ncoa1	nuclear receptor coactivator 1	chr17	18974407	18974754	16.8656	chr17	18974400	18974756	15.2022	0.00763979	0.00187641
Peak_1484	chr13	113784394	113784838	445	*	Distal Intergenic	chr13	113794508	114157461	362954	+	218639	-10114	ENSMUSG00000042348	Arl15	ADP-ribosylation factor-like 15	chr4	61079709	61079978	12.8897	chr4	61079567	61080018	22.1323	0.0076761	0.00189935
Peak_690	chr13	98325075	98325469	395	*	Distal Intergenic	chr13	98309897	98317006	7110	-	218490	-8463	ENSMUSG00000021660	Btf3	basic transcription factor 3	chr2	56319508	56319929	18.5516	chr2	56319588	56319984	16.4334	0.00768963	0.0019108
Peak_1058	chr19	55749712	55750172	461	*	Intron (uc008hya.2/21416, intron 3 of 4)	chr19	55741810	55933655	191846	+	21416	8362	ENSMUSG00000024985	Tcf7l2	transcription factor 7 like 2, T cell specific, HMG box	chr28	23973469	23973929	18.4078	chr28	23973491	23973833	16.115	0.0078109	0.00192243
Peak_1785	chr12	80885414	80885964	551	*	Distal Intergenic	chr12	80923432	80924447	1016	-	67340	39033	NA	1700052I22Rik	RIKEN cDNA 1700052I22 gene	chr8	43468954	43469473	16.5426	chr8	43468988	43469365	14.7088	0.00781112	0.00193403
Peak_185	chr18	54905857	54906237	381	*	Intron (uc008eyc.2/269023, intron 7 of 9)	chr18	54888045	54992591	104547	-	269023	86734	ENSMUSG00000052713	Zfp608	zinc finger protein 608	chr11	14317859	14318302	16.5022	chr11	14317926	14318217	14.5888	0.00782967	0.00194561
Peak_1324	chr13	29603713	29604182	470	*	Intron (uc007pyn.1/68916, intron 7 of 15)	chr13	29325306	29855588	530283	-	68916	251875	ENSMUSG00000006191	Cdkal1	CDK5 regulatory subunit associated protein 1-like 1	chr35	19464349	19464827	18.3758	chr35	19464432	19464767	17.31	0.00785107	0.00195719
Peak_236	chr4	58271645	58272119	475	*	Distal Intergenic	chr4	58285962	58374303	88342	+	18198	-14317	ENSMUSG00000057280	Musk	muscle, skeletal, receptor tyrosine kinase	chr11	65534426	65534809	16.3384	chr11	65534498	65534872	12.1699	0.00786618	0.00196875
Peak_1749	chr11	59555735	59556254	520	*	Exon (uc007jeh.1/216799, exon 7 of 11)	chr11	59541585	59566956	25372	+	216799	14669	ENSMUSG00000032691	Nlrp3	NLR family, pyrin domain containing 3	chr8	264020	264355	13.1254	chr8	263987	264451	23.7856	0.00789355	0.00198032
Peak_1492	chr15	10472703	10473001	299	*	Promoter (2-3kb)	chr15	10446763	10470516	23754	-	78244	-2485	ENSMUSG00000044224	Dnajc21	DnaJ (Hsp40) homolog, subfamily C, member 21	chr4	73373154	73373617	44.0871	chr4	73373180	73373587	10.4552	0.00800453	0.00201535
Peak_972	chr5	119530010	119530579	570	*	Distal Intergenic	chr5	119625942	119634462	8521	+	330183	-95932	ENSMUSG00000085708	Gm16063	predicted gene 16063	chr26	11861103	11861578	16.2061	chr26	11861029	11861416	11.7546	0.00800916	0.00202696
Peak_1218	chr16	90629121	90630015	895	*	Distal Intergenic	chr16	90719312	90727371	8060	-	66578	98250	ENSMUSG00000022978	Mis18a	MIS18 kinetochore protein homolog A (S. pombe)	chr31	26936253	26936695	18.7535	chr31	26936228	26936798	20.4297	0.00800966	0.00203854
Peak_877	chr3	65654888	65655292	405	*	Promoter (4-5kb)	chr3	65659288	65659426	139	+	102465905	-4400	ENSMUSG00000098944	Mir8120	microRNA mir-8120	chr23	50377188	50377579	17.8894	chr23	50377213	50377601	17.2071	0.00806685	0.00205017
Peak_967	chr5	124557662	124558003	342	*	Intron (uc012edm.1/67848, intron 4 of 11)	chr5	124552864	124569660	16797	+	67848	5139	ENSMUSG00000029389	Ddx55	DEAD (Asp-Glu-Ala-Asp) box polypeptide 55	chr26	6030574	6030963	16.2061	chr26	6030499	6030840	11.6003	0.00807389	0.00206178
Peak_1104	chr4	13832955	13833306	352	*	Intron (uc008sau.3/12395, intron 1 of 10)	chr4	13743302	13895055	151754	+	12395	90004	ENSMUSG00000006586	Runx1t1	runt-related transcription factor 1; translocated to, 1 (cyclin D-related)	chr29	37215572	37215927	17.7979	chr29	37215632	37215918	16.3901	0.00812817	0.00207345
Peak_496	chr12	5156465	5156944	480	*	Intron (uc011yjz.2/208439, intron 10 of 11)	chr12	5077466	5375682	298217	-	208439	219217	ENSMUSG00000020627	Klhl29	kelch-like 29	chr17	18173016	18173620	15.1491	chr17	18173026	18173345	11.7495	0.00814255	0.00208509
Peak_1587	chr8	113496879	113497255	377	*	Distal Intergenic	chr8	113517282	113550808	33527	+	78048	-20403	NA	4930571O06Rik	RIKEN cDNA 4930571O06 gene	chr5	74065271	74065649	19.4581	chr5	74065278	74065586	12.048	0.00817247	0.00209676
Peak_1158	chr5	42981033	42981405	373	*	Distal Intergenic	chr5	43233463	43289724	56262	+	231207	-252430	ENSMUSG00000039782	Cpeb2	cytoplasmic polyadenylation element binding protein 2	chr3	65492952	65493326	17.3668	chr3	65492936	65493315	13.801	0.00820775	0.00213163
Peak_1214	chr16	87567672	87568040	369	*	Intron (uc012ahq.1/224419, intron 2 of 4)	chr16	87553330	87595336	42007	+	224419	14710	ENSMUSG00000025610	Map3k7cl	Map3k7 C-terminal like	chr31	24144383	24144765	28.1116	chr31	24144365	24144720	10.4552	0.00829102	0.00216651
Peak_747	chr14	7822706	7823077	372	*	Intron (uc007sej.1/286940, intron 1 of 5)	chr14	7817957	7951587	133631	+	286940	5120	ENSMUSG00000025278	Flnb	filamin, beta	chr20	32528327	32528723	14.3479	chr20	32528216	32528589	11.8608	0.00830878	0.00217812
Peak_1268	chr16	37805829	37806326	498	*	Intron (uc007zej.1/14314, intron 2 of 10)	chr16	37777055	37836516	59462	+	14314	29271	ENSMUSG00000022816	Fstl1	follistatin-like 1	chr33	23920409	23920922	14.4694	chr33	23920408	23920686	11.5013	0.00832291	0.00218971
Peak_579	chr5	14807270	14807636	367	*	Intron (uc008wmi.2/26875, intron 20 of 24)	chr5	14910124	14914889	4766	-	381714	107619	ENSMUSG00000033219	Gm9758	predicted gene 9758	chr18	22371407	22371826	16.8656	chr18	22371404	22371768	13.8844	0.00837822	0.00220137
Peak_1017	chr6	124492980	124493432	453	*	Promoter (<=1kb)	chr6	124493113	124510643	17531	+	232371	0	ENSMUSG00000038527	C1rl	complement component 1, r subcomponent-like	chr27	37934782	37935259	16.846	chr27	37934885	37935167	13.4444	0.00845931	0.00222479
Peak_1068	chr7	130835235	130835734	500	*	Distal Intergenic	chr7	130865885	130913302	47418	+	101476	-30650	ENSMUSG00000040268	Plekha1	pleckstrin homology domain containing, family A (phosphoinositide binding specific) member 1	chr28	32004924	32005350	18.9598	chr28	32004860	32005225	11.736	0.00848213	0.00223651
Peak_251	chr14	20208331	20208748	418	*	Distal Intergenic	chr14	20140058	20181782	41725	-	16529	-26966	ENSMUSG00000023243	Kcnk5	potassium channel, subfamily K, member 5	chr12	8171449	8171807	16.5426	chr12	8171366	8171694	13.127	0.00858638	0.00226003
Peak_383	chr12	33828883	33829235	353	*	Distal Intergenic	chr12	33928425	33929309	885	+	114712	-99542	ENSMUSG00000046518	Ferd3l	Fer3-like (Drosophila)	chr14	33491803	33492224	17.9096	chr14	33491841	33492208	20.5232	0.008663	0.00227196
Peak_1235	chr5	103599036	103599292	257	*	Downstream (<1kb)	chr5	103605711	103629403	23693	-	75750	30367	ENSMUSG00000029321	Slc10a6	solute carrier family 10 (sodium/bile acid cotransporter family), member 6	chr32	10329848	10330254	20.3467	chr32	10329845	10330260	20.269	0.00883014	0.00230818
Peak_735	chr6	92704746	92705087	342	*	Intron (uc009cza.2/243548, intron 7 of 8)	chr6	92370892	92706184	335293	-	243548	1438	ENSMUSG00000030020	Prickle2	prickle homolog 2 (Drosophila)	chr20	26811405	26811755	20.0244	chr20	26811413	26811753	16.8707	0.00888247	0.00232034
Peak_1712	chr1	179865456	179866033	578	*	Distal Intergenic	chr1	179744904	179804015	59112	-	226747	-62018	ENSMUSG00000026491	Ahctf1	AT hook containing transcription factor 1	chr7	37688561	37688978	19.681	chr7	37688540	37689110	16.8707	0.0089701	0.0023326
Peak_1692	chr1	152583338	152583733	396	*	Intron (uc007czh.1/19731, intron 15 of 17)	chr1	152517530	152625111	107582	-	19731	41773	ENSMUSG00000026482	Rgl1	ral guanine nucleotide dissociation stimulator,-like 1	chr7	17155175	17155611	20.1873	chr7	17155216	17155558	19.6571	0.00898711	0.00234486
Peak_1619	chr5	136403663	136404068	406	*	Intron (uc033imv.1/uc033imv.1, intron 3 of 4)	chr5	136375716	136375803	88	-	723975	-28265	NA	Mir721	microRNA 721	chr6	8006969	8007392	27.6796	chr6	8007016	8007362	11.0793	0.00915614	0.00236956
Peak_1903	chrX	138940980	138941433	454	*	Intron (uc009ujx.2/27206, intron 2 of 27)	chrX	138914430	139009090	94661	+	27206	27003	ENSMUSG00000052854	Nrk	Nik related kinase	chrX	79378123	79378550	19.8705	chrX	79378166	79378551	17.8684	0.00917402	0.00238202
Peak_794	chr7	105777775	105778533	759	*	Intron (uc009izj.1/uc009izj.1, intron 3 of 3)	chr7	105752989	105787550	34562	-	233651	9775	ENSMUSG00000036862	Dchs1	dachsous 1 (Drosophila)	chr21	29953021	29953761	29.8632	chr21	29952992	29953711	10.3181	0.00922877	0.00239454
Peak_1351	chr2	79185726	79186121	396	*	Distal Intergenic	chr2	79255426	79333114	77689	+	16401	-69700	ENSMUSG00000027009	Itga4	integrin alpha 4	chr36	24575789	24576137	19.5601	chr36	24575791	24576137	18.0719	0.00926236	0.00240707
Peak_1120	chr17	16157719	16158241	523	*	Distal Intergenic	chr17	15806253	15826586	20334	-	68799	-331655	ENSMUSG00000048027	Rgmb	repulsive guidance molecule family member B	chr3	11762706	11763126	19.3333	chr3	11762768	11763233	18.0234	0.00935687	0.00241973
Peak_387	chr5	29926051	29926358	308	*	Intron (uc033iih.1/102465962, intron 1 of 1)	chr5	30013161	30019981	6821	+	16193	-87110	ENSMUSG00000025746	Il6	interleukin 6	chr14	36394453	36394894	19.3996	chr14	36394514	36394886	20.2686	0.00937945	0.00243238
Peak_50	chr10	6485210	6485396	187	*	Distal Intergenic	chr10	6758593	7038209	279617	+	18390	-273383	ENSMUSG00000000766	Oprm1	opioid receptor, mu 1	chr1	43762573	43762975	13.1254	chr1	43762599	43762964	23.4273	0.00978177	0.00247146
Peak_1354	chr2	80410216	80410530	315	*	Downstream (1-2kb)	chr2	80391364	80398216	6853	+	100503167	19166	NA	Gm13752	predicted gene 13752	chr36	25881938	25882253	18.2734	chr36	25881937	25882251	15.2052	0.00986397	0.00249796
Peak_1196	chr9	60063290	60063776	487	*	Intron (uc009pyx.2/207596, intron 11 of 11)	chr9	59942771	59960659	17889	-	23958	-103117	ENSMUSG00000032292	Nr2e3	nuclear receptor subfamily 2, group E, member 3	chr30	35246742	35247066	18.0391	chr30	35246706	35247180	15.5851	0.00988681	0.00251125
Peak_1725	chr18	21477556	21477950	395	*	Distal Intergenic	chr18	21651565	21656107	4543	+	74644	-174009	NA	4930426D05Rik	RIKEN cDNA 4930426D05 gene	chr7	57092880	57093256	12.5445	chr7	57092898	57093297	25.5466	0.00991172	0.00252453
Peak_1246	chr3	131868585	131869008	424	*	Intron (uc008rjv.1/uc008rjv.1, intron 1 of 3)	chr3	132085292	132180304	95013	+	56811	-216707	ENSMUSG00000028031	Dkk2	dickkopf homolog 2 (Xenopus laevis)	chr32	27865948	27866351	13.1254	chr32	27865963	27866401	12.2584	0.00999773	0.00253792
Peak_1728	chr18	12514852	12514968	117	*	Intron (uc008ecf.2/16774, intron 41 of 74)	chr18	12643533	12737052	93520	+	72747	-128681	ENSMUSG00000024424	Ttc39c	tetratricopeptide repeat domain 39C	chr7	64466837	64467263	17.9074	chr7	64466869	64467191	14.6794	0.0100283	0.00256467
Peak_1549	chr4	95900827	95901378	552	*	Intron (uc008tsw.2/75578, intron 11 of 12)	chr4	95967379	96024274	56896	+	77963	-66552	ENSMUSG00000028572	Hook1	hook homolog 1 (Drosophila)	chr5	50132212	50132739	17.5726	chr5	50132334	50132692	15.198	0.0100928	0.00257809
Peak_521	chr17	82237486	82237930	445	*	Distal Intergenic	chr17	81266210	81738387	472178	-	20541	-499543	ENSMUSG00000054640	Slc8a1	solute carrier family 8 (sodium/calcium exchanger), member 1	chr17	32785415	32785858	13.0028	chr17	32785401	32785834	12.3136	0.0101269	0.00259152
Peak_880	chr2	148549052	148549586	535	*	Distal Intergenic	chr2	148436651	148443535	6885	-	17064	-106051	ENSMUSG00000027435	Cd93	CD93 antigen	chr24	456600	457103	16.5788	chr24	456661	457070	11.0793	0.0102938	0.0026052
Peak_1540	chr11	62350689	62350991	303	*	Intron (uc007jiu.2/20185, intron 18 of 23)	chr11	62281473	62316441	34969	+	72795	69518	ENSMUSG00000042298	Ttc19	tetratricopeptide repeat domain 19	chr5	39806755	39807112	17.0142	chr5	39806783	39807061	11.0326	0.01035	0.00261894
Peak_202	chr4	84500681	84501048	368	*	Intron (uc008tlg.2/242509, intron 4 of 5)	chr4	84272542	84675086	402545	-	242509	174405	ENSMUSG00000028487	Bnc2	basonuclin 2	chr11	36756713	36757068	12.3503	chr11	36756747	36757081	12.9556	0.010686	0.00267495
Peak_211	chr4	87298181	87298580	400	*	Distal Intergenic	chr4	86983126	87230540	247415	-	76376	-68040	ENSMUSG00000037996	Slc24a2	solute carrier family 24 (sodium/potassium/calcium exchanger), member 2	chr11	39557386	39557714	18.7739	chr11	39557336	39557745	14.1705	0.0107372	0.00268911
Peak_396	chr6	52102693	52102984	292	*	Promoter (<=1kb)	chr6	52102949	52113684	10736	+	102635415	0	NA	Halr1	Hoxa adjacent long noncoding RNA 1	chr14	40191836	40192158	12.3075	chr14	40191839	40192156	13.0117	0.0107487	0.00270325
Peak_1206	chr16	84583744	84584264	521	*	Distal Intergenic	chr16	84679789	84685147	5359	+	78023	-96045	NA	4930529L06Rik	RIKEN cDNA 4930529L06 gene	chr31	20949739	20950035	12.1731	chr31	20949648	20950003	22.309	0.0107499	0.00271735
Peak_177	chr11	20347786	20348304	519	*	Distal Intergenic	chr11	20302180	20332713	30534	-	55963	-15591	ENSMUSG00000020142	Slc1a4	solute carrier family 1 (glutamate/neutral amino acid transporter), member 4	chr10	64465360	64465629	15.5294	chr10	64465287	64465685	15.7742	0.0109372	0.00276002
Peak_1734	chr17	67400153	67400590	438	*	Distal Intergenic	chr17	66666848	67354459	687612	-	19274	-46131	ENSMUSG00000033278	Ptprm	protein tyrosine phosphatase, receptor type, M	chr7	73764668	73765122	18.4078	chr7	73764720	73765083	13.5819	0.010994	0.00278859
Peak_1545	chr4	101818201	101818600	400	*	Downstream (2-3kb)	chr4	101834969	101844022	9054	-	545662	25821	ENSMUSG00000035201	B020004J07Rik	RIKEN cDNA B020004J07 gene	chr5	44684792	44685182	13.9589	chr5	44684726	44685138	28.0497	0.0111148	0.0028173
Peak_1444	chr14	25229607	25230004	398	*	Distal Intergenic	chr14	25139795	25143241	3447	-	75862	-86763	NA	4930572O13Rik	RIKEN cDNA 4930572O13 gene	chr4	28567212	28567571	20.5828	chr4	28567214	28567608	15.0846	0.0112132	0.0028746
Peak_941	chr14	67749699	67749841	143	*	Downstream (<1kb)	chr14	67745229	67749436	4208	+	14714	4612	ENSMUSG00000015812	Gnrh1	gonadotropin releasing hormone 1	chr25	32043416	32043820	20.0244	chr25	32043420	32043737	15.2479	0.0112775	0.00288901
Peak_1822	chr11	104623237	104623504	268	*	Exon (uc011ygd.1/16416, exon 2 of 15)	chr11	104608000	104670471	62472	+	16416	15504	ENSMUSG00000020689	Itgb3	integrin beta 3	chr9	9214903	9215384	15.6156	chr9	9214987	9215343	17.2953	0.0112821	0.00290339
Peak_131	chr15	85162931	85163282	352	*	Distal Intergenic	chr15	85149254	85156132	6879	-	100502602	-7150	NA	Gm19277	predicted gene, 19277	chr10	20612617	20612952	17.5576	chr10	20612669	20612970	13.4718	0.0113213	0.00291778
Peak_1550	chr4	95809341	95809790	450	*	Intron (uc008tsw.2/75578, intron 6 of 12)	chr4	95967379	96024274	56896	+	77963	-158038	ENSMUSG00000028572	Hook1	hook homolog 1 (Drosophila)	chr5	50229846	50230243	15.0931	chr5	50229894	50230325	16.3634	0.0113586	0.00293218
Peak_1105	chr4	13787819	13788280	462	*	Intron (uc008sau.3/12395, intron 1 of 10)	chr4	13743302	13895055	151754	+	12395	44978	ENSMUSG00000006586	Runx1t1	runt-related transcription factor 1; translocated to, 1 (cyclin D-related)	chr29	37252781	37253272	15.5871	chr29	37252837	37253186	17.3733	0.0114041	0.00294661
Peak_432	chr10	88184813	88185159	347	*	Distal Intergenic	chr10	88201097	88246158	45062	+	67282	-16284	ENSMUSG00000020056	Ccdc53	coiled-coil domain containing 53	chr15	40923363	40923827	15.5871	chr15	40923410	40923746	17.5971	0.0114116	0.00296101
Peak_186	chr18	54972911	54973299	389	*	Intron (uc008eyc.2/269023, intron 8 of 9)	chr18	54888045	54992591	104547	-	269023	19680	ENSMUSG00000052713	Zfp608	zinc finger protein 608	chr11	14384518	14384901	12.8897	chr11	14384518	14384829	11.4465	0.011444	0.00297541
Peak_1425	chr10	70340612	70341004	393	*	Distal Intergenic	chr10	70245276	70285951	40676	+	66859	95728	ENSMUSG00000037762	Slc16a9	solute carrier family 16 (monocarboxylic acid transporters), member 9	chr4	11756966	11757302	16.5022	chr4	11756915	11757323	19.5605	0.01148	0.00298983
Peak_46	chr10	8419746	8420249	504	*	Intron (uc007eit.1/338362, intron 7 of 7)	chr10	8204753	8518825	314073	-	338362	99079	ENSMUSG00000047712	Ust	uronyl-2-sulfotransferase	chr1	39721020	39721312	12.8261	chr1	39720865	39721288	11.3515	0.011502	0.00301856
Peak_1897	chrX	101337748	101338172	425	*	Distal Intergenic	chrX	101377337	101385624	8288	+	14618	-39589	ENSMUSG00000047797	Gjb1	gap junction protein, beta 1	chrX	55544595	55545118	19.4844	chrX	55544746	55545070	14.8409	0.0115506	0.00304727
Peak_1195	chr9	61022382	61022614	233	*	Downstream (2-3kb)	chr9	61017069	61019797	2729	+	330956	5545	NA	Gm5122	predicted gene 5122	chr30	34242704	34242999	20.6106	chr30	34242694	34243031	14.3002	0.0116112	0.00306166
Peak_446	chr6	47631194	47631536	343	*	Distal Intergenic	chr6	47530274	47595338	65065	-	14056	-36198	ENSMUSG00000029687	Ezh2	enhancer of zeste homolog 2 (Drosophila)	chr16	1881713	1882100	12.3075	chr16	1881718	1882109	11.9487	0.0117873	0.00307631
Peak_1197	chr9	57850827	57851584	758	*	Distal Intergenic	chr9	57790505	57836793	46289	-	56380	-14791	ENSMUSG00000004661	Arid3b	AT rich interactive domain 3B (BRIGHT-like)	chr30	37632341	37632746	14.7901	chr30	37632367	37632731	16.4334	0.011791	0.0030909
Peak_1024	chr6	118907693	118908039	347	*	Intron (uc009dlt.2/12288, intron 44 of 46)	chr6	118880158	118885543	5386	+	74363	27881	NA	4931430N09Rik	RIKEN cDNA 4931430N09 gene	chr27	44351107	44351525	14.687	chr27	44351177	44351510	16.4174	0.0118695	0.00310558
Peak_1673	chr3	145632769	145633252	484	*	Distal Intergenic	chr3	145646971	145649985	3015	-	16007	17216	ENSMUSG00000028195	Cyr61	cysteine rich protein 61	chr6	62425923	62426410	11.8052	chr6	62425903	62426279	22.2315	0.0120074	0.00313503
Peak_1481	chr18	61257121	61257562	442	*	Exon (uc008fbv.1/225600, exon 12 of 22)	chr18	61220499	61289718	69220	+	225600	37063	ENSMUSG00000024575	Pde6a	phosphodiesterase 6A, cGMP-specific, rod, alpha	chr4	59140822	59141249	14.8074	chr4	59140880	59141150	17.2071	0.0120466	0.00314986
Peak_1775	chr12	77756064	77756404	341	*	Distal Intergenic	chr12	78226655	78684769	458115	+	268566	-470591	ENSMUSG00000047454	Gphn	gephyrin	chr8	40216842	40217091	9.79592	chr8	40216766	40217026	12.1718	0.0122427	0.00317975
Peak_1867	chr2	26544915	26545063	149	*	Distal Intergenic	chr2	26581056	26592682	11627	+	353156	-36141	ENSMUSG00000026921	Egfl7	EGF-like domain 7	chr9	48924678	48924967	14.1112	chr9	48924712	48924942	12.6585	0.0122959	0.00319484
Peak_1011	chr6	141175525	141175842	318	*	Distal Intergenic	chr6	141249269	141499351	250083	+	54611	-73744	ENSMUSG00000041741	Pde3a	phosphodiesterase 3A, cGMP inhibited	chr27	26962433	26962786	15.161	chr27	26962403	26962724	18.3486	0.0124117	0.00321008
Peak_1466	chr11	33772504	33773050	547	*	Intron (uc007iko.2/70357, intron 7 of 7)	chr11	33963013	33973638	10626	+	16533	-190509	ENSMUSG00000020155	Kcnmb1	potassium large conductance calcium-activated channel, subfamily M, beta member 1	chr4	41363295	41363828	11.3948	chr4	41363364	41363840	21.0184	0.0124807	0.00324058
Peak_1089	chr3	6320728	6321138	411	*	Distal Intergenic	chr3	6615413	6620443	5031	-	69347	299715	ENSMUSG00000069118	1700008P02Rik	RIKEN cDNA 1700008P02 gene	chr29	25440974	25441410	13.8026	chr29	25440990	25441336	12.4935	0.0124989	0.00325581
Peak_266	chr17	43076962	43077405	444	*	Intron (uc008cov.1/94185, intron 4 of 5)	chr17	43016555	43089188	72634	+	94185	60850	ENSMUSG00000023915	Tnfrsf21	tumor necrosis factor receptor superfamily, member 21	chr12	15357396	15357777	15.6156	chr12	15357361	15357776	20.2359	0.012629	0.0032712
Peak_1653	chr3	121261167	121261568	402	*	Intron (uc008rdt.1/99887, intron 9 of 10)	chr3	121201761	121283098	81338	-	99887	21931	ENSMUSG00000028132	Tmem56	transmembrane protein 56	chr6	54199441	54199848	29.7149	chr6	54199496	54199808	8.58242	0.0126938	0.00330195
Peak_1067	chr7	129483936	129484249	314	*	Distal Intergenic	chr7	129591863	129635738	43876	+	207425	-107927	ENSMUSG00000042055	Wdr11	WD repeat domain 11	chr28	30658957	30659410	16.2061	chr28	30659042	30659332	15.0817	0.0127247	0.00331735
Peak_1169	chr2	120647920	120650408	2489	*	Distal Intergenic	chr2	120604238	120609508	5271	-	66606	-40900	ENSMUSG00000027286	Lrrc57	leucine rich repeat containing 57	chr30	9543238	9543595	9.79592	chr30	9543248	9543590	12.6585	0.0127409	0.00333272
Peak_1097	chr4	15753039	15753229	191	*	Distal Intergenic	chr4	15881264	15906709	25446	+	12307	-128225	ENSMUSG00000028222	Calb1	calbindin 1	chr29	35653736	35654158	13.5228	chr29	35653862	35654113	12.9027	0.0127557	0.00334807
Peak_746	chr14	8191924	8192388	465	*	Distal Intergenic	chr14	8165991	8172992	7002	-	68263	-19396	ENSMUSG00000021748	Pdhb	pyruvate dehydrogenase (lipoamide) beta	chr20	32166828	32167344	20.304	chr20	32166895	32167147	14.0129	0.0128867	0.0034094
Peak_1336	chr2	61354133	61354540	408	*	Distal Intergenic	chr2	61578586	61654169	75584	+	21353	-224453	ENSMUSG00000064289	Tank	TRAF family member-associated Nf-kappa B activator	chr36	6537702	6538078	9.4007	chr36	6537729	6538101	12.1835	0.0129529	0.00342482
Peak_1109	chr18	34382831	34383209	379	*	Distal Intergenic	chr18	34344886	34373415	28530	-	13476	-9794	ENSMUSG00000005873	Reep5	receptor accessory protein 5	chr3	34685	35087	14.8074	chr3	34749	35094	18.1943	0.0129739	0.00344022
Peak_1570	chr4	149830760	149831002	243	*	Distal Intergenic	chr4	149744036	149774267	30232	-	70556	-56735	ENSMUSG00000028982	Slc25a33	solute carrier family 25, member 33	chr5	62742991	62743429	11.8052	chr5	62743058	62743393	23.5498	0.0130429	0.00347104
Peak_890	chr2	139608821	139609299	479	*	Intron (uc008mpd.1/228677, intron 9 of 11)	chr2	139678178	139758581	80404	+	319909	-69357	ENSMUSG00000074766	Ism1	isthmin 1 homolog (zebrafish)	chr24	9472630	9473070	28.8789	chr24	9472704	9472960	8.35546	0.0130595	0.00348643
Peak_1386	chr1	62777301	62777762	462	*	Intron (uc007bfj.1/18187, intron 12 of 15)	chr1	62790918	62794732	3815	-	74992	17431	NA	4930487H11Rik	RIKEN cDNA 4930487H11 gene	chr37	14370016	14370475	9.63677	chr37	14370022	14370461	21.2279	0.0130924	0.00350182
Peak_292	chr10	45893870	45894417	548	*	Distal Intergenic	chr10	45807704	45852018	44315	+	320363	86713	NA	D030045P18Rik	RIKEN cDNA D030045P18 gene	chr12	62110502	62111065	20.3248	chr12	62110665	62110949	13.5769	0.0131016	0.00351718
Peak_1055	chr19	53892894	53893238	345	*	Intron (uc008hxb.2/18569, intron 1 of 11)	chr19	53892231	53929861	37631	+	18569	1007	ENSMUSG00000024975	Pdcd4	programmed cell death 4	chr28	22186969	22187365	9.63677	chr28	22187068	22187387	12.6796	0.0131071	0.0035325
Peak_536	chr6	72711671	72712054	384	*	Intron (uc009ciz.2/21415, intron 10 of 12)	chr6	72626371	72789045	162675	-	21415	77374	ENSMUSG00000055799	Tcf7l1	transcription factor 7 like 1 (T cell specific, HMG box)	chr17	39781028	39781425	19.2597	chr17	39781036	39781382	13.9801	0.0131111	0.00354778
Peak_321	chr15	59574670	59574943	274	*	Intron (uc007vxv.2/68501, intron 4 of 6)	chr15	59648654	59657099	8446	+	211770	-73984	ENSMUSG00000032501	Trib1	tribbles homolog 1 (Drosophila)	chr13	23267401	23267694	15.6156	chr13	23267366	23267641	14.9602	0.013152	0.00356307
Peak_42	chr10	10072074	10072516	443	*	Distal Intergenic	chr10	9755547	9901040	145494	-	78808	-171476	ENSMUSG00000019790	Stxbp5	syntaxin binding protein 5 (tomosyn)	chr1	38122328	38122743	19.5642	chr1	38122385	38122674	13.5769	0.013175	0.00359356
Peak_28	chr18	66164091	66164427	337	*	Intron (uc008ffp.1/320924, intron 9 of 9)	chr18	66219264	66219333	70	-	751558	55242	NA	Mir694	microRNA 694	chr1	16719963	16720419	15.5671	chr1	16720016	16720316	14.6876	0.013177	0.00360875
Peak_767	chr9	21496822	21497112	291	*	Promoter (<=1kb)	chr9	21496495	21496564	70	-	387194	-548	ENSMUSG00000065547	Mir199a-1	microRNA 199a-1	chr20	50410255	50410623	20.6106	chr20	50410271	50410548	13.4718	0.0131993	0.00363904
Peak_1557	chr4	105877353	105877863	511	*	Distal Intergenic	chr4	106316213	106441327	125115	+	329908	-438860	ENSMUSG00000028514	Usp24	ubiquitin specific peptidase 24	chr5	53620638	53621111	7.76483	chr5	53620667	53621080	11.6003	0.0132306	0.00365417
Peak_686	chr13	110463213	110463641	429	*	Distal Intergenic	chr13	110395044	110400843	5800	+	20620	68597	ENSMUSG00000021701	Plk2	polo-like kinase 2	chr2	45295726	45296179	15.161	chr2	45295764	45296145	14.6387	0.013317	0.00366939
Peak_336	chr5	72295877	72296126	250	*	Intron (uc008xrh.2/231287, intron 23 of 23)	chr5	72203329	72298771	95443	+	231287	92797	ENSMUSG00000046808	Atp10d	ATPase, class V, type 10D	chr13	43495323	43495580	11.9319	chr13	43495199	43495586	12.4909	0.0135218	0.00370029
Peak_876	chr3	61303513	61303827	315	*	Distal Intergenic	chr3	61364507	61368703	4197	+	74012	-60994	ENSMUSG00000036894	Rap2b	RAP2B, member of RAS oncogene family	chr23	47454746	47455015	7.99493	chr23	47454781	47455007	12.888	0.0135393	0.00371571
Peak_1271	chr16	31608838	31609206	369	*	Distal Intergenic	chr16	31663443	31873356	209914	+	13383	-54605	ENSMUSG00000022770	Dlg1	discs, large homolog 1 (Drosophila)	chr33	30300328	30300670	9.57312	chr33	30300351	30300728	11.6003	0.0135937	0.00373117
Peak_379	chr12	36721317	36721748	432	*	Distal Intergenic	chr12	36381450	36689503	308054	+	75847	340298	ENSMUSG00000043153	Ispd	isoprenoid synthase domain containing	chr14	30672654	30673090	16.2996	chr14	30672699	30673083	13.9188	0.013711	0.00376227
Peak_1717	chr18	76163845	76164182	338	*	Distal Intergenic	chr18	76170552	76170652	101	+	102465184	-6707	ENSMUSG00000098276	Mir6358	microRNA mir-6358	chr7	43626197	43626552	14.1112	chr7	43626199	43626484	11.8608	0.0139411	0.0037938
Peak_1657	chr3	121604677	121604990	314	*	Distal Intergenic	chr3	121634936	121643485	8550	-	100503044	38808	ENSMUSG00000044522	A730020M07Rik	RIKEN cDNA A730020M07 gene	chr6	54587774	54588031	14.1112	chr6	54587742	54588003	11.8608	0.0139499	0.00380957
Peak_443	chr8	65080528	65081050	523	*	Distal Intergenic	chr8	65028417	65037336	8920	-	100038489	-43714	ENSMUSG00000074303	Apela	apelin receptor early endogenous ligand	chr15	60919090	60919489	13.9453	chr15	60919179	60919470	11.8621	0.014022	0.0038254
Peak_1337	chr2	62573820	62574247	428	*	Promoter (<=1kb)	chr2	62500936	62574021	73086	-	14089	0	ENSMUSG00000000392	Fap	fibroblast activation protein	chr36	7647136	7647546	15.6705	chr36	7647242	7647585	13.9487	0.0140362	0.00384121
Peak_1166	chr2	113806604	113807047	444	*	Intron (uc008lpq.1/20394, intron 4 of 5)	chr2	113776313	113829091	52779	-	20394	22487	ENSMUSG00000023236	Scg5	secretogranin V	chr30	2291959	2292271	14.7656	chr30	2291912	2292353	20.4818	0.0141024	0.00385706
Peak_1660	chr5	107200271	107200656	386	*	Intron (uc008ylz.2/21814, intron 14 of 16)	chr5	107106570	107289595	183026	-	21814	89324	ENSMUSG00000029287	Tgfbr3	transforming growth factor, beta receptor III	chr6	57119076	57119387	18.1998	chr6	57119096	57119415	11.2465	0.0141064	0.00387288
Peak_974	chr5	119177123	119177348	226	*	Distal Intergenic	chr5	119194313	119200018	5706	-	665194	22895	NA	Gm7538	predicted gene 7538	chr26	12272345	12272818	13.8026	chr26	12272441	12272820	11.7386	0.0141378	0.00392014
Peak_409	chr12	43784466	43784814	349	*	Distal Intergenic	chr12	44205897	44210068	4172	-	27362	425602	ENSMUSG00000014905	Dnajb9	DnaJ (Hsp40) homolog, subfamily B, member 9	chr14	49208179	49208554	13.7931	chr14	49208206	49208540	11.7352	0.0141422	0.00393582
Peak_678	chr18	39888915	39889398	484	*	Distal Intergenic	chr18	39773497	39776082	2586	+	18459	115901	ENSMUSG00000051732	Pabpc2	poly(A) binding protein, cytoplasmic 2	chr2	38638517	38638982	18.2112	chr2	38638558	38638881	11.2353	0.0141841	0.00395151
Peak_1788	chr12	85307541	85307982	442	*	Exon (uc007ogx.2/217718, exon 18 of 22)	chr12	85288591	85299358	10768	+	72350	19391	ENSMUSG00000045064	Zc2hc1c	zinc finger, C2HC-type containing 1C	chr8	48190593	48191060	34.8477	chr8	48190733	48190942	7.09549	0.0142597	0.00398295
Peak_1683	chr1	194697631	194697934	304	*	Intron (uc007een.1/18845, intron 3 of 31)	chr1	194619829	194816868	197040	+	18845	78105	ENSMUSG00000026640	Plxna2	plexin A2	chr7	6998009	6998331	17.8894	chr7	6998090	6998341	11.0793	0.0142723	0.00399863
Peak_709	chr4	139219697	139220329	633	*	Intron (uc008vlv.2/12345, intron 1 of 9)	chr4	139192899	139291820	98922	+	12345	27430	ENSMUSG00000028745	Capzb	capping protein (actin filament) muscle Z-line, beta	chr2	79217378	79218083	15.1491	chr2	79217494	79218147	13.149	0.0142806	0.00401428
Peak_517	chr17	79068512	79068940	429	*	Intron (uc008dpv.1/70536, intron 2 of 6)	chr17	79051906	79090243	38338	+	70536	17034	ENSMUSG00000024084	Qpct	glutaminyl-peptide cyclotransferase (glutaminyl cyclase)	chr17	29728186	29728641	29.501	chr17	29728290	29728643	8.86523	0.0143246	0.00402995
Peak_806	chr7	112826093	112826587	495	*	Intron (uc009jgx.2/21676, intron 2 of 12)	chr7	112953962	112957458	3497	+	78748	-127869	ENSMUSG00000098132	Rassf10	Ras association (RalGDS/AF-6) domain family (N-terminal) member 10	chr21	35844662	35845168	15.0931	chr21	35844870	35845105	13.7962	0.0144114	0.0040613
Peak_968	chr5	124449731	124450119	389	*	Intron (uc008zpu.1/67956, intron 3 of 7)	chr5	124439930	124462307	22378	+	67956	10189	ENSMUSG00000049327	Setd8	SET domain containing (lysine methyltransferase) 8	chr26	6181223	6181594	17.9345	chr26	6181239	6181520	11.0303	0.0144275	0.00407698
Peak_809	chr7	114305789	114305836	48	*	Distal Intergenic	chr7	114264550	114276116	11567	-	26440	-29720	ENSMUSG00000030751	Psma1	proteasome (prosome, macropain) subunit, alpha type 1	chr21	37278376	37278637	12.2994	chr21	37278280	37278665	11.4883	0.0145269	0.00412404
Peak_1801	chr12	107093401	107093839	439	*	Distal Intergenic	chr12	106685607	106716324	30718	-	71033	-377515	ENSMUSG00000085820	4933406K04Rik	RIKEN cDNA 4933406K04 gene	chr8	66686643	66687020	14.8105	chr8	66686586	66686946	14.259	0.0147278	0.00415579
Peak_71	chr10	53100596	53100757	162	*	Intron (uc007fbk.2/215085, intron 7 of 7)	chr10	53280270	53283687	3418	+	100502820	-179674	NA	Gm19395	predicted gene, 19395	chr1	58387756	58388101	17.7979	chr1	58387873	58388115	10.752	0.0147536	0.00417168
Peak_280	chr9	83720444	83720776	333	*	Distal Intergenic	chr9	83691475	83693247	1773	+	100039222	29301	NA	Gm2109	predicted gene 2109	chr12	40808418	40808688	11.9319	chr12	40808469	40808784	11.4365	0.0148879	0.00420353
Peak_1382	chr1	59403163	59403445	283	*	Distal Intergenic	chr1	59482147	59486955	4809	+	14369	-78984	ENSMUSG00000041075	Fzd7	frizzled homolog 7 (Drosophila)	chr37	10983460	10983757	11.9319	chr37	10983471	10983737	11.8608	0.0150582	0.00421973
Peak_1159	chr5	39973156	39973252	97	*	Distal Intergenic	chr5	39613935	39644631	30697	-	15476	-328621	ENSMUSG00000051022	Hs3st1	heparan sulfate (glucosamine) 3-O-sulfotransferase 1	chr3	68032658	68032986	14.5094	chr3	68032586	68032909	14.0192	0.0150608	0.00423588
Peak_1901	chrX	133604327	133604753	427	*	Intron (uc009uew.2/279653, intron 1 of 5)	chrX	133582861	133688993	106133	-	279653	84666	ENSMUSG00000051323	Pcdh19	protocadherin 19	chrX	74202845	74203232	14.1823	chrX	74202809	74203230	13.5732	0.0151645	0.00425215
Peak_1376	chr1	53207110	53207425	316	*	Exon (uc007ayv.2/227099, exon 9 of 13)	chr1	53158577	53187617	29041	-	69397	-19808	ENSMUSG00000060715	1700019A02Rik	RIKEN cDNA 1700019A02 gene	chr37	591517	591802	10.7016	chr37	591491	591828	11.6064	0.0151783	0.00426838
Peak_299	chr10	38985972	38986351	380	*	Intron (uc007evm.2/16775, intron 1 of 7)	chr10	38965515	39110188	144674	+	16775	20836	ENSMUSG00000019846	Lama4	laminin, alpha 4	chr12	68656356	68656667	11.6443	chr12	68656325	68656696	12.2827	0.0153785	0.00431761
Peak_1807	chr12	109412890	109413135	246	*	Distal Intergenic	chr12	109452823	109463336	10514	+	13386	-39933	ENSMUSG00000040856	Dlk1	delta-like 1 homolog (Drosophila)	chr8	68920221	68920594	10.7208	chr8	68920236	68920592	11.8608	0.0153842	0.00433395
Peak_1582	chr8	118144455	118144804	350	*	Distal Intergenic	chr8	118283755	119323448	1039694	+	12554	-139300	ENSMUSG00000031841	Cdh13	cadherin 13	chr5	69590498	69590809	10.3007	chr5	69590486	69590808	11.3587	0.0154001	0.00435028
Peak_901	chr2	131204456	131204705	250	*	Intron (uc029uer.1/100526526, intron 1 of 1)	chr2	131210440	131213514	3075	+	69596	-5984	ENSMUSG00000068264	Ap5s1	adaptor-related protein 5 complex, sigma 1 subunit	chr24	17548615	17549003	11.5057	chr24	17548657	17549007	12.4935	0.0155772	0.00438326
Peak_64	chr17	9291471	9291859	389	*	Distal Intergenic	chr17	9147719	9168022	20304	-	67791	-123837	ENSMUSG00000097049	6530411M01Rik	RIKEN cDNA 6530411M01 gene	chr1	52978986	52979359	10.8772	chr1	52978999	52979303	24.5988	0.0158849	0.00440015
Peak_1296	chr3	27941342	27942083	742	*	Intron (uc008ott.2/18805, intron 1 of 26)	chr3	27938680	28133362	194683	+	18805	3403	ENSMUSG00000027695	Pld1	phospholipase D1	chr34	36117644	36118414	46.83	chr34	36117767	36118160	9.0529	0.0159982	0.00441716
Peak_1018	chr6	124816738	124816956	219	*	Promoter (2-3kb)	chr6	124810592	124814296	3705	-	21991	-2660	ENSMUSG00000023456	Tpi1	triosephosphate isomerase 1	chr27	38159722	38160128	11.0566	chr27	38159759	38160070	12.3671	0.0162137	0.00445154
Peak_905	chr2	152685518	152685802	285	*	Promoter (1-2kb)	chr2	152687148	152687942	795	+	66405	-1630	ENSMUSG00000042814	Mcts2	malignant T cell amplified sequence 2	chr24	21045920	21046217	15.1491	chr24	21045903	21046230	11.2465	0.0163294	0.00448615
Peak_304	chr17	15124138	15124353	216	*	Distal Intergenic	chr17	15041612	15074993	33382	+	381062	82741	ENSMUSG00000036552	Ermard	ER membrane associated RNA degradation	chr12	72084079	72084333	15.8195	chr12	72084045	72084371	11.0793	0.0163768	0.00450346
Peak_82	chr13	60161137	60161340	204	*	Distal Intergenic	chr13	60174405	60177535	3131	-	14451	16398	ENSMUSG00000052957	Gas1	growth arrest specific 1	chr1	72944806	72945156	15.3871	chr1	72944805	72945230	11.0942	0.0164097	0.00452077
Peak_659	chr2	3818581	3818850	270	*	Distal Intergenic	chr2	3713458	3782134	68677	+	66540	105392	ENSMUSG00000026655	Fam107b	family with sequence similarity 107, member B	chr2	22125940	22126330	15.9144	chr2	22126048	22126414	11.0303	0.0164422	0.00453807
Peak_1049	chr19	53082659	53082877	219	*	Intron (uc008hwh.1/78457, intron 2 of 2)	chr19	53076252	53084392	8141	+	78457	6625	NA	1700054A03Rik	RIKEN cDNA 1700054A03 gene	chr28	21356030	21356299	15.0598	chr28	21356026	21356258	11.0326	0.0164933	0.0045554
Peak_950	chr1	86126190	86126592	403	*	Exon (uc007buy.1/70247, exon 19 of 25)	chr1	86099037	86111970	12934	-	15559	-14622	ENSMUSG00000026228	Htr2b	5-hydroxytryptamine (serotonin) receptor 2B	chr25	43077869	43078278	14.6687	chr25	43077861	43078142	11.1071	0.0165181	0.00457271
Peak_940	chr14	66963173	66963243	71	*	Distal Intergenic	chr14	66985240	67008877	23638	-	12177	45704	ENSMUSG00000022051	Bnip3l	BCL2/adenovirus E1B interacting protein 3-like	chr25	31093044	31093460	11.0566	chr25	31093125	31093547	12.6644	0.0165811	0.00459006
Peak_1087	chr1	17087448	17087760	313	*	Intron (uc007aka.2/57339, intron 3 of 4)	chr1	16994940	17097889	102950	-	57339	10441	ENSMUSG00000042686	Jph1	junctophilin 1	chr29	22772720	22773391	15.5294	chr29	22772810	22773330	10.8707	0.0165886	0.00460738
Peak_1625	chr5	137696970	137697250	281	*	Distal Intergenic	chr5	137650854	137684693	33840	-	231801	-12557	ENSMUSG00000029722	Agfg2	ArfGAP with FG repeats 2	chr6	9157387	9157766	14.4694	chr6	9157512	9157754	11.0588	0.0166287	0.00464192
Peak_1459	chr17	26456015	26456485	471	*	Distal Intergenic	chr17	26414965	26446342	31378	+	240055	41520	ENSMUSG00000034413	Neurl1b	neuralized homolog 1b (Drosophila)	chr4	39648810	39649221	14.6687	chr4	39648802	39649113	11.0303	0.0166323	0.00465915
Peak_1063	chr19	58281752	58282120	369	*	Intron (uc008ial.2/14585, intron 5 of 8)	chr19	58296204	58300348	4145	+	791347	-14452	NA	Gm10007	predicted gene 10007	chr28	26751536	26751884	14.6422	chr28	26751602	26751878	10.5898	0.0168404	0.00467663
Peak_115	chr7	30369824	30370079	256	*	Distal Intergenic	chr7	30355514	30362772	7259	-	233067	-7307	ENSMUSG00000036957	Lrfn3	leucine rich repeat and fibronectin type III domain containing 3	chr1	116738930	116739240	19.2917	chr1	116738897	116739291	11.3114	0.0173897	0.00471278
Peak_130	chr15	85347135	85347672	538	*	Intron (uc007xdd.1/54138, intron 1 of 11)	chr15	85336381	85463836	127456	+	54138	11291	ENSMUSG00000016541	Atxn10	ataxin 10	chr10	20427856	20428496	13.1254	chr10	20428034	20428444	16.1234	0.0175869	0.00473117
Peak_1752	chr12	52623418	52623740	323	*	Distal Intergenic	chr12	52599984	52602322	2339	-	73278	-21418	NA	1700031P21Rik	RIKEN cDNA 1700031P21 gene	chr8	11341599	11341941	11.2491	chr8	11341659	11341934	11.9487	0.0175972	0.00474953
Peak_339	chr5	73881789	73882310	522	*	Distal Intergenic	chr5	74000038	74068411	68374	-	69727	186622	ENSMUSG00000054814	Usp46	ubiquitin specific peptidase 46	chr13	45265664	45266106	19.3333	chr13	45265576	45265992	11.0942	0.0177353	0.00476802
Peak_1777	chr12	79506892	79507368	477	*	Intron (uc007oai.1/19363, intron 7 of 10)	chr12	79297282	79814690	517409	+	19363	210086	ENSMUSG00000059060	Rad51b	RAD51 homolog B	chr8	42047042	42047518	28.0365	chr8	42047137	42047422	7.43571	0.0177884	0.00478654
Peak_1862	chr11	78369174	78369402	229	*	Intron (uc007kjc.2/15218, intron 6 of 8)	chr11	78357577	78386608	29032	-	15218	17434	ENSMUSG00000002057	Foxn1	forkhead box N1	chr9	42738329	42738746	21.7268	chr9	42738392	42738694	10.3209	0.0182218	0.00482442
Peak_730	chr6	97405347	97405950	604	*	Intron (uc009dau.1/232288, intron 19 of 22)	chr6	97238528	97252780	14253	-	320502	-153170	ENSMUSG00000044086	Lmod3	leiomodin 3 (fetal)	chr20	22469795	22470216	22.5328	chr20	22469814	22470145	10.5145	0.0182288	0.00484341
Peak_1536	chr11	63886672	63887048	377	*	3' UTR	chr11	63884693	63922284	37592	-	54710	35612	ENSMUSG00000070407	Hs3st3b1	heparan sulfate (glucosamine) 3-O-sulfotransferase 3B1	chr5	38065337	38065655	8.31123	chr5	38065302	38065617	11.6003	0.0184166	0.00486261
Peak_48	chr10	4339192	4339560	369	*	Intron (uc007ehi.2/83397, intron 2 of 3)	chr10	4367074	4388108	21035	-	381990	48916	ENSMUSG00000075327	Zbtb2	zinc finger and BTB domain containing 2	chr1	41690585	41690961	12.5812	chr1	41690609	41690931	15.7145	0.0184407	0.00488179
Peak_1568	chr4	150119815	150120305	491	*	Promoter (<=1kb)	chr4	150119344	150144168	24825	+	56485	961	ENSMUSG00000028976	Slc2a5	solute carrier family 2 (facilitated glucose transporter), member 5	chr5	62437293	62437665	19.5154	chr5	62437259	62437622	10.8034	0.0185279	0.00492019
Peak_1588	chr8	111782070	111782525	456	*	Intron (uc009nmx.1/23837, intron 2 of 6)	chr8	111710475	111743849	33375	-	12927	-38676	ENSMUSG00000031955	Bcar1	breast cancer anti-estrogen resistance 1	chr5	75425304	75425777	8.36641	chr5	75425436	75425799	11.9487	0.0188522	0.00493979
Peak_492	chr12	8511362	8511667	306	*	Exon (uc007mzr.1/uc007mzr.1, exon 1 of 3)	chr12	8497759	8499985	2227	-	11852	-11682	ENSMUSG00000054364	Rhob	ras homolog gene family, member B	chr17	15430118	15430386	12.5812	chr17	15430085	15430397	16.1836	0.0189231	0.00495943
Peak_293	chr10	44599971	44600366	396	*	Distal Intergenic	chr10	44437175	44528501	91327	-	12142	-71865	ENSMUSG00000038151	Prdm1	PR domain containing 1, with ZNF domain	chr12	63299274	63299675	8.36641	chr12	63299342	63299654	11.9901	0.0190908	0.00499886
Peak_1240	chr3	136821185	136821615	431	*	Intron (uc008rmg.1/19055, intron 2 of 13)	chr3	136670770	136935779	265010	+	19055	150845	ENSMUSG00000028161	Ppp3ca	protein phosphatase 3, catalytic subunit, alpha isoform	chr32	22821328	22821856	12.9331	chr32	22821400	22821778	17.2071	0.0192511	0.00505839
Peak_787	chr7	98522524	98522835	312	*	Distal Intergenic	chr7	98494222	98501830	7609	+	434215	28613	ENSMUSG00000090958	Lrrc32	leucine rich repeat containing 32	chr21	22076929	22077144	8.19579	chr21	22076868	22077239	11.8076	0.0192726	0.00509791
Peak_992	chr15	95618464	95619085	622	*	Distal Intergenic	chr15	95623563	95654771	31209	-	223843	36307	ENSMUSG00000045608	Dbx2	developing brain homeobox 2	chr27	9257176	9257607	21.0576	chr27	9257059	9257684	10.753	0.019276	0.0051176
Peak_1300	chr13	32008695	32009082	388	*	Intron (uc007pzq.1/218138, intron 4 of 10)	chr13	31806646	31810635	3990	+	17300	202436	ENSMUSG00000050295	Foxc1	forkhead box C1	chr35	2242203	2242600	22.1915	chr35	2242331	2242582	10.1138	0.0193874	0.00513739
Peak_614	chr3	37875051	37875993	943	*	Distal Intergenic	chr3	37898813	37992728	93916	+	626410	-23762	NA	Gm20755	predicted gene, 20755	chr19	16622946	16623553	7.32467	chr19	16623121	16623764	11.4686	0.0194708	0.00515725
Peak_1217	chr16	90621900	90622397	498	*	Distal Intergenic	chr16	90719312	90727371	8060	-	66578	105471	ENSMUSG00000022978	Mis18a	MIS18 kinetochore protein homolog A (S. pombe)	chr31	26929585	26930060	23.3393	chr31	26929669	26930039	10.161	0.0199288	0.00521754
Peak_1526	chr11	69085678	69085808	131	*	Promoter (2-3kb)	chr11	69088528	69092381	3854	+	22318	-2850	ENSMUSG00000020894	Vamp2	vesicle-associated membrane protein 2	chr5	32980405	32980812	21.3799	chr5	32980454	32980772	9.51807	0.0199557	0.00523784
Peak_1289	chr16	24859760	24860044	285	*	Intron (uc007yue.2/210126, intron 9 of 12)	chr16	25059639	25069058	9420	+	319487	-199879	ENSMUSG00000096960	A230028O05Rik	RIKEN cDNA A230028O05 gene	chr34	21007803	21008117	9.26623	chr34	21007807	21008086	12.4464	0.0200829	0.0052989
Peak_1012	chr6	140974381	140974803	423	*	Intron (uc009eom.1/uc009eom.1, intron 2 of 3)	chr6	141249269	141499351	250083	+	54611	-274888	ENSMUSG00000041741	Pde3a	phosphodiesterase 3A, cGMP inhibited	chr27	27245521	27245900	8.17232	chr27	27245569	27245885	12.0256	0.0201257	0.00533946
Peak_811	chr7	116186789	116187175	387	*	Intron (uc009jiy.1/233765, intron 23 of 24)	chr7	116093341	116105210	11870	+	56372	93834	ENSMUSG00000030663	1110004F10Rik	RIKEN cDNA 1110004F10 gene	chr21	39509684	39510025	29.8662	chr21	39509661	39509984	8.01119	0.0201936	0.00537994
Peak_72	chr10	56582113	56582505	393	*	Distal Intergenic	chr10	56377273	56390419	13147	+	14609	205232	ENSMUSG00000050953	Gja1	gap junction protein, alpha 1	chr1	61089511	61089902	21.9575	chr1	61089504	61089847	9.51807	0.0201951	0.00540013
Peak_417	chr4	125842463	125842947	485	*	Distal Intergenic	chr4	125887851	125922310	34460	-	72395	79847	ENSMUSG00000085562	2610028E06Rik	RIKEN cDNA 2610028E06 gene	chr15	5658317	5658848	21.3799	chr15	5658472	5658773	9.39529	0.0202329	0.00542031
Peak_1076	chr16	15195294	15195543	250	*	Distal Intergenic	chr16	14906646	14938120	31475	+	66793	288897	ENSMUSG00000068617	Efcab1	EF hand calcium binding domain 1	chr29	660408	660596	6.99958	chr29	660350	660601	11.3369	0.0204622	0.00544074
Peak_1569	chr4	150026687	150027026	340	*	Distal Intergenic	chr4	149979481	150009023	29543	-	100198	-18003	ENSMUSG00000028980	H6pd	hexose-6-phosphate dehydrogenase (glucose 1-dehydrogenase)	chr5	62529887	62530249	12.9344	chr5	62529897	62530291	17.9391	0.020466	0.00546113
Peak_752	chr14	28887415	28887797	383	*	Distal Intergenic	chr14	29018208	29033642	15435	+	319476	-130793	ENSMUSG00000045776	Lrtm1	leucine-rich repeats and transmembrane domains 1	chr20	35080031	35080416	21.1308	chr20	35080053	35080288	9.22576	0.0204964	0.0054815
Peak_1794	chr12	93431798	93432231	434	*	Distal Intergenic	chr12	91806043	91849157	43115	-	20338	-1583074	ENSMUSG00000020964	Sel1l	sel-1 suppressor of lin-12-like (C. elegans)	chr8	55220857	55221275	28.1036	chr8	55220880	55221307	7.67774	0.0206062	0.00552224
Peak_1241	chr3	136725257	136725576	320	*	Intron (uc008rmg.1/19055, intron 1 of 13)	chr3	136670770	136935779	265010	+	19055	54806	ENSMUSG00000028161	Ppp3ca	protein phosphatase 3, catalytic subunit, alpha isoform	chr32	22933278	22933621	13.1254	chr32	22933273	22933615	15.1851	0.0206587	0.00556301
Peak_113	chr7	24382473	24383281	809	*	Exon (uc009fpk.2/16534, exon 7 of 9)	chr7	24370263	24385212	14950	+	16534	13018	ENSMUSG00000054342	Kcnn4	potassium intermediate/small conductance calcium-activated channel, subfamily N, member 4	chr1	111405344	111405848	8.10386	chr1	111405319	111405721	12.0256	0.0207577	0.00558346
Peak_504	chr5	32460374	32460743	370	*	Intron (uc008wzq.2/19046, intron 1 of 7)	chr5	32458970	32493712	34743	+	19046	1773	ENSMUSG00000014956	Ppp1cb	protein phosphatase 1, catalytic subunit, beta isoform	chr17	22663634	22664016	23.9206	chr17	22663714	22664016	9.97579	0.0209217	0.00560408
Peak_618	chr1	120659520	120659900	381	*	Distal Intergenic	chr1	120602487	120607991	5505	+	13798	57413	ENSMUSG00000058665	En1	engrailed 1	chr19	31186863	31187283	14.1112	chr19	31186879	31187177	16.7677	0.0209929	0.00564533
Peak_1586	chr8	114505168	114505649	482	*	Intron (uc009nod.2/80707, intron 5 of 8)	chr8	114439652	115352712	913061	+	80707	65997	ENSMUSG00000004637	Wwox	WW domain-containing oxidoreductase	chr5	73177679	73178149	24.048	chr5	73177647	73178089	10.4552	0.021319	0.00566631
Peak_1465	chr11	32883069	32883706	638	*	Distal Intergenic	chr11	32820376	32824594	4219	-	69351	-59112	ENSMUSG00000020270	Smim23	small integral membrane protein 23	chr4	40478055	40478618	13.1254	chr4	40478136	40478648	19.5803	0.0214689	0.00568743
Peak_1045	chr19	46794188	46794579	392	*	Intron (uc008hue.1/94219, intron 1 of 7)	chr19	46761609	46878580	116972	+	94219	32970	ENSMUSG00000064105	Cnnm2	cyclin M2	chr28	15403356	15403682	12.9344	chr28	15403329	15403715	13.5769	0.0215662	0.00570863
Peak_1840	chr11	96952574	96953040	467	*	Exon (uc011ydq.1/319371, exon 7 of 7)	chr11	96937816	96944019	6204	-	103711	-9021	ENSMUSG00000018659	Pnpo	pyridoxine 5'-phosphate oxidase	chr9	24245286	24245700	12.8261	chr9	24245405	24245765	18.1672	0.0216027	0.00572983
Peak_763	chr8	70343049	70343458	410	*	Exon (uc009mab.2/19704, exon 3 of 24)	chr8	70331522	70353273	21752	-	19704	10224	ENSMUSG00000058301	Upf1	UPF1 regulator of nonsense transcripts homolog (yeast)	chr20	44255078	44255325	12.9589	chr20	44255035	44255467	13.801	0.0216217	0.00575099
Peak_493	chr12	8451788	8451946	159	*	Distal Intergenic	chr12	8497759	8499985	2227	-	11852	48197	ENSMUSG00000054364	Rhob	ras homolog gene family, member B	chr17	15486893	15487218	24.3555	chr17	15486891	15487239	10.4552	0.021664	0.00577215
Peak_1495	chr15	12555828	12556296	469	*	Intron (uc007vhq.1/68070, intron 23 of 23)	chr15	12357054	12739924	382871	-	68070	184096	ENSMUSG00000022197	Pdzd2	PDZ domain containing 2	chr4	75529148	75529569	6.99958	chr4	75529128	75529635	12.4166	0.021776	0.0057934
Peak_1851	chr11	88253043	88253624	582	*	Distal Intergenic	chr11	88294043	88295261	1219	+	74297	-41000	ENSMUSG00000034031	1700106J16Rik	RIKEN cDNA 1700106J16 gene	chr9	32495833	32496312	13.0933	chr9	32495803	32496220	14.2716	0.0217837	0.00581461
Peak_427	chr10	96826225	96826658	434	*	Distal Intergenic	chr10	97035768	97061059	25292	+	75301	-209543	NA	4930556N09Rik	RIKEN cDNA 4930556N09 gene	chr15	32473689	32474049	12.8261	chr15	32473676	32474094	15.5013	0.0218818	0.00583589
Peak_19	chr1	107024113	107024394	282	*	Distal Intergenic	chr1	107045587	107052303	6717	-	20248	28190	ENSMUSG00000044594	Serpinb3a	serine (or cysteine) peptidase inhibitor, clade B (ovalbumin), member 3A	chr1	13466425	13466711	8.86299	chr1	13466479	13466729	11.384	0.0218853	0.00585712
Peak_1211	chr16	86766036	86766479	444	*	Distal Intergenic	chr16	87354185	87368649	14465	+	67768	-588149	ENSMUSG00000044442	N6amt1	N-6 adenine-specific DNA methyltransferase 1 (putative)	chr31	23341144	23341558	9.20388	chr31	23341184	23341457	11.7546	0.0219192	0.00587834
Peak_991	chr15	95829207	95829677	471	*	Intron (uc007xju.2/105722, intron 1 of 19)	chr15	95790843	95975472	184630	+	105722	38834	ENSMUSG00000064210	Ano6	anoctamin 6	chr27	9024121	9024630	12.5227	chr27	9024245	9024673	18.1943	0.0221286	0.00594237
Peak_1093	chr3	10176883	10177343	461	*	Downstream (2-3kb)	chr3	10179851	10197283	17433	-	18857	20400	ENSMUSG00000052468	Pmp2	peripheral myelin protein 2	chr29	28617632	28618382	29.8662	chr29	28618050	28618387	7.34438	0.0222019	0.00596374
Peak_1439	chr14	20968150	20968537	388	*	Intron (uc007sky.1/22330, intron 2 of 7)	chr14	20929433	21033673	104241	+	22330	39104	ENSMUSG00000021823	Vcl	vinculin	chr4	24449539	24449971	24.7387	chr4	24449578	24449841	10.3921	0.0222244	0.00598508
Peak_1212	chr16	86881828	86882250	423	*	Distal Intergenic	chr16	87354185	87368649	14465	+	67768	-472357	ENSMUSG00000044442	N6amt1	N-6 adenine-specific DNA methyltransferase 1 (putative)	chr31	23455754	23456196	24.4896	chr31	23455890	23456123	10.3209	0.0225575	0.0060068
Peak_1646	chr16	4068773	4068815	43	*	Intron (uc007xzk.1/68015, intron 16 of 17)	chr16	4039977	4077810	37834	-	68015	9037	ENSMUSG00000005981	Trap1	TNF receptor-associated protein 1	chr6	37574849	37575147	12.8261	chr6	37574856	37575132	10.6809	0.0226979	0.00602865
Peak_1687	chr1	153318052	153318465	414	*	Intron (uc007czu.1/226519, intron 27 of 27)	chr1	153218922	153332786	113865	-	226519	14734	ENSMUSG00000026478	Lamc1	laminin, gamma 1	chr7	16418076	16418498	12.3041	chr7	16418169	16418440	15.5851	0.022964	0.00607258
Peak_1762	chr12	70526119	70526600	482	*	Distal Intergenic	chr12	70453154	70467624	14471	+	72736	73446	ENSMUSG00000021072	Tmx1	thioredoxin-related transmembrane protein 1	chr8	27600714	27601138	12.3075	chr8	27600759	27601191	18.7483	0.0230048	0.00609466
Peak_1352	chr2	79729769	79730123	355	*	Intron (uc008kgy.1/75276, intron 2 of 4)	chr2	79707780	79818546	110767	+	75276	22343	ENSMUSG00000034683	Ppp1r1c	protein phosphatase 1, regulatory (inhibitor) subunit 1C	chr36	25152937	25153255	7.76483	chr36	25153015	25153268	10.6494	0.0231081	0.00611681
Peak_1248	chr3	127857453	127857814	362	*	Distal Intergenic	chr3	127807265	127837492	30228	-	211556	-20322	ENSMUSG00000074238	Ap1ar	adaptor-related protein complex 1 associated regulatory protein	chr32	32042683	32043035	6.99958	chr32	32042762	32043077	12.7211	0.0234416	0.00613934
Peak_1731	chr18	9859444	9859729	286	*	Intron (uc008eak.2/140792, intron 6 of 9)	chr18	9958180	9995484	37305	+	225160	-98736	ENSMUSG00000024287	Thoc1	THO complex 1	chr7	67212724	67213146	22.9095	chr7	67212694	67213058	8.52031	0.0238586	0.00616235
Peak_599	chr19	10013859	10014310	452	*	5' UTR	chr19	10001669	10038380	36712	+	74760	12641	ENSMUSG00000024663	Rab3il1	RAB3A interacting protein (rabin3)-like 1	chr18	54504855	54505343	27.0182	chr18	54504848	54505274	10.4516	0.0239213	0.00618539
Peak_471	chr8	41004610	41005057	448	*	Intron (uc009lnj.1/102103, intron 7 of 7)	chr8	41017468	41024216	6749	+	78849	-12858	ENSMUSG00000084960	B430010I23Rik	RIKEN cDNA B430010I23 gene	chr16	40970931	40971415	29.2255	chr16	40970975	40971329	7.54129	0.0240119	0.00620848
Peak_840	chr14	122971936	122972158	223	*	Exon (uc007vbj.1/70551, exon 4 of 18)	chr14	122918975	122983261	64287	-	70551	11325	ENSMUSG00000041594	Tmtc4	transmembrane and tetratricopeptide repeat containing 4	chr22	50543124	50543345	6.93955	chr22	50543096	50543398	12.0256	0.0241455	0.00625475
Peak_586	chr2	103600196	103600568	373	*	Intron (uc008lix.1/99382, intron 1 of 16)	chr2	103566310	103718423	152114	+	99382	34258	ENSMUSG00000032724	Abtb2	ankyrin repeat and BTB (POZ) domain containing 2	chr18	33518507	33518851	9.79996	chr18	33518469	33518844	10.7443	0.0245382	0.00627834
Peak_468	chr8	36953019	36953438	420	*	Promoter (<=1kb)	chr8	36567739	36952442	384704	-	50768	-996	ENSMUSG00000031523	Dlc1	deleted in liver cancer 1	chr16	36943645	36944049	13.4884	chr16	36943661	36944082	18.0119	0.0245467	0.00630188
Peak_1861	chr11	79069766	79069890	125	*	Intron (uc033fyo.1/16706, intron 16 of 17)	chr11	79023597	79035005	11409	+	790910	46293	NA	Gm11201	predicted gene 11201	chr9	42070597	42070963	13.7386	chr9	42070644	42070894	14.3002	0.0247055	0.00632557
Peak_1699	chr1	163129503	163129901	399	*	Distal Intergenic	chr1	163024302	163085670	61369	-	78258	-44231	ENSMUSG00000071890	Mroh9	maestro heat-like repeat family member 9	chr7	27932055	27932427	9.67762	chr7	27932029	27932391	29.3372	0.0249288	0.00637312
Peak_267	chr1	20299699	20299964	266	*	Intron (uc007akv.1/241035, intron 17 of 66)	chr1	20356454	20392300	35847	+	75028	-56755	NA	4930486I03Rik	RIKEN cDNA 4930486I03 gene	chr12	19500988	19501374	14.1776	chr12	19500975	19501382	13.2426	0.0249459	0.00639693
Peak_38	chr10	17196461	17196782	322	*	Distal Intergenic	chr10	16951094	17095782	144689	-	100504235	-101000	NA	Gm20125	predicted gene, 20125	chr1	31996790	31997082	9.63677	chr1	31996778	31997100	10.753	0.0249679	0.00642071
Peak_716	chr6	88322004	88322385	382	*	Intron (uc009cvg.1/65967, intron 3 of 6)	chr6	88222268	88223256	989	+	56691	100117	ENSMUSG00000048206	Dnajb8	DnaJ (Hsp40) homolog, subfamily B, member 8	chr20	2314102	2314513	17.0412	chr20	2314145	2314456	10.5145	0.0252262	0.00649238
Peak_910	chr2	153937882	153938302	421	*	Promoter (2-3kb)	chr2	153940862	153963852	22991	+	381399	-2980	ENSMUSG00000074665	Bpifb4	BPI fold containing family B, member 4	chr24	22342902	22343304	9.84736	chr24	22342872	22343171	11.2465	0.0253118	0.00651635
Peak_603	chr3	49946782	49947268	487	*	Distal Intergenic	chr3	49743296	49757316	14021	-	73173	-189952	ENSMUSG00000037892	Pcdh18	protocadherin 18	chr19	4815898	4816372	10.0995	chr19	4816068	4816344	12.5744	0.0255788	0.00656455
Peak_1768	chr14	47352345	47352726	382	*	Distal Intergenic	chr14	47373860	47386167	12308	+	16854	-21515	ENSMUSG00000050335	Lgals3	lectin, galactose binding, soluble 3	chr8	30948678	30948922	7.82704	chr8	30948579	30948898	7.0183	0.0255882	0.00658869
Peak_1562	chr4	152292176	152292759	584	*	Promoter (1-2kb)	chr4	152285972	152291662	5691	-	15207	-1097	ENSMUSG00000028946	Hes3	hairy and enhancer of split 3 (Drosophila)	chr5	60131800	60132395	13.8199	chr5	60131781	60132293	13.4178	0.0256973	0.00666099
Peak_238	chr4	58670416	58670788	373	*	Distal Intergenic	chr4	58784779	58785720	942	-	258922	115304	ENSMUSG00000043385	Olfr267	olfactory receptor 267	chr11	65921590	65921972	17.4869	chr11	65921629	65921864	10.3367	0.0257655	0.00673314
Peak_726	chr6	112899591	112900073	483	*	Intron (uc009deh.1/259302, intron 21 of 21)	chr6	112717972	112947266	229295	-	259302	47675	ENSMUSG00000030257	Srgap3	SLIT-ROBO Rho GTPase activating protein 3	chr20	8943229	8943737	13.1254	chr20	8943305	8943699	18.4961	0.0257807	0.0067571
Peak_1243	chr3	132882676	132883213	538	*	Promoter (4-5kb)	chr3	132842202	132878596	36395	-	101243624	-4617	NA	LOC101243624	uncharacterized LOC101243624	chr32	26780414	26780835	16.9641	chr32	26780480	26780791	10.3145	0.0257988	0.00680488
Peak_805	chr7	112736899	112737019	121	*	Intron (uc009jgx.2/21676, intron 1 of 12)	chr7	112679320	112906805	227486	+	21676	57699	ENSMUSG00000055320	Tead1	TEA domain family member 1	chr21	35734999	35735352	9.57312	chr21	35735041	35735362	11.0942	0.0258655	0.00682876
Peak_1349	chr2	77654654	77655042	389	*	Intron (uc012bxu.2/241494, intron 7 of 7)	chr2	77410627	77816816	406190	-	241494	162162	ENSMUSG00000027016	Zfp385b	zinc finger protein 385B	chr36	23136508	23136905	12.083	chr36	23136504	23136899	17.0419	0.025922	0.00685266
Peak_578	chr5	16045094	16045523	430	*	Intron (uc008wmx.2/12293, intron 3 of 37)	chr5	15934691	16374511	439821	+	12293	110832	ENSMUSG00000040118	Cacna2d1	calcium channel, voltage-dependent, alpha2/delta subunit 1	chr18	21920636	21921136	8.85993	chr18	21920681	21921127	12.7991	0.0259245	0.0068765
Peak_1317	chr13	46118163	46118448	286	*	Distal Intergenic	chr13	45549756	45964991	415236	-	20238	-153457	ENSMUSG00000046876	Atxn1	ataxin 1	chr35	16001111	16001484	13.9549	chr35	16001084	16001459	14.1362	0.025981	0.00690035
Peak_1232	chr5	96582352	96582675	324	*	Intron (uc008yfk.1/231470, intron 14 of 73)	chr5	96373955	96784728	410774	+	231470	208720	ENSMUSG00000034687	Fras1	Fraser syndrome 1 homolog (human)	chr32	2758869	2759163	9.36691	chr32	2758905	2759236	10.9594	0.0259997	0.00692416
Peak_584	chr2	102997899	102998311	413	*	Distal Intergenic	chr2	103021057	103073513	52457	-	27402	75614	ENSMUSG00000010914	Pdhx	pyruvate dehydrogenase complex, component X	chr18	32929937	32930313	24.8042	chr18	32929955	32930239	9.63943	0.026022	0.00694795
Peak_208	chr4	85619175	85619668	494	*	Intron (uc008tlp.1/uc008tlp.1, intron 1 of 2)	chr4	85205456	85389379	183924	+	20404	414212	ENSMUSG00000028488	Sh3gl2	SH3-domain GRB2-like 2	chr11	37973631	37974072	8.70992	chr11	37973693	37974044	11.6826	0.0260568	0.00697171
Peak_1846	chr11	90364739	90365303	565	*	Intron (uc007kwq.1/217082, intron 2 of 4)	chr11	90336535	90390917	54383	-	217082	26178	ENSMUSG00000003949	Hlf	hepatic leukemia factor	chr9	30351358	30351941	12.083	chr9	30351370	30351721	16.8707	0.0261181	0.0069955
Peak_1688	chr1	153317375	153317799	425	*	Intron (uc007czu.1/226519, intron 27 of 27)	chr1	153218922	153332786	113865	-	226519	15411	ENSMUSG00000026478	Lamc1	laminin, gamma 1	chr7	16418828	16419168	11.9766	chr7	16418796	16419247	16.8333	0.0261338	0.00701924
Peak_1341	chr2	68086453	68086940	488	*	Distal Intergenic	chr2	68104672	68122882	18211	+	26877	-18219	ENSMUSG00000034780	B3galt1	UDP-Gal:betaGlcNAc beta 1,3-galactosyltransferase, polypeptide 1	chr36	12734077	12734427	13.2393	chr36	12734122	12734374	13.108	0.0261382	0.00704293
Peak_1398	chr1	76644870	76645325	456	*	Distal Intergenic	chr1	76509560	76509643	84	+	102465175	135765	ENSMUSG00000098611	Mir6343	microRNA mir-6343	chr37	26999775	27000229	32.6558	chr37	26999831	27000156	7.79945	0.0264633	0.00713831
Peak_1228	chr5	92805621	92805951	331	*	Intron (uc008ydt.1/27428, intron 2 of 10)	chr5	92788451	92788562	112	-	100316841	-17389	ENSMUSG00000089268	Mir1961	microRNA 1961	chr32	1213935	1214351	22.9302	chr32	1213975	1214332	8.93778	0.0266515	0.00718621
Peak_252	chr17	49809009	49809590	582	*	Intron (uc008cyq.1/319991, intron 13 of 22)	chr17	49615172	49909847	294676	+	319991	194418	ENSMUSG00000023999	Kif6	kinesin family member 6	chr12	8361369	8361826	7.91705	chr12	8361393	8362085	24.8331	0.0268103	0.00721032
Peak_1690	chr1	153251453	153251850	398	*	Intron (uc007czu.1/226519, intron 23 of 27)	chr1	153122756	153186447	63692	-	16782	-65403	ENSMUSG00000026479	Lamc2	laminin, gamma 2	chr7	16492629	16493030	17.2318	chr7	16492733	16493070	9.48673	0.0268636	0.00723444
Peak_328	chr15	64043413	64043810	398	*	Intron (uc007vzf.2/223601, intron 11 of 11)	chr15	63929094	64060448	131355	-	223601	17035	ENSMUSG00000022378	Fam49b	family with sequence similarity 49, member B	chr13	27069625	27070421	10.1875	chr13	27070038	27070485	11.7628	0.0268737	0.0072585
Peak_1347	chr2	75933790	75934171	382	*	Downstream (1-2kb)	chr2	75935850	75938462	2613	-	72421	4672	ENSMUSG00000075273	Ttc30b	tetratricopeptide repeat domain 30B	chr36	21269673	21269980	12.0157	chr36	21269666	21270074	17.2228	0.0268826	0.00728252
Peak_498	chr12	3323275	3323732	458	*	Distal Intergenic	chr12	3247428	3309969	62542	-	19325	-13763	ENSMUSG00000020671	Rab10	RAB10, member RAS oncogene family	chr17	20160268	20160782	8.0906	chr17	20160467	20160747	7.30611	0.0270031	0.00730663
Peak_1208	chr16	85114804	85115076	273	*	Intron (uc007ztm.2/11820, intron 14 of 15)	chr16	84954436	85173707	219272	-	11820	58903	ENSMUSG00000022892	App	amyloid beta (A4) precursor protein	chr31	21547253	21547531	16.8656	chr31	21547291	21547571	9.22576	0.0270045	0.00733068
Peak_1707	chr10	40015069	40015388	320	*	Intron (uc007ewl.2/215929, intron 3 of 3)	chr10	40001573	40025268	23696	-	215929	10199	ENSMUSG00000038522	AI317395	expressed sequence AI317395	chr7	32276886	32277168	10.2013	chr7	32276861	32277197	22.7799	0.0270336	0.00735471
Peak_1291	chr3	68604926	68605287	362	*	Intron (uc012cqg.1/100505386, intron 6 of 10)	chr3	68690644	68698547	7904	+	16159	-85718	ENSMUSG00000027776	Il12a	interleukin 12a	chr34	26021082	26021466	17.4121	chr34	26021126	26021419	9.50663	0.0270827	0.00740268
Peak_83	chr13	59918020	59918390	371	*	Distal Intergenic	chr13	59771879	59823147	51269	-	214290	-95243	ENSMUSG00000035248	Zcchc6	zinc finger, CCHC domain containing 6	chr1	73273319	73273665	16.9641	chr1	73273305	73273668	9.82211	0.0270905	0.0074266
Peak_1340	chr2	68086148	68086278	131	*	Distal Intergenic	chr2	68104672	68122882	18211	+	26877	-18524	ENSMUSG00000034780	B3galt1	UDP-Gal:betaGlcNAc beta 1,3-galactosyltransferase, polypeptide 1	chr36	12733426	12733910	16.5788	chr36	12733522	12733826	9.19639	0.027098	0.00745048
Peak_179	chr11	18988694	18989081	388	*	Intron (uc007icl.2/17268, intron 6 of 11)	chr11	18880428	19018969	138542	-	17268	30275	ENSMUSG00000020160	Meis1	Meis homeobox 1	chr10	65794124	65794505	10.1699	chr10	65794179	65794528	11.8608	0.0272543	0.00749833
Peak_441	chr8	65497868	65498098	231	*	Distal Intergenic	chr8	65618040	66471637	853598	+	72925	-120172	ENSMUSG00000036469	2001-03-01	membrane-associated ring finger (C3HC4) 1	chr15	60610326	60610601	7.76278	chr15	60610333	60610568	7.34438	0.0272739	0.0075461
Peak_887	chr2	143903969	143904295	327	*	Distal Intergenic	chr2	143915331	143943324	27994	+	56431	-11362	ENSMUSG00000015932	Dstn	destrin	chr24	5440769	5441030	8.03777	chr24	5440741	5440934	7.50901	0.0274619	0.0076179
Peak_430	chr10	93570737	93570781	45	*	Intron (uc007guu.1/237465, intron 10 of 15)	chr10	93589413	93605245	15833	+	74454	-18676	ENSMUSG00000097407	4933408J17Rik	RIKEN cDNA 4933408J17 gene	chr15	35714309	35714593	14.0639	chr15	35714267	35714663	11.0997	0.0276643	0.00768966
Peak_1435	chr10	60174416	60174709	294	*	Distal Intergenic	chr10	60181528	60219260	37733	-	53374	44844	ENSMUSG00000057337	Chst3	carbohydrate (chondroitin 6/keratan) sulfotransferase 3	chr4	22708117	22708396	10.1699	chr4	22708114	22708485	11.9567	0.0277052	0.00771363
Peak_1138	chr7	66451626	66451929	304	*	Distal Intergenic	chr7	66390893	66427477	36585	-	56847	-24452	ENSMUSG00000015134	Aldh1a3	aldehyde dehydrogenase family 1, subfamily A3	chr3	40193092	40193445	10.1699	chr3	40193119	40193399	12.1133	0.0278313	0.00776165
Peak_480	chr12	17643132	17643615	484	*	Distal Intergenic	chr12	17690814	17791926	101113	+	53602	-47682	ENSMUSG00000071379	Hpcal1	hippocalcin-like 1	chr17	7200778	7201254	13.8026	chr17	7200789	7201141	11.1221	0.0278788	0.00778565
Peak_1617	chr5	134732687	134734415	1729	*	Intron (uc008zwv.1/13717, intron 33 of 36)	chr5	134702596	134747254	44659	-	13717	14567	ENSMUSG00000029675	Eln	elastin	chr6	6321757	6322148	13.8199	chr6	6321832	6322097	10.849	0.0279328	0.00780967
Peak_553	chr3	96703870	96704271	402	*	Exon (uc008qnt.2/229615, exon 11 of 14)	chr3	96705892	96708560	2669	-	78373	4690	ENSMUSG00000028100	Nudt17	nudix (nucleoside diphosphate linked moiety X)-type motif 17	chr17	58652779	58653106	9.95985	chr17	58652684	58653012	11.9426	0.0279686	0.00785757
Peak_1443	chr14	25226427	25226838	412	*	Distal Intergenic	chr14	25139795	25143241	3447	-	75862	-83597	NA	4930572O13Rik	RIKEN cDNA 4930572O13 gene	chr4	28563765	28564140	12.0964	chr4	28563873	28564187	13.4504	0.0280229	0.00788152
Peak_1793	chr12	92960851	92961206	356	*	Distal Intergenic	chr12	91806043	91849157	43115	-	20338	-1112049	ENSMUSG00000020964	Sel1l	sel-1 suppressor of lin-12-like (C. elegans)	chr8	54784561	54784919	12.135	chr8	54784633	54784894	13.6085	0.028273	0.00790571
Peak_1723	chr18	23803634	23803907	274	*	Intron (uc008egd.1/212307, intron 2 of 4)	chr18	23774864	23774989	126	-	102465185	-28918	ENSMUSG00000098607	Mir6360	microRNA mir-6360	chr7	54939187	54939470	17.2815	chr7	54939276	54939516	8.28799	0.028291	0.00792986
Peak_955	chr1	88976411	88976815	405	*	Distal Intergenic	chr1	89016113	89022210	6098	+	73475	-39702	NA	1700067G17Rik	RIKEN cDNA 1700067G17 gene	chr25	45961563	45961921	12.083	chr25	45961527	45961925	14.8117	0.0284137	0.0079541
Peak_649	chr2	18499507	18499867	361	*	Distal Intergenic	chr2	18206333	18392830	186498	-	13418	-107037	ENSMUSG00000026740	Dnajc1	DnaJ (Hsp40) homolog, subfamily C, member 1	chr2	11009301	11009717	17.4386	chr2	11009304	11009720	9.0529	0.0284852	0.00797837
Peak_1163	chr5	64359293	64359645	353	*	Distal Intergenic	chr5	64454813	64467942	13130	-	69999	108649	NA	1700027F09Rik	RIKEN cDNA 1700027F09 gene	chr3	74067325	74067634	11.0396	chr3	74067355	74067693	16.8333	0.0285664	0.00800268
Peak_494	chr12	5221317	5221641	325	*	Intron (uc011yjz.2/208439, intron 11 of 11)	chr12	5077466	5375682	298217	-	208439	154365	ENSMUSG00000020627	Klhl29	kelch-like 29	chr17	18098840	18099167	9.87058	chr17	18098827	18099095	14.7889	0.0288769	0.00807595
Peak_1399	chr1	77337138	77337861	724	*	Distal Intergenic	chr1	77496653	77496768	116	-	102465180	159630	NA	Mir6352	microRNA mir-6352	chr37	27644293	27644590	10.6278	chr37	27644105	27644840	10.9376	0.0289457	0.00810048
Peak_1520	chr9	52187828	52188245	418	*	Distal Intergenic	chr9	52111985	52168572	56588	-	244871	-19673	ENSMUSG00000035164	Zc3h12c	zinc finger CCCH type containing 12C	chr5	22759202	22759651	10.531	chr5	22759278	22759558	10.8437	0.0289707	0.00812497
Peak_16	chr18	85353042	85353461	420	*	Distal Intergenic	chr18	84947294	84951524	4231	-	67105	-401937	ENSMUSG00000024645	Timm21	tranlocase of inner mitochondrial membrane 21	chr1	5472496	5472921	11.9319	chr1	5472514	5472843	11.0942	0.0290562	0.00814951
Peak_1487	chr15	3770406	3770730	325	*	Distal Intergenic	chr15	3317755	3583352	265598	-	14600	-187378	ENSMUSG00000055737	Ghr	growth hormone receptor	chr4	67523198	67523530	10.8753	chr4	67523197	67523532	16.7793	0.0290783	0.00817402
Peak_1701	chr1	163574816	163575374	559	*	Distal Intergenic	chr1	163702993	163725232	22240	-	240879	150416	ENSMUSG00000040113	Mettl11b	methyltransferase like 11B	chr7	28419089	28419620	9.57312	chr7	28419165	28419489	16.3925	0.029092	0.00819848
Peak_303	chr10	37282939	37283275	337	*	Distal Intergenic	chr10	37133243	37138926	5684	-	17118	-144349	ENSMUSG00000069662	Marcks	myristoylated alanine rich protein kinase C substrate	chr12	69844612	69844958	10.6695	chr12	69844606	69844952	11.2935	0.0295107	0.00822338
Peak_683	chr13	112232204	112232297	94	*	Distal Intergenic	chr13	112288451	112384002	95552	+	77318	-56247	ENSMUSG00000049985	Ankrd55	ankyrin repeat domain 55	chr2	43472797	43473274	16.7015	chr2	43473012	43473211	7.49294	0.0295183	0.00824823
Peak_1796	chr12	97345314	97345746	433	*	Distal Intergenic	chr12	98202300	98259337	57038	-	14420	914023	ENSMUSG00000021003	Galc	galactosylceramidase	chr8	58606633	58607088	11.9594	chr8	58606645	58607036	14.0438	0.0296048	0.00827312
Peak_741	chr6	92363562	92363946	385	*	Distal Intergenic	chr6	92242061	92244650	2590	-	22044	-119296	ENSMUSG00000005892	Trh	thyrotropin releasing hormone	chr20	27150755	27151139	16.8656	chr20	27150743	27151112	7.52909	0.0296244	0.00829798
Peak_1342	chr2	68283407	68283825	419	*	Intron (uc008jxn.1/53416, intron 4 of 10)	chr2	68104672	68122882	18211	+	26877	179153	ENSMUSG00000034780	B3galt1	UDP-Gal:betaGlcNAc beta 1,3-galactosyltransferase, polypeptide 1	chr36	12944673	12945031	12.2807	chr36	12944689	12945014	19.1924	0.0296506	0.0083228
Peak_736	chr6	92582244	92582827	584	*	Intron (uc009cza.2/243548, intron 7 of 8)	chr6	92370892	92706184	335293	-	243548	123940	ENSMUSG00000030020	Prickle2	prickle homolog 2 (Drosophila)	chr20	26926726	26927155	24.495	chr20	26926822	26927123	8.44185	0.0296916	0.00834762
Peak_604	chr3	49908867	49909268	402	*	Distal Intergenic	chr3	49743296	49757316	14021	-	73173	-151952	ENSMUSG00000037892	Pcdh18	protocadherin 18	chr19	4852522	4852910	11.6282	chr19	4852510	4852874	16.2302	0.0297447	0.00837245
Peak_503	chr5	31649663	31649758	96	*	Intron (uc008wyu.2/66845, intron 3 of 6)	chr5	31667231	31667340	110	-	102466677	17677	NA	Mir3473e	microRNA mir-3473e	chr17	21836522	21836852	9.63677	chr17	21836444	21836817	16.9048	0.0297672	0.00842195
Peak_157	chr1	36570822	36571158	337	*	Intron (uc007aqu.2/381337, intron 3 of 5)	chr1	36548640	36558381	9742	-	20353	-12777	ENSMUSG00000026121	Sema4c	sema domain, immunoglobulin domain (Ig), transmembrane domain (TM) and short cytoplasmic domain, (semaphorin) 4C	chr10	45094092	45094385	11.8819	chr10	45094114	45094484	13.9454	0.0299457	0.00849612
Peak_1886	chrX	164291224	164291547	324	*	Intron (uc009uvk.2/69656, intron 3 of 6)	chrX	164269431	164373013	103583	+	69656	22116	ENSMUSG00000031379	Pir	pirin	chrX	11702982	11703306	10.4196	chrX	11703022	11703259	11.3114	0.0300492	0.0085457
Peak_1468	chr11	43642598	43642927	330	*	Distal Intergenic	chr11	43681998	43722633	40636	+	70802	-39400	ENSMUSG00000044950	Pwwp2a	PWWP domain containing 2A	chr4	50523197	50523493	10.8303	chr4	50523286	50523633	14.4897	0.0301668	0.00857055
Peak_479	chr12	21201954	21202276	323	*	Intron (uc007ndi.1/211914, intron 5 of 27)	chr12	21269806	21286237	16432	-	16413	84283	ENSMUSG00000062352	Itgb1bp1	integrin beta 1 binding protein 1	chr17	6450129	6450729	16.9688	chr17	6450387	6450704	7.45692	0.0305891	0.00859583
Peak_1306	chr13	34773270	34773672	403	*	Distal Intergenic	chr13	34734850	34747622	12773	+	108161	38822	ENSMUSG00000038246	Fam50b	family with sequence similarity 50, member B	chr35	4095117	4095513	9.57312	chr35	4095150	4095499	14.0129	0.0307174	0.0086212
Peak_530	chr2	128758919	128759263	345	*	Exon (uc008mgt.1/17289, exon 7 of 19)	chr2	128818303	128854261	35959	+	72477	-59384	ENSMUSG00000014353	Tmem87b	transmembrane protein 87B	chr17	36405149	36405479	11.7462	chr17	36405175	36405486	15.4067	0.0308239	0.00867196
Peak_1662	chr5	107167779	107168186	408	*	Intron (uc008ylz.2/21814, intron 13 of 16)	chr5	107106570	107289595	183026	-	21814	121816	ENSMUSG00000029287	Tgfbr3	transforming growth factor, beta receptor III	chr6	57153139	57153463	11.0566	chr6	57153177	57153541	14.135	0.0309469	0.00869742
Peak_349	chr5	90819910	90820299	390	*	Distal Intergenic	chr5	90794534	90803067	8534	+	20309	25765	ENSMUSG00000029375	Cxcl15	chemokine (C-X-C motif) ligand 15	chr13	62566972	62567356	10.9664	chr13	62567044	62567342	14.0438	0.0311509	0.00874861
Peak_1238	chr3	138029179	138029562	384	*	Distal Intergenic	chr3	138048761	138067388	18628	-	329763	38209	ENSMUSG00000049349	Gm5105	predicted gene 5105	chr32	21698510	21698874	9.79592	chr32	21698473	21698884	17.7547	0.0322244	0.0089308
Peak_1167	chr2	117905885	117906388	504	*	Intron (uc008lro.1/73938, intron 5 of 5)	chr2	117821928	117909136	87209	+	73938	84460	ENSMUSG00000086221	4930412B13Rik	RIKEN cDNA 4930412B13 gene	chr30	6535901	6536180	8.02019	chr30	6535864	6536198	14.7088	0.0322448	0.00895714
Peak_301	chr10	38704458	38704786	329	*	Distal Intergenic	chr10	38820541	38821779	1239	-	215919	117321	ENSMUSG00000094311	Rfpl4b	ret finger protein-like 4B	chr12	68818834	68819157	16.9155	chr12	68818918	68819162	7.22631	0.0324626	0.00898367
Peak_924	chr8	22211505	22211933	429	*	Exon (uc009lct.1/70160, exon 9 of 14)	chr8	22227303	22261332	34030	+	56229	-15798	ENSMUSG00000031480	Thsd1	thrombospondin, type I, domain 1	chr25	186377	186801	7.80574	chr25	186426	186691	16.0264	0.0329015	0.00909017
Peak_1396	chr1	71887968	71888419	452	*	Promoter (<=1kb)	chr1	71888112	71891204	3093	+	667931	0	NA	Gm8883	predicted gene 8883	chr37	22711548	22712008	16.7471	chr37	22711595	22711910	7.07563	0.033064	0.00911707
Peak_971	chr5	120567286	120567674	389	*	Intron (uc008zhm.1/252972, intron 26 of 27)	chr5	120534157	120588613	54457	-	252972	21327	ENSMUSG00000032741	Tpcn1	two pore channel 1	chr26	10619533	10619933	11.2491	chr26	10619518	10619801	14.3002	0.0330702	0.00914393
Peak_1477	chr18	60499965	60500306	342	*	Intron (uc008fag.1/106878, intron 1 of 1)	chr18	60474191	60501983	27793	-	106878	2018	ENSMUSG00000038059	Smim3	small integral membrane protein 3	chr4	58394821	58395187	11.611	chr4	58394815	58395122	13.4718	0.0332234	0.00917089
Peak_1075	chr16	15295377	15295754	378	*	Distal Intergenic	chr16	15550986	15594518	43533	-	70620	299141	ENSMUSG00000022674	Ube2v2	ubiquitin-conjugating enzyme E2 variant 2	chr29	623863	624112	7.87149	chr29	623807	624177	16.2717	0.0333118	0.0091979
Peak_1719	chr18	78492664	78493038	375	*	Intron (uc008fsg.2/27411, intron 20 of 21)	chr18	78146144	78596950	450807	-	27411	104286	ENSMUSG00000024552	Slc14a2	solute carrier family 14 (urea transporter), member 2	chr7	45758517	45758856	16.5788	chr7	45758465	45758817	7.0183	0.0333587	0.00922489
Peak_583	chr2	102972949	102973543	595	*	Distal Intergenic	chr2	102811142	102901665	90524	-	12505	-71878	ENSMUSG00000005087	Cd44	CD44 antigen	chr18	32900939	32901520	11.5057	chr18	32901090	32901448	13.4718	0.0334052	0.00925188
Peak_168	chr17	87057974	87058289	316	*	Distal Intergenic	chr17	87025561	87035808	10248	+	56724	32728	ENSMUSG00000024146	Cript	cysteine-rich PDZ-binding protein	chr10	48881637	48881946	11.9319	chr10	48881649	48881933	20.0827	0.0334219	0.0093057
Peak_1430	chr10	65081229	65081513	285	*	Distal Intergenic	chr10	63928497	64090255	161759	-	216028	-991258	ENSMUSG00000042846	Lrrtm3	leucine rich repeat transmembrane neuronal 3	chr4	17294672	17295025	10.0301	chr4	17294674	17295013	24.4572	0.0334488	0.00933255
Peak_953	chr1	87588449	87588749	301	*	Intron (uc011wop.1/23956, intron 2 of 3)	chr1	87574027	87597840	23814	+	23956	14722	ENSMUSG00000079434	Neu2	neuraminidase 2	chr25	44587823	44588157	11.1216	chr25	44587827	44588090	11.0303	0.0334923	0.0093594
Peak_613	chr3	37964257	37964627	371	*	Intron (uc029uln.1/626410, intron 2 of 3)	chr3	37898813	37992728	93916	+	626410	65814	NA	Gm20755	predicted gene, 20755	chr19	16545038	16545424	16.8965	chr19	16545144	16545343	7.09549	0.0335072	0.0093862
Peak_1140	chr7	70416094	70416973	880	*	Distal Intergenic	chr7	70351950	70366746	14797	-	11819	-50227	ENSMUSG00000030551	Nr2f2	nuclear receptor subfamily 2, group F, member 2	chr3	44195246	44196131	17.2318	chr3	44195393	44196104	8.6211	0.0336358	0.00941308
Peak_91	chr19	16988245	16988563	319	*	Intron (uc008gxd.1/353211, intron 1 of 6)	chr19	16956118	17223932	267815	+	353211	32445	ENSMUSG00000039126	Prune2	prune homolog 2 (Drosophila)	chr1	81678512	81678842	7.35483	chr1	81678522	81678817	7.07511	0.0336932	0.00943997
Peak_923	chr2	172660956	172661235	280	*	Distal Intergenic	chr2	172549593	172558621	9029	+	21420	111642	ENSMUSG00000028640	Tfap2c	transcription factor AP-2, gamma	chr24	41933105	41933390	11.1216	chr24	41933162	41933407	11.0793	0.0337441	0.00946685
Peak_634	chr2	52037926	52038224	299	*	Promoter (<=1kb)	chr2	52038113	52056681	18569	+	21930	0	ENSMUSG00000053475	Tnfaip6	tumor necrosis factor alpha induced protein 6	chr19	52607463	52607698	7.76483	chr19	52607466	52607761	8.58242	0.0340777	0.00960131
Peak_1393	chr1	65231181	65232400	1220	*	3' UTR	chr1	65186683	65278696	92014	+	18711	45717	ENSMUSG00000025949	Pikfyve	phosphoinositide kinase, FYVE finger containing	chr37	16576560	16577047	11.6903	chr37	16576731	16577071	14.0215	0.0340975	0.00962823
Peak_253	chr17	47988868	47989374	507	*	Distal Intergenic	chr17	48036745	48038293	1549	-	76651	49425	ENSMUSG00000094928	1700122O11Rik	RIKEN cDNA 1700122O11 gene	chr12	10184687	10184989	11.5057	chr12	10184637	10184967	14.0129	0.0344063	0.00965542
Peak_1877	chr2	32317365	32317826	462	*	Promoter (1-2kb)	chr2	32318460	32318569	110	+	387239	-1095	ENSMUSG00000092807	Mir199b	microRNA 199b	chr9	55261062	55261404	10.9664	chr9	55261088	55261686	18.8349	0.0344381	0.0096826
Peak_602	chr3	51057755	51058388	634	*	Distal Intergenic	chr3	51224447	51251654	27208	+	12457	-166692	ENSMUSG00000023087	Ccrn4l	CCR4 carbon catabolite repression 4-like (S. cerevisiae)	chr19	3780525	3780910	11.0566	chr19	3780606	3780957	13.3333	0.0346546	0.00970995
Peak_751	chr14	28442071	28442403	333	*	Intron (uc007sua.1/238988, intron 15 of 15)	chr14	28505473	28525515	20043	+	22418	-63402	ENSMUSG00000021994	Wnt5a	wingless-type MMTV integration site family, member 5A	chr20	34707536	34707879	17.5576	chr20	34707510	34707829	7.34438	0.0348442	0.00973745
Peak_1528	chr11	67577969	67578316	348	*	Intron (uc011xwn.1/14457, intron 1 of 13)	chr11	67532998	67688992	155995	+	14457	45318	ENSMUSG00000033066	Gas7	growth arrest specific 7	chr5	34449688	34449891	7.67141	chr5	34449494	34449786	13.9454	0.0349389	0.00976499
Peak_1516	chr9	47290448	47291235	788	*	Distal Intergenic	chr9	47530352	47853385	323034	+	54725	-239904	ENSMUSG00000032076	Cadm1	cell adhesion molecule 1	chr5	17666528	17666899	21.1149	chr5	17666577	17666844	7.60023	0.0350194	0.00979256
Peak_100	chr19	26910431	26910821	391	*	Distal Intergenic	chr19	26885925	26888647	2723	+	329047	24896	ENSMUSG00000074913	Gm815	predicted gene 815	chr1	91010190	91010561	18.3427	chr1	91010172	91010519	10.5583	0.0352586	0.00984802
Peak_1776	chr12	79315911	79316223	313	*	Intron (uc007oai.1/19363, intron 5 of 10)	chr12	79297282	79814690	517409	+	19363	18941	ENSMUSG00000059060	Rad51b	RAD51 homolog B	chr8	41808159	41808541	23.7315	chr8	41808112	41808503	7.38165	0.0353711	0.00990342
Peak_1554	chr4	105418626	105418944	319	*	Distal Intergenic	chr4	105157347	105232767	75421	+	67916	261597	ENSMUSG00000028517	Ppap2b	phosphatidic acid phosphatase type 2B	chr5	53173614	53173914	7.76278	chr5	53173538	53173890	14.608	0.0353714	0.00993108
Peak_931	chr5	146867732	146868020	289	*	Distal Intergenic	chr5	146845071	146847726	2656	+	68895	22949	ENSMUSG00000029641	Rasl11a	RAS-like, family 11, member A	chr25	12297452	12297787	10.7427	chr25	12297481	12297812	18.8349	0.0354298	0.00995873
Peak_990	chr15	96717281	96717741	461	*	Distal Intergenic	chr15	96687392	96699698	12307	-	67760	-18043	ENSMUSG00000022462	Slc38a2	solute carrier family 38, member 2	chr27	8037941	8038335	8.17095	chr27	8037897	8038346	11.2465	0.0356425	0.0100143
Peak_738	chr6	92395168	92395605	438	*	Intron (uc009cyx.2/243548, intron 1 of 7)	chr6	92242061	92244650	2590	-	22044	-150955	ENSMUSG00000005892	Trh	thyrotropin releasing hormone	chr20	27104367	27104804	17.3095	chr20	27104450	27104780	7.04115	0.0356796	0.010042
Peak_945	chr14	69858613	69859041	429	*	Intron (uc007una.2/73523, intron 3 of 6)	chr14	69840407	70059918	219512	+	73523	18634	ENSMUSG00000022085	Pebp4	phosphatidylethanolamine binding protein 4	chr25	34390974	34391327	17.2815	chr25	34390883	34391322	8.12753	0.035879	0.0100699
Peak_826	chr14	85397457	85397885	429	*	Distal Intergenic	chr14	86245970	86283688	37719	+	75155	-848513	NA	4930529K09Rik	RIKEN cDNA 4930529K09 gene	chr22	14574376	14574756	11.2363	chr22	14574392	14574810	15.3115	0.0360725	0.010098
Peak_1508	chr9	40747195	40747595	401	*	Intron (uc009ozt.1/71566, intron 1 of 6)	chr9	40801273	40805199	3927	+	15481	-54078	ENSMUSG00000015656	Hspa8	heat shock protein 8	chr5	11250715	11251138	23.2289	chr5	11250795	11251105	7.88907	0.0361577	0.010154
Peak_1515	chr9	47095766	47096151	386	*	Distal Intergenic	chr9	46998741	47003860	5120	+	215467	97410	ENSMUSG00000094893	Gm4791	predicted gene 4791	chr5	17508166	17508417	7.0728	chr5	17508171	17508497	7.34438	0.036314	0.0101821
Peak_1805	chr12	108994481	108994812	332	*	Intron (uc011yrx.1/212198, intron 4 of 6)	chr12	109032182	109068217	36036	-	380785	73736	ENSMUSG00000040867	Begain	brain-enriched guanylate kinase-associated	chr8	68747401	68747832	17.674	chr8	68747459	68747818	10.1569	0.0364148	0.0102103
Peak_1149	chr7	80404922	80405712	791	*	Promoter (<=1kb)	chr7	80389194	80405431	16238	-	18550	0	ENSMUSG00000030530	Furin	furin (paired basic amino acid cleaving enzyme)	chr3	53372132	53372911	7.17074	chr3	53372213	53372411	7.40088	0.0365573	0.0102386
Peak_770	chr17	33503945	33504334	390	*	Distal Intergenic	chr17	33524196	33553782	29587	+	224697	-20251	ENSMUSG00000024299	Adamts10	a disintegrin-like and metallopeptidase (reprolysin type) with thrombospondin type 1 motif, 10	chr20	53128980	53129391	18.3745	chr20	53129035	53129353	10.2716	0.0367143	0.0102952
Peak_1620	chr5	136591837	136592122	286	*	Distal Intergenic	chr5	136248135	136567431	319297	-	13047	-24691	ENSMUSG00000029705	Cux1	cut-like homeobox 1	chr6	8202925	8203267	6.99958	chr6	8202914	8203183	7.34702	0.0367406	0.0103235
Peak_74	chr10	56869850	56870182	333	*	Distal Intergenic	chr10	56377273	56390419	13147	+	14609	492909	ENSMUSG00000050953	Gja1	gap junction protein, alpha 1	chr1	61305520	61305839	9.36691	chr1	61305479	61305762	7.28176	0.0369587	0.0103519
Peak_47	chr10	8213251	8213607	357	*	Intron (uc011xaa.1/338362, intron 1 of 6)	chr10	7905648	7956123	50476	-	68652	-257484	ENSMUSG00000015755	Tab2	TGF-beta activated kinase 1/MAP3K7 binding protein 2	chr1	39909947	39910307	17.548	chr1	39909964	39910270	8.07425	0.0370372	0.0104088
Peak_860	chr17	50205507	50207568	2062	*	Distal Intergenic	chr17	49993307	50190497	197191	-	76438	-17071	ENSMUSG00000039316	Rftn1	raftlin lipid raft linker 1	chr23	26261203	26261469	7.0728	chr23	26261207	26261500	10.9793	0.037129	0.0104373
Peak_742	chr14	13595898	13596132	235	*	Intron (uc007sfy.2/72003, intron 4 of 5)	chr14	13670876	13683148	12273	+	218739	-74978	ENSMUSG00000044772	Sntn	sentan, cilia apical structure protein	chr20	27590360	27590755	9.34928	chr20	27590369	27590731	18.0719	0.0371591	0.0104657
Peak_1735	chr17	66423085	66423242	158	*	Intron (uc008djv.2/68617, intron 12 of 14)	chr17	66336982	66449750	112769	-	68617	26665	ENSMUSG00000052105	Mtcl1	microtubule crosslinking factor 1	chr7	74870353	74870645	9.57312	chr7	74870329	74870649	7.24384	0.0371997	0.0104941
Peak_27	chr18	66178471	66178793	323	*	Intron (uc008ffp.1/320924, intron 9 of 9)	chr18	66219264	66219333	70	-	751558	40862	NA	Mir694	microRNA 694	chr1	16708939	16709298	11.5057	chr1	16708947	16709290	18.8588	0.0372061	0.0105225
Peak_1237	chr3	141923529	141923904	376	*	Intron (uc008rog.2/12167, intron 10 of 10)	chr3	141837136	142169228	332093	-	12167	245699	ENSMUSG00000052430	Bmpr1b	bone morphogenetic protein receptor, type 1B	chr32	17879058	17879412	11.5057	chr32	17879065	17879433	19.0468	0.0373956	0.0105794
Peak_1117	chr17	59421521	59421907	387	*	Distal Intergenic	chr17	59001401	59013322	11922	-	67993	-408585	ENSMUSG00000024228	Nudt12	nudix (nucleoside diphosphate linked moiety X)-type motif 12	chr3	7335013	7335382	14.8074	chr3	7334980	7335308	8.6041	0.0374684	0.0106078
Peak_1164	chr5	61304374	61304730	357	*	Distal Intergenic	chr5	61808843	61810477	1635	+	14380	-504469	ENSMUSG00000089992	G6pd2	glucose-6-phosphate dehydrogenase 2	chr3	77214859	77215216	9.63677	chr3	77214895	77215189	7.10407	0.0376296	0.0106648
Peak_1101	chr4	14147892	14148350	459	*	Distal Intergenic	chr4	13743302	13895055	151754	+	12395	405048	ENSMUSG00000006586	Runx1t1	runt-related transcription factor 1; translocated to, 1 (cyclin D-related)	chr29	36968231	36968684	14.9827	chr29	36968243	36968623	8.6041	0.0376782	0.0106933
Peak_816	chr2	110392819	110393159	341	*	Distal Intergenic	chr2	110360925	110362993	2069	-	67606	-30166	ENSMUSG00000074971	Fibin	fin bud initiation factor homolog (zebrafish)	chr21	47640055	47640357	7.76483	chr21	47640129	47640422	7.54129	0.0380615	0.0108078
Peak_523	chr17	83287435	83287647	213	*	Distal Intergenic	chr17	83350931	83480359	129429	+	78798	-63496	ENSMUSG00000032624	Eml4	echinoderm microtubule associated protein like 4	chr17	33717212	33717507	9.84175	chr17	33717217	33717514	7.07192	0.0380984	0.0108364
Peak_852	chr9	116209830	116210200	371	*	Distal Intergenic	chr9	116087695	116175363	87669	-	21813	-34837	ENSMUSG00000032440	Tgfbr2	transforming growth factor, beta receptor II	chr23	14013329	14013664	7.67141	chr23	14013306	14013638	15.0271	0.038163	0.010865
Peak_1704	chr1	164931706	164932056	351	*	3' UTR	chr1	164931648	164935510	3863	-	16963	3804	ENSMUSG00000026573	Xcl1	chemokine (C motif) ligand 1	chr7	29987289	29987566	9.36691	chr7	29987157	29987485	7.4436	0.0382842	0.0108937
Peak_1821	chr11	113014280	113014601	322	*	Distal Intergenic	chr11	113043906	113201838	157933	-	72386	187558	ENSMUSG00000087259	2610035D17Rik	RIKEN cDNA 2610035D17 gene	chr9	8486321	8486626	7.76483	chr9	8486314	8486596	16.8707	0.0383363	0.0109224
Peak_1316	chr13	45582123	45582632	510	*	Intron (uc011yyv.2/20238, intron 2 of 7)	chr13	45507469	45546381	38913	+	66355	75163	ENSMUSG00000000253	Gmpr	guanosine monophosphate reductase	chr35	15493592	15493907	7.98602	chr35	15493323	15493897	7.70544	0.0383509	0.0109511
Peak_704	chr4	136140400	136140728	329	*	Promoter (3-4kb)	chr4	136143822	136145392	1571	+	15903	-3422	ENSMUSG00000007872	Id3	inhibitor of DNA binding 3	chr2	75877506	75877834	14.4694	chr2	75877597	75877832	8.28799	0.0383565	0.0109797
Peak_606	chr3	49636706	49637056	351	*	Distal Intergenic	chr3	49743296	49757316	14021	-	73173	120610	ENSMUSG00000037892	Pcdh18	protocadherin 18	chr19	5080764	5081074	7.76278	chr19	5080747	5081099	16.8653	0.0384497	0.0110084
Peak_1204	chr16	74575909	74576392	484	*	Distal Intergenic	chr16	73892306	74410912	518607	-	268902	-165480	ENSMUSG00000052516	Robo2	roundabout homolog 2 (Drosophila)	chr31	10164713	10165029	8.30227	chr31	10164722	10165187	26.0092	0.038459	0.011037
Peak_297	chr10	41588758	41589550	793	*	Promoter (1-2kb)	chr10	41538849	41587753	48905	-	75973	-1797	ENSMUSG00000075225	Ccdc162	coiled-coil domain containing 162	chr12	66238981	66239340	7.76278	chr12	66239015	66239353	7.64414	0.0384878	0.0110655
Peak_1187	chr9	67482260	67482622	363	*	Intron (uc012gvz.1/70549, intron 57 of 57)	chr9	67217085	67559703	342619	-	70549	77443	ENSMUSG00000052698	Tln2	talin 2	chr30	27174356	27174733	7.76278	chr30	27174432	27174647	7.63703	0.0385156	0.0110941
Peak_217	chr4	40187090	40187363	274	*	Intron (uc008shd.1/11428, intron 15 of 20)	chr4	40143265	40199009	55745	+	11428	44098	ENSMUSG00000028405	Aco1	aconitase 1	chr11	49744839	49745242	14.45	chr11	49744878	49745144	8.23182	0.0385377	0.011151
Peak_856	chr14	16578988	16579323	336	*	Intron (uc007shi.2/218772, intron 7 of 8)	chr14	16365206	16430787	65582	+	21974	214117	ENSMUSG00000017485	Top2b	topoisomerase (DNA) II beta	chr23	18380397	18381002	9.63295	chr23	18380461	18380678	7.42359	0.0386511	0.0112079
Peak_1670	chr3	144405729	144406074	346	*	Distal Intergenic	chr3	144431107	144570216	139110	-	23908	164487	ENSMUSG00000040151	Hs2st1	heparan sulfate 2-O-sulfotransferase 1	chr6	61103601	61103946	9.84736	chr6	61103641	61103859	7.43694	0.0387069	0.011293
Peak_70	chr17	14570952	14571459	508	*	Distal Intergenic	chr17	14665500	14694262	28763	-	21826	123310	ENSMUSG00000023885	Thbs2	thrombospondin 2	chr1	56266485	56266839	17.8845	chr1	56266377	56266880	8.50108	0.0387492	0.0113495
Peak_729	chr6	106908599	106908822	224	*	Distal Intergenic	chr6	106778245	106800087	21843	-	58799	-108735	ENSMUSG00000005362	Crbn	cereblon	chr20	14163093	14163285	7.89422	chr20	14163096	14163339	8.01119	0.0387554	0.0113777
Peak_233	chr4	56628311	56628653	343	*	Distal Intergenic	chr4	56740005	56741425	1421	-	11471	113114	ENSMUSG00000070980	Actl7b	actin-like 7b	chr11	63883322	63883627	15.0612	chr11	63883365	63883685	8.37403	0.0387788	0.011434
Peak_1135	chr7	63895762	63896098	337	*	Intron (uc009hfm.2/50794, intron 1 of 1)	chr7	63916857	63920539	3683	+	381994	-21095	ENSMUSG00000095061	E030018B13Rik	RIKEN cDNA E030018B13 gene	chr3	37643389	37643767	15.5871	chr3	37643471	37643715	8.58242	0.0388231	0.0114621
Peak_1408	chr1	186692026	186692358	333	*	Intron (uc007dzo.2/21808, intron 6 of 6)	chr1	186623186	186705992	82807	-	21808	13966	ENSMUSG00000039239	Tgfb2	transforming growth factor, beta 2	chr38	13444687	13445026	7.76278	chr38	13444660	13444948	7.67774	0.0388263	0.0114901
Peak_1051	chr19	53314076	53314430	355	*	Intron (uc008hwo.1/17859, intron 1 of 5)	chr19	53310506	53375810	65305	+	17859	3924	ENSMUSG00000025025	Mxi1	Max interacting protein 1	chr28	21588335	21588690	24.0812	chr28	21588330	21588642	8.12753	0.0390838	0.0115744
Peak_893	chr2	132753121	132753536	416	*	Downstream (2-3kb)	chr2	132781278	132795072	13795	+	12653	-28157	ENSMUSG00000027350	Chgb	chromogranin B	chr24	15954912	15955382	14.8074	chr24	15955049	15955313	10.5583	0.0391933	0.0116307
Peak_1236	chr3	142161919	142162177	259	*	Intron (uc008roj.2/12167, intron 11 of 11)	chr3	141837136	142169228	332093	-	12167	7309	ENSMUSG00000052430	Bmpr1b	bone morphogenetic protein receptor, type 1B	chr32	17593420	17593648	8.0026	chr32	17593447	17593670	8.14635	0.0392121	0.0116588
Peak_1313	chr13	41774169	41774442	274	*	Intron (uc007qfh.1/109254, intron 2 of 6)	chr13	41763148	41847616	84469	-	109254	73447	ENSMUSG00000058022	Adtrp	androgen dependent TFPI regulating protein	chr35	11317276	11317574	8.02019	chr35	11317292	11317455	8.1908	0.0392867	0.0117149
Peak_867	chr9	92617325	92617711	387	*	Distal Intergenic	chr9	92538801	92542869	4069	-	78575	-74842	NA	B430319G15Rik	RIKEN cDNA B430319G15 gene	chr23	41270515	41270852	14.45	chr23	41270437	41270788	9.51526	0.0393354	0.011743
Peak_489	chr12	9166631	9166967	337	*	Distal Intergenic	chr12	9029997	9036397	6401	+	75516	136970	ENSMUSG00000066637	Ttc32	tetratricopeptide repeat domain 32	chr17	14846224	14846534	14.4979	chr17	14846243	14846573	10.4864	0.0393602	0.0117989
Peak_1478	chr18	60520917	60521127	211	*	Distal Intergenic	chr18	60526221	60558762	32542	+	67665	-5304	ENSMUSG00000024603	Dctn4	dynactin 4	chr4	58410957	58411280	14.6687	chr4	58410985	58411333	10.4516	0.039375	0.0118268
Peak_676	chr18	39812382	39812736	355	*	Distal Intergenic	chr18	39773497	39776082	2586	+	18459	39239	ENSMUSG00000051732	Pabpc2	poly(A) binding protein, cytoplasmic 2	chr2	38566604	38567000	16.3405	chr2	38566644	38566907	10.5238	0.0393881	0.0118547
Peak_1048	chr19	47890388	47890834	447	*	Intron (uc008hvn.1/100048534, intron 13 of 13)	chr19	47865545	47886305	20761	+	68214	25289	ENSMUSG00000025069	Gsto2	glutathione S-transferase omega 2	chr28	16610488	16610945	17.8894	chr28	16610607	16610869	9.1529	0.0394988	0.0119104
Peak_1706	chr1	175035459	175036031	573	*	Distal Intergenic	chr1	174833785	174921819	88035	-	23893	-114212	ENSMUSG00000050069	Grem2	gremlin 2 homolog, cysteine knot superfamily (Xenopus laevis)	chr7	32236994	32237580	16.2061	chr7	32237071	32237533	10.4516	0.0395475	0.0119661
Peak_1325	chr13	26323912	26324245	334	*	Distal Intergenic	chr13	26283159	26312406	29248	-	73576	-11839	NA	1700092E19Rik	RIKEN cDNA 1700092E19 gene	chr35	21263044	21263346	18.2104	chr35	21263004	21263327	9.20614	0.0395683	0.0119939
Peak_548	chr3	101271185	101271605	421	*	Distal Intergenic	chr3	101275908	101287939	12032	-	12481	16754	ENSMUSG00000027863	Cd2	CD2 antigen	chr17	54188342	54188718	15.4337	chr17	54188477	54188707	8.35932	0.0395736	0.0120216
Peak_898	chr2	131406732	131407119	388	*	Intron (uc029uer.1/100526526, intron 1 of 1)	chr2	131298488	131352892	54405	-	51902	-54227	ENSMUSG00000048911	Rnf24	ring finger protein 24	chr24	17347185	17347484	14.5337	chr24	17347108	17347384	9.33791	0.0397268	0.0120771
Peak_1700	chr1	163289466	163289888	423	*	Intron (uc007dhh.1/18933, intron 4 of 4)	chr1	163245119	163313650	68532	-	18933	24184	ENSMUSG00000026586	Prrx1	paired related homeobox 1	chr7	28113205	28113628	15.7971	chr7	28113223	28113556	10.3209	0.0398399	0.0121603
Peak_1804	chr12	108907012	108907375	364	*	Intron (uc011yrx.1/212198, intron 2 of 6)	chr12	108894272	109028452	134181	+	212198	13103	ENSMUSG00000040877	Wdr25	WD repeat domain 25	chr8	68656559	68656930	15.0692	chr8	68656524	68656883	10.1363	0.0400567	0.0121881
Peak_1302	chr13	34186244	34186513	270	*	Intron (uc007qbg.1/73102, intron 1 of 7)	chr13	34162964	34178172	15209	+	69666	23549	ENSMUSG00000071451	Psmg4	proteasome (prosome, macropain) assembly chaperone 4	chr35	3552027	3552338	16.2061	chr35	3552046	3552317	10.3145	0.0400905	0.012216
Peak_51	chr10	6925194	6925434	241	*	Intron (uc007efp.1/18390, intron 3 of 5)	chr10	6886365	7052479	166115	-	320495	127285	ENSMUSG00000064065	Ipcef1	interaction protein for cytohesin exchange factors 1	chr1	44101642	44101955	8.1772	chr1	44101686	44101920	7.11919	0.0401824	0.0122439
Peak_214	chr4	88325378	88325706	329	*	Intron (uc008tmu.1/230393, intron 21 of 43)	chr4	88396144	88438926	42783	-	66775	113548	ENSMUSG00000028497	Ptplad2	protein tyrosine phosphatase-like A domain containing 2	chr11	40486166	40486493	14.4694	chr11	40486188	40486469	7.44167	0.0402041	0.0122717
Peak_1037	chr19	40639835	40640156	322	*	Intron (uc008hld.1/12495, intron 1 of 9)	chr19	40612397	40741602	129206	+	12495	27759	ENSMUSG00000048120	Entpd1	ectonucleoside triphosphate diphosphohydrolase 1	chr28	9195054	9195405	14.2081	chr28	9195078	9195313	7.28176	0.0402218	0.0123273
Peak_235	chr4	57607226	57607728	503	*	Intron (uc008syf.1/242481, intron 2 of 5)	chr4	57742095	57896984	154890	+	11641	-134869	ENSMUSG00000038729	Akap2	A kinase (PRKA) anchor protein 2	chr11	64877118	64877604	8.10386	chr11	64877102	64877496	7.22631	0.0402303	0.012355
Peak_95	chr19	21738298	21738578	281	*	Distal Intergenic	chr19	21778340	21858360	80021	+	83921	-40042	ENSMUSG00000024754	Tmem2	transmembrane protein 2	chr1	85902694	85902992	15.6705	chr1	85902729	85902989	10.1569	0.0403102	0.0124103
Peak_1499	chr9	32720161	32720856	696	*	Intron (uc009osa.1/23871, intron 3 of 3)	chr9	32636221	32757820	121600	+	23871	84635	ENSMUSG00000032035	Ets1	E26 avian leukemia oncogene 1, 5' domain	chr5	6147499	6148220	15.8304	chr5	6147485	6148069	9.51807	0.0404995	0.0124658
Peak_55	chr17	3262810	3263040	231	*	Intron (uc008aem.1/uc008aem.1, intron 1 of 3)	chr17	3326573	3519397	192825	+	24001	-63763	ENSMUSG00000023800	Tiam2	T cell lymphoma invasion and metastasis 2	chr1	44706942	44707229	14.1823	chr1	44706956	44707187	9.88455	0.0405055	0.0124935
Peak_644	chr2	21898577	21898944	368	*	Distal Intergenic	chr2	22227503	22423370	195868	+	667663	-328926	ENSMUSG00000025716	Myo3a	myosin IIIA	chr2	7923676	7924045	14.687	chr2	7923710	7924029	7.4436	0.040633	0.0125213
Peak_159	chr17	83990443	83990859	417	*	Distal Intergenic	chr17	84078660	84089875	11216	+	74473	-88217	NA	4933433H22Rik	RIKEN cDNA 4933433H22 gene	chr10	45542404	45542838	18.5516	chr10	45542459	45542713	8.58209	0.0406916	0.0125491
Peak_696	chr4	128906398	128906944	547	*	Intron (uc008uvo.1/67525, intron 4 of 4)	chr4	128884140	128911326	27187	+	67525	22804	ENSMUSG00000041000	Trim62	tripartite motif-containing 62	chr2	68260290	68260794	16.2061	chr2	68260338	68260657	10.1138	0.0407238	0.0126045
Peak_908	chr2	152925461	152925899	439	*	Downstream (2-3kb)	chr2	152931898	152933208	1311	-	14239	7747	ENSMUSG00000074676	Foxs1	forkhead box S1	chr24	21300255	21300728	17.4386	chr24	21300385	21300680	7.67774	0.0407243	0.0126322
Peak_259	chr17	46033312	46033649	338	*	Promoter (1-2kb)	chr17	46016993	46032377	15385	-	22339	-1272	ENSMUSG00000023951	Vegfa	vascular endothelial growth factor A	chr12	12206913	12207221	18.3745	chr12	12206942	12207193	8.94915	0.041182	0.0126878
Peak_1121	chr13	75033711	75034286	576	*	Distal Intergenic	chr13	75089987	75132498	42512	+	18548	-56276	ENSMUSG00000021587	Pcsk1	proprotein convertase subtilisin/kexin type 1	chr3	13201616	13202134	9.44557	chr3	13201570	13202170	19.6559	0.0413899	0.0127159
Peak_1429	chr10	67003324	67003624	301	*	Promoter (1-2kb)	chr10	67005075	67041326	36252	+	102634101	-1751	NA	LOC102634101	uncharacterized LOC102634101	chr4	15432285	15432611	15.8304	chr4	15432293	15432570	9.82211	0.0415614	0.0127442
Peak_171	chr17	87367278	87367635	358	*	Intron (uc008duu.1/225049, intron 18 of 18)	chr17	87389571	87427741	38171	-	75467	60463	ENSMUSG00000036557	1700011E24Rik	RIKEN cDNA 1700011E24 gene	chr10	49230194	49230515	14.8105	chr10	49230271	49230543	9.5671	0.0415753	0.0127724
Peak_980	chr11	5244236	5244619	384	*	Intron (uc007hwh.1/84035, intron 8 of 8)	chr11	5254598	5254622	25	+	100526548	-10362	ENSMUSG00000093169	Mir3079	microRNA 3079	chr26	22426938	22427254	7.76992	chr26	22427065	22427339	9.11062	0.0415815	0.0128006
Peak_88	chr19	14682659	14683509	851	*	Distal Intergenic	chr19	14448072	14597983	149912	-	21888	-85526	ENSMUSG00000024642	Tle4	transducin-like enhancer of split 4, homolog of Drosophila E(spl)	chr1	79349068	79349685	15.402	chr1	79349027	79349421	8.99165	0.0416918	0.0128288
Peak_647	chr2	19196968	19197129	162	*	Promoter (2-3kb)	chr2	19199118	19310243	111126	+	70882	-2150	ENSMUSG00000037683	Armc3	armadillo repeat containing 3	chr2	10306488	10306769	7.80574	chr2	10306488	10306800	9.22381	0.0419441	0.0128572
Peak_1230	chr5	93129921	93130323	403	*	Intron (uc008ydx.1/52398, intron 1 of 8)	chr5	93093457	93176445	82989	+	52398	36866	ENSMUSG00000058013	2011-09-01	septin 11	chr32	1550111	1550560	14.2727	chr32	1550173	1550533	7.09549	0.0419698	0.0129138
Peak_260	chr17	45752762	45753168	407	*	Distal Intergenic	chr17	45732864	45733844	981	-	72240	-19324	ENSMUSG00000094690	1600014C23Rik	RIKEN cDNA 1600014C23 gene	chr12	12482878	12483352	16.2061	chr12	12482958	12483243	9.11687	0.0422302	0.0129424
Peak_1912	chrX	60032618	60033021	404	*	Downstream (1-2kb)	chrX	59999464	60030758	31295	+	14071	33557	ENSMUSG00000031138	F9	coagulation factor IX	chrX	109535510	109535842	8.34138	chrX	109535518	109535887	7.43694	0.0422383	0.0129708
Peak_1832	chr11	101815467	101816798	1332	*	Distal Intergenic	chr11	101769742	101785310	15569	-	18612	-31488	ENSMUSG00000017724	Etv4	ets variant 4	chr9	19686318	19687494	16.4147	chr9	19686418	19687410	9.69636	0.0422707	0.0129993
Peak_1906	chrX	143502013	143502358	346	*	Distal Intergenic	chrX	143518591	143797796	279206	+	18481	-16578	ENSMUSG00000031284	Pak3	p21 protein (Cdc42/Rac)-activated kinase 3	chrX	84041746	84041985	8.34138	chrX	84041693	84041937	7.43694	0.0422713	0.0130277
Peak_1615	chr5	134566900	134567107	208	*	Distal Intergenic	chr5	134572076	134572114	39	+	102465708	-5176	NA	Mir7228	microRNA mir-7228	chr6	6108744	6109156	8.28392	chr6	6108713	6109069	7.43694	0.0422945	0.013056
Peak_1797	chr12	99287366	99287723	358	*	Intron (uc007ors.1/71375, intron 2 of 5)	chr12	99161277	99162808	1532	-	67639	-124915	NA	4930474N09Rik	RIKEN cDNA 4930474N09 gene	chr8	60436687	60437057	8.10386	chr8	60436775	60437014	7.43641	0.04242	0.0130845
Peak_1708	chr1	175272048	175272435	388	*	Intron (uc007dtk.2/24012, intron 15 of 16)	chr1	175059076	175492545	433470	-	24012	220497	ENSMUSG00000026527	Rgs7	regulator of G protein signaling 7	chr7	32559847	32560229	9.63677	chr7	32559955	32560190	8.34855	0.0424624	0.0131129
Peak_1830	chr11	102624323	102624656	334	*	Promoter (<=1kb)	chr11	102619507	102624416	4910	-	77132	0	NA	2810433D01Rik	RIKEN cDNA 2810433D01 gene	chr9	18867680	18868018	16.2061	chr9	18867830	18868031	9.5671	0.0425316	0.0131413
Peak_464	chr8	25528458	25528906	449	*	Intron (uc009lfy.2/14182, intron 1 of 17)	chr8	25518759	25575718	56960	+	14182	10147	ENSMUSG00000031565	Fgfr1	fibroblast growth factor receptor 1	chr16	27036233	27036673	16.2061	chr16	27036275	27036602	9.01595	0.042589	0.0131697
Peak_377	chr12	38788650	38789044	395	*	Intron (uc033gdb.1/14009, intron 4 of 12)	chr12	38780258	38868215	87958	+	14009	8786	ENSMUSG00000004151	Etv1	ets variant 1	chr14	28751018	28751409	15.0577	chr14	28751020	28751339	7.24384	0.0427935	0.0132267
Peak_436	chr3	82914085	82914426	342	*	Distal Intergenic	chr3	82892582	82903974	11393	-	79235	-10452	ENSMUSG00000028003	Lrat	lecithin-retinol acyltransferase (phosphatidylcholine-retinol-O-acyltransferase)	chr15	52377690	52378099	23.7074	chr15	52377693	52377944	7.54129	0.0428353	0.0132552
Peak_1188	chr9	66044852	66045155	304	*	3' UTR	chr9	66060169	66066629	6461	+	19035	-15317	ENSMUSG00000032383	Ppib	peptidylprolyl isomerase B	chr30	28662209	28662539	7.76278	chr30	28662200	28662461	9.24286	0.0431239	0.0133123
Peak_636	chr8	127059351	127059798	448	*	Promoter (4-5kb)	chr8	127064056	127612286	548231	+	93742	-4705	ENSMUSG00000025812	Pard3	par-3 family cell polarity regulator	chr2	2136914	2137230	7.24198	chr2	2136859	2137315	23.0553	0.043242	0.0133411
Peak_1795	chr12	93885822	93886247	426	*	Distal Intergenic	chr12	95692226	95785213	92988	+	399558	-1806404	ENSMUSG00000047414	Flrt2	fibronectin leucine rich transmembrane protein 2	chr8	55696256	55696624	7.0728	chr8	55696204	55696631	22.3596	0.0437157	0.0133989
Peak_1613	chr5	130463502	130463876	375	*	Intron (uc008zum.2/140904, intron 2 of 6)	chr5	130378851	130384631	5781	-	381673	-79245	ENSMUSG00000052014	A330070K13Rik	RIKEN cDNA A330070K13 gene	chr6	1662877	1663224	7.76483	chr6	1662834	1663189	8.6942	0.0438069	0.013428
Peak_518	chr17	79152905	79153297	393	*	Distal Intergenic	chr17	79051906	79090243	38338	+	70536	101391	ENSMUSG00000024084	Qpct	glutaminyl-peptide cyclotransferase (glutaminyl cyclase)	chr17	29779045	29779373	15.1796	chr17	29779061	29779431	7.35146	0.0443134	0.0134575
Peak_621	chr1	122534670	122535028	359	*	Distal Intergenic	chr1	121553835	121567980	14146	-	66942	-967048	ENSMUSG00000001674	Ddx18	DEAD (Asp-Glu-Ala-Asp) box polypeptide 18	chr19	32783064	32783429	19.2917	chr19	32783135	32783374	10.4516	0.0443327	0.013487
Peak_325	chr15	62895681	62895998	318	*	Distal Intergenic	chr15	63414397	63479608	65212	-	432958	583927	NA	Gm20740	predicted gene, 20740	chr13	26042915	26043225	17.5576	chr13	26042903	26043165	8.93778	0.0444624	0.013546
Peak_774	chr10	79779457	79779630	174	*	Intron (uc007fzs.2/83554, intron 2 of 4)	chr10	79777274	79782630	5357	+	83554	2356	ENSMUSG00000020325	Fstl3	follistatin-like 3	chr20	57881439	57881734	8.34138	chr20	57881435	57881700	14.7559	0.0444755	0.0135754
Peak_1139	chr7	68106320	68106723	404	*	Intron (uc009hja.1/16001, intron 2 of 20)	chr7	67952257	68233667	281411	+	16001	154466	ENSMUSG00000005533	Igf1r	insulin-like growth factor I receptor	chr3	41965637	41966053	14.2727	chr3	41965668	41966034	8.94915	0.0449261	0.0136053
Peak_76	chr6	82652762	82652837	76	*	Promoter (<=1kb)	chr6	82621858	82652865	31008	-	66979	103	ENSMUSG00000030042	Pole4	polymerase (DNA-directed), epsilon 4 (p12 subunit)	chr1	64573532	64573802	7.76483	chr1	64573556	64573770	8.84277	0.0449924	0.0136351
Peak_1513	chr9	46169548	46170249	702	*	Intron (uc009pgz.2/70661, intron 4 of 24)	chr9	46228630	46230469	1840	+	11806	-59082	ENSMUSG00000032083	Apoa1	apolipoprotein A-I	chr5	16668916	16669542	9.20705	chr5	16668953	16669482	13.2464	0.0450193	0.0136946
Peak_758	chr9	107441285	107441363	79	*	Intron (uc012hae.1/56808, intron 2 of 9)	chr9	107436736	107436755	20	+	100628590	4627	NA	Mir5120	microRNA 5120	chr20	38900539	38900800	14.8105	chr20	38900567	38900776	7.0183	0.0450984	0.0137244
Peak_1054	chr19	53793931	53794271	341	*	Intron (uc008hwz.2/73713, intron 1 of 13)	chr19	53892231	53929861	37631	+	18569	-98300	ENSMUSG00000024975	Pdcd4	programmed cell death 4	chr28	22092349	22092606	7.76278	chr28	22092271	22092554	5.8237	0.0451765	0.0137542
Peak_727	chr6	112852510	112853303	794	*	Intron (uc009deh.1/259302, intron 21 of 21)	chr6	112717972	112947266	229295	-	259302	94756	ENSMUSG00000030257	Srgap3	SLIT-ROBO Rho GTPase activating protein 3	chr20	8989387	8989777	7.76483	chr20	8989420	8989833	18.1943	0.0452025	0.0138136
Peak_363	chr5	4826110	4826485	376	*	Intron (uc008wih.2/18647, intron 1 of 13)	chr5	4753839	4758216	4378	-	14362	-68269	ENSMUSG00000044674	Fzd1	frizzled homolog 1 (Drosophila)	chr14	16979747	16980165	14.6425	chr14	16979836	16980066	8.93778	0.0454104	0.0138435
Peak_1722	chr18	25656158	25656535	378	*	Intron (uc008ehk.2/108013, intron 10 of 11)	chr18	25477620	25753983	276364	-	108013	97825	ENSMUSG00000024268	Celf4	CUGBP, Elav-like family member 4	chr7	52813945	52814228	9.18088	chr7	52813966	52814339	13.149	0.0454884	0.0139031
Peak_243	chr4	63750973	63751287	315	*	Distal Intergenic	chr4	63724603	63745113	20511	-	326623	-6174	ENSMUSG00000050395	Tnfsf15	tumor necrosis factor (ligand) superfamily, member 15	chr11	68914943	68915190	7.76483	chr11	68914942	68915250	5.82488	0.0455153	0.0139328
Peak_1583	chr8	115885344	115885743	400	*	Distal Intergenic	chr8	115703253	115706894	3642	-	17132	-178849	ENSMUSG00000055435	Maf	avian musculoaponeurotic fibrosarcoma (v-maf) AS42 oncogene homolog	chr5	71811765	71812138	7.98602	chr5	71811749	71812135	9.62697	0.0457829	0.0140224
Peak_1162	chr5	38223337	38223781	445	*	Intron (uc008xgg.2/17089, intron 2 of 3)	chr5	38220482	38234306	13825	+	17089	3299	ENSMUSG00000067367	Lyar	Ly1 antibody reactive clone	chr3	69725555	69725927	14.687	chr3	69725491	69725965	8.88956	0.0458354	0.0140523
Peak_957	chr1	90351785	90352153	369	*	Distal Intergenic	chr1	90203980	90215722	11743	+	12778	148173	ENSMUSG00000044337	Ackr3	atypical chemokine receptor 3	chr25	47507359	47507730	14.2726	chr25	47507424	47507689	8.83786	0.0459629	0.0140822
Peak_257	chr17	46270013	46270413	401	*	Intron (uc008csf.2/74094, intron 8 of 10)	chr17	46257851	46283026	25176	-	74094	13013	ENSMUSG00000012296	Tjap1	tight junction associated protein 1	chr12	11955475	11955934	19.8705	chr12	11955578	11955818	10.3145	0.0460152	0.0141121
Peak_371	chr6	5750439	5750739	301	*	Intron (uc009awl.2/13426, intron 1 of 16)	chr6	5725639	6028039	302401	+	13426	25100	ENSMUSG00000029757	Dync1i1	dynein cytoplasmic 1 intermediate chain 1	chr14	20992916	20993228	7.82704	chr14	20992966	20993233	5.7463	0.046175	0.0142315
Peak_1407	chr1	188457319	188457719	401	*	Intron (uc007eaf.1/22283, intron 19 of 70)	chr1	188262023	188965039	703017	+	22283	195696	ENSMUSG00000026609	Ush2a	Usher syndrome 2A (autosomal recessive, mild)	chr38	11555768	11556002	6.99958	chr38	11555611	11555939	8.19172	0.0462804	0.0142614
Peak_1841	chr11	96793019	96793363	345	*	Intron (uc007lck.1/12412, intron 1 of 3)	chr11	96789136	96808640	19505	+	12412	4227	ENSMUSG00000018666	Cbx1	chromobox 1	chr9	24379712	24380217	6.99958	chr9	24379855	24380146	8.19172	0.0464507	0.0143212
Peak_1334	chr2	60786408	60786720	313	*	Intron (uc008jur.2/56878, intron 11 of 14)	chr2	60598292	60722603	124312	-	16420	-64117	ENSMUSG00000026971	Itgb6	integrin beta 6	chr36	6012141	6012447	7.46201	chr36	6012158	6012457	12.3136	0.0464581	0.0143511
Peak_1301	chr13	34020171	34020216	46	*	Intron (uc007qax.1/19766, intron 6 of 10)	chr13	33917918	34002794	84877	-	20719	-17422	ENSMUSG00000060147	Serpinb6a	serine (or cysteine) peptidase inhibitor, clade B, member 6a	chr35	3395455	3395798	8.74968	chr35	3395439	3395793	10.7713	0.0464856	0.0143809
Peak_984	chr19	30662625	30663002	378	*	Intron (uc008heo.2/19091, intron 9 of 17)	chr19	30545885	30549496	3612	-	13380	-113506	ENSMUSG00000024868	Dkk1	dickkopf homolog 1 (Xenopus laevis)	chr26	35813258	35813559	15.6156	chr26	35813165	35813527	7.09549	0.0466368	0.0144108
Peak_296	chr10	42203304	42203781	478	*	Intron (uc007eyl.1/56484, intron 2 of 3)	chr10	42185786	42276742	90957	-	56484	73438	ENSMUSG00000048756	Foxo3	forkhead box O3	chr12	65648107	65648515	20.1291	chr12	65648286	65648552	10.3028	0.0467452	0.0144408
Peak_1335	chr2	60842709	60843250	542	*	Intron (uc008jur.2/56878, intron 14 of 14)	chr2	60751953	60963204	211252	-	56878	120495	ENSMUSG00000026970	Rbms1	RNA binding motif, single stranded interacting protein 1	chr36	6071566	6072139	18.6658	chr36	6071649	6072056	8.94915	0.0468034	0.0144708
Peak_1519	chr9	51661072	51661445	374	*	Distal Intergenic	chr9	51765352	51853059	87708	+	244867	-104280	ENSMUSG00000053199	Arhgap20	Rho GTPase activating protein 20	chr5	22106211	22106551	12.9016	chr5	22106380	22106582	8.37106	0.0469205	0.0145008
Peak_1320	chr13	47048154	47048284	131	*	Intron (uc007qht.3/218214, intron 2 of 20)	chr13	47043499	47085279	41781	+	218214	4785	ENSMUSG00000038080	Kdm1b	lysine (K)-specific demethylase 1B	chr35	16958469	16958732	12.5812	chr35	16958465	16958683	7.43694	0.046959	0.0145308
Peak_874	chr3	58336646	58336998	353	*	Distal Intergenic	chr3	58415689	58466787	51099	+	72033	-79043	ENSMUSG00000027806	Tsc22d2	TSC22 domain family, member 2	chr23	45028930	45029245	9.20388	chr23	45028869	45029200	13.5769	0.0471587	0.0145609
Peak_1128	chr13	92773710	92774004	295	*	Intron (uc007rku.2/21828, intron 15 of 21)	chr13	92751586	92794818	43233	-	21828	21108	ENSMUSG00000021702	Thbs4	thrombospondin 4	chr3	26966002	26966310	12.6857	chr3	26965994	26966280	8.27595	0.0471897	0.014591
Peak_225	chr4	46815110	46815513	404	*	Intron (uc008sug.1/242425, intron 15 of 18)	chr4	46604390	46650199	45810	-	381605	-165314	ENSMUSG00000039813	Tbc1d2	TBC1 domain family, member 2	chr11	55640167	55640675	15.6156	chr11	55640286	55640598	8.88956	0.0472991	0.0146512
Peak_501	chr5	31563571	31564022	452	*	Distal Intergenic	chr5	31569592	31571397	1806	-	100740	7826	NA	AI839979	expressed sequence AI839979	chr17	21721391	21721944	19.978	chr17	21721402	21721683	10.1351	0.0473483	0.0146813
Peak_1400	chr1	79094325	79094630	306	*	Distal Intergenic	chr1	78816949	78820025	3077	+	57814	277681	ENSMUSG00000047330	Kcne4	potassium voltage-gated channel, Isk-related subfamily, gene 4	chr37	29201342	29201660	12.6271	chr37	29201391	29201639	8.20913	0.0473716	0.0147113
Peak_1127	chr13	91041014	91041466	453	*	Intron (uc007rjr.1/66795, intron 5 of 7)	chr13	90923122	90924732	1611	+	66475	118344	ENSMUSG00000049517	Rps23	ribosomal protein S23	chr3	25300448	25300862	18.478	chr3	25300518	25300745	7.50616	0.0474551	0.0147414
Peak_862	chr9	103370077	103370377	301	*	Promoter (4-5kb)	chr9	103353102	103365780	12679	-	321022	-4597	ENSMUSG00000032803	Cdv3	carnitine deficiency-associated gene expressed in ventricle 3	chr23	30463694	30463993	7.46761	chr23	30463634	30463988	12.4935	0.0476027	0.0147715
Peak_1834	chr11	100919570	100919675	106	*	Intron (uc007lmo.1/20848, intron 23 of 23)	chr11	100886810	100939511	52702	-	20848	19941	ENSMUSG00000004040	Stat3	signal transducer and activator of transcription 3	chr9	20569604	20569969	8.55435	chr9	20569703	20569981	10.7902	0.0477254	0.0148017
Peak_1614	chr5	134546191	134546503	313	*	Intron (uc008zwi.2/269713, intron 16 of 16)	chr5	134489383	134552434	63052	-	269713	6243	ENSMUSG00000063146	Clip2	CAP-GLY domain containing linker protein 2	chr6	6096935	6097308	16.2061	chr6	6096993	6097280	8.93778	0.0478382	0.014832
Peak_1497	chr9	31410256	31410639	384	*	Exon (uc009orr.3/235134, exon 20 of 26)	chr9	31386192	31421334	35143	+	235134	24447	ENSMUSG00000042185	Nfrkb	nuclear factor related to kappa B binding protein	chr5	4972961	4973369	12.9344	chr5	4973096	4973307	7.26657	0.0481351	0.0149229
Peak_987	chr15	103371226	103371659	434	*	Promoter (4-5kb)	chr15	103344286	103366748	22463	-	16402	-4911	ENSMUSG00000000555	Itga5	integrin alpha 5 (fibronectin receptor alpha)	chr27	899995	900386	13.0933	chr27	900123	900420	7.43694	0.0483419	0.0149534
Peak_542	chr6	84385613	84386032	420	*	Distal Intergenic	chr6	84412942	84423838	10897	-	100038556	38225	NA	Gm10445	predicted gene 10445	chr17	50836671	50837062	20.3446	chr17	50836739	50837083	10.1125	0.0485213	0.014984
Peak_1811	chr12	111938888	111939263	376	*	Downstream (2-3kb)	chr12	111941991	111944482	2492	-	77675	5594	NA	5033406O09Rik	RIKEN cDNA 5033406O09 gene	chr8	71580069	71580449	13.0933	chr8	71580146	71580479	7.43694	0.0485398	0.015045
Peak_1868	chr2	26544364	26544736	373	*	Distal Intergenic	chr2	26581056	26592682	11627	+	353156	-36692	ENSMUSG00000026921	Egfl7	EGF-like domain 7	chr9	48925201	48925668	18.5516	chr9	48925238	48925539	8.83786	0.0486657	0.0150756
Peak_271	chr9	77766173	77766504	332	*	Intron (uc009qtm.2/14629, intron 1 of 15)	chr9	77754535	77794489	39955	+	14629	11969	ENSMUSG00000032350	Gclc	glutamate-cysteine ligase, catalytic subunit	chr12	21035029	21035414	6.99958	chr12	21035067	21035330	8.51344	0.0486729	0.0151061
Peak_431	chr10	89514830	89515162	333	*	Intron (uc007gsh.2/20186, intron 8 of 9)	chr10	89454234	89533622	79389	-	20186	18792	ENSMUSG00000047638	Nr1h4	nuclear receptor subfamily 1, group H, member 4	chr15	39554317	39554582	7.36958	chr15	39554220	39554614	12.423	0.0487149	0.0151366
Peak_1353	chr2	80111198	80111512	315	*	Intron (uc012bxz.1/18573, intron 14 of 14)	chr2	79834453	80129412	294960	-	18573	18214	ENSMUSG00000059173	Pde1a	phosphodiesterase 1A, calmodulin-dependent	chr36	25567866	25568240	10.3006	chr36	25567870	25568249	10.8179	0.048734	0.0151671
Peak_1635	chr7	123248325	123248852	528	*	Intron (uc009jpg.1/233836, intron 8 of 13)	chr7	123214866	123273251	58386	+	233836	33986	ENSMUSG00000030769	Slc5a11	solute carrier family 5 (sodium/glucose cotransporter), member 11	chr6	21206665	21207255	18.949	chr6	21206835	21207247	8.83786	0.048784	0.0151975
Peak_1551	chr4	103317807	103318175	369	*	Intron (uc008txq.1/67013, intron 1 of 8)	chr4	103313846	103366428	52583	+	67013	4329	ENSMUSG00000035069	Oma1	OMA1 homolog, zinc metallopeptidase (S. cerevisiae)	chr5	51150403	51150787	10.3598	chr5	51150555	51150779	7.4607	0.0487865	0.0152279
Peak_885	chr2	145760186	145760520	335	*	Distal Intergenic	chr2	145786116	145887616	101501	+	74030	-25930	ENSMUSG00000001768	Rin2	Ras and Rab interactor 2	chr24	3470566	3470866	10.2013	chr24	3470519	3470881	10.6809	0.0488231	0.0152583
Peak_1858	chr11	82012679	82013031	353	*	Distal Intergenic	chr11	82035577	82037452	1876	+	20296	-22898	ENSMUSG00000035385	Ccl2	chemokine (C-C motif) ligand 2	chr9	39030191	39030649	8.10386	chr9	39030184	39030500	10.3209	0.0488905	0.0152887
Peak_834	chr14	115462519	115462927	409	*	Intron (uc007uyi.2/103978, intron 5 of 7)	chr14	115396551	115409552	13002	-	75088	-53375	ENSMUSG00000093551	4930505G20Rik	RIKEN cDNA 4930505G20 gene	chr22	42905011	42905307	10.2933	chr22	42905060	42905288	10.9079	0.0489312	0.015319
Peak_979	chr11	5342403	5342739	337	*	Intron (uc007hwj.2/407821, intron 8 of 8)	chr11	5191553	5261610	70058	-	84035	-81129	ENSMUSG00000020393	Kremen1	kringle containing transmembrane protein 1	chr26	22332189	22332553	15.6156	chr26	22332230	22332487	8.67753	0.0490406	0.0153798
Peak_364	chr5	4485544	4486112	569	*	Distal Intergenic	chr5	4753839	4758216	4378	-	14362	272672	ENSMUSG00000044674	Fzd1	frizzled homolog 1 (Drosophila)	chr14	17283717	17283944	9.01482	chr14	17283468	17284034	16.3232	0.0490446	0.0154101
Peak_1231	chr5	96552618	96553069	452	*	Exon (uc008yfk.1/231470, exon 7 of 74)	chr5	96373955	96784728	410774	+	231470	179114	ENSMUSG00000034687	Fras1	Fraser syndrome 1 homolog (human)	chr32	2735271	2735711	24.8066	chr32	2735349	2735653	7.67774	0.049167	0.0154707
Peak_1448	chr18	44463529	44463810	282	*	Intron (uc008euy.1/328949, intron 6 of 16)	chr18	44380500	44424969	44470	+	70640	83310	ENSMUSG00000024472	Dcp2	DCP2 decapping enzyme homolog (S. cerevisiae)	chr4	35352740	35353008	7.31541	chr4	35352724	35353026	13.5011	0.0491756	0.0155009
Peak_1207	chr16	84677390	84677594	205	*	Promoter (2-3kb)	chr16	84679789	84685147	5359	+	78023	-2399	NA	4930529L06Rik	RIKEN cDNA 4930529L06 gene	chr31	21020712	21021084	12.8737	chr31	21020859	21021050	7.34438	0.0492486	0.0155614
Peak_1639	chr7	117435308	117435534	227	*	Intron (uc009jjl.1/233781, intron 1 of 6)	chr7	117380979	117667630	286652	+	233781	54555	ENSMUSG00000030657	Xylt1	xylosyltransferase 1	chr6	26986411	26986832	15.1491	chr6	26986516	26986748	8.12753	0.0493432	0.0155916
Peak_1770	chr14	49737996	49738186	191	*	Intron (uc007tkj.2/67419, intron 3 of 7)	chr14	49681668	49783367	101700	-	67419	45371	ENSMUSG00000036242	3632451O06Rik	RIKEN cDNA 3632451O06 gene	chr8	33479272	33479640	10.8772	chr8	33479278	33479441	7.10594	0.0494468	0.0156219
Peak_153	chr1	40460925	40461278	354	*	Promoter (4-5kb)	chr1	40465552	40500854	35303	+	16182	-4627	ENSMUSG00000026070	Il18r1	interleukin 18 receptor 1	chr10	40660457	40660768	12.5812	chr10	40660547	40660835	7.0183	0.0494604	0.0156522
Peak_1467	chr11	35167171	35167551	381	*	Intron (uc007ild.2/20564, intron 1 of 35)	chr11	35121456	35708507	587052	+	20564	46095	ENSMUSG00000056427	Slit3	slit homolog 3 (Drosophila)	chr4	42548076	42548425	9.84736	chr4	42548097	42548402	9.20614	0.0495069	0.0156824
Peak_508	chr17	73833382	73833997	616	*	Downstream (1-2kb)	chr17	73804841	73832093	27253	+	57440	29156	ENSMUSG00000024065	Ehd3	EH-domain containing 3	chr17	24856328	24856778	19.3996	chr17	24856375	24856672	9.65712	0.049652	0.0157127
Peak_507	chr17	73759537	73759645	109	*	Distal Intergenic	chr17	73804841	73832093	27253	+	57440	-45304	ENSMUSG00000024065	Ehd3	EH-domain containing 3	chr17	24789974	24790290	13.1191	chr17	24790068	24790305	7.12522	0.0496896	0.015743
Peak_661	chr2	4298816	4299189	374	*	Intron (uc008ieo.2/209630, intron 1 of 22)	chr2	4152863	4614043	461181	+	209630	146326	ENSMUSG00000026657	Frmd4a	FERM domain containing 4A	chr2	22540883	22541306	10.155	chr2	22540866	22541182	10.8179	0.0498443	0.0158036
Peak_1471	chr11	44727292	44727784	493	*	Intron (uc007ink.1/13591, intron 6 of 15)	chr11	44618134	45005172	387039	+	13591	109650	ENSMUSG00000057098	Ebf1	early B cell factor 1	chr4	51481795	51482246	20.304	chr4	51481877	51482216	9.85929	0.0498863	0.0158339
Peak_1836	chr11	98925679	98926330	652	*	Downstream (1-2kb)	chr11	98937696	98974942	37247	+	19401	-12017	ENSMUSG00000037992	Rara	retinoic acid receptor, alpha	chr9	22299744	22300403	16.3176	chr9	22299969	22300328	8.6942	0.049943	0.0158642
Peak_1826	chr11	109817173	109817394	222	*	Intron (uc007mcx.2/69324, intron 5 of 5)	chr11	109788291	109828046	39756	-	69324	10873	ENSMUSG00000020617	1700012B07Rik	RIKEN cDNA 1700012B07 gene	chr9	15336599	15336983	19.2448	chr9	15336632	15336890	8.58242	0.0499871	0.0158945
Peak_804	chr7	112502839	112503231	393	*	Intron (uc009jgt.1/57342, intron 1 of 12)	chr7	112427706	112591688	163983	+	57342	75525	ENSMUSG00000030770	Parva	parvin, alpha	chr21	35440937	35441323	16.4147	chr21	35440960	35441273	7.07192	0.0501992	0.0159552
Peak_146	chr10	59059110	59059640	531	*	Intron (uc007fdk.2/237353, intron 4 of 9)	chr10	59141627	59221847	80221	-	103080	162737	ENSMUSG00000019917	2010-09-01	septin 10	chr10	34472481	34473023	18.2734	chr10	34472546	34472957	7.34438	0.0503321	0.016016
Peak_444	chr8	65054500	65054913	414	*	Distal Intergenic	chr8	65028417	65037336	8920	-	100038489	-17577	ENSMUSG00000074303	Apela	apelin receptor early endogenous ligand	chr15	60947941	60948339	9.32528	chr15	60948009	60948264	15.3595	0.0503638	0.0160464
Peak_915	chr2	161236759	161237148	390	*	Distal Intergenic	chr2	160946978	161109056	162079	-	71389	-128092	ENSMUSG00000057133	Chd6	chromodomain helicase DNA binding protein 6	chr24	29719214	29719529	6.66532	chr24	29719148	29719486	11.6476	0.0503825	0.0160767
Peak_1292	chr3	69222101	69222354	254	*	Promoter (<=1kb)	chr3	69222419	69223618	1200	+	71619	-318	ENSMUSG00000098207	Arl14	ADP-ribosylation factor-like 14	chr34	26690928	26691158	9.36691	chr34	26690897	26691141	9.03621	0.0504327	0.016107
Peak_487	chr12	9934310	9934690	381	*	Distal Intergenic	chr12	9574442	9581500	7059	+	23967	360248	ENSMUSG00000048387	Osr1	odd-skipped related 1 (Drosophila)	chr17	14240957	14241260	10.9326	chr17	14240979	14241332	7.37445	0.0504474	0.0161372
Peak_1791	chr12	89172615	89172921	307	*	Intron (uc007ojz.1/18191, intron 4 of 7)	chr12	88722876	90334933	1612058	+	18191	450045	ENSMUSG00000066392	Nrxn3	neurexin III	chr8	51283952	51284234	8.27972	chr8	51283963	51284271	17.2228	0.0504723	0.0161976
Peak_273	chr1	29939223	29939299	77	*	Distal Intergenic	chr1	29421488	29421612	125	+	102465174	517811	ENSMUSG00000099257	Mir6342	microRNA mir-6342	chr12	27821737	27822144	12.9344	chr12	27821805	27822058	9.48673	0.0506217	0.0162881
Peak_1899	chrX	102261095	102261291	197	*	Distal Intergenic	chrX	102252651	102257689	5039	+	434825	8640	ENSMUSG00000085568	Gm14858	predicted gene 14858	chrX	56340631	56340944	7.46761	chrX	56340633	56340903	11.9567	0.050631	0.0163182
Peak_166	chr17	86032208	86032683	476	*	Intron (uc008dud.2/78586, intron 4 of 4)	chr17	85984665	86145175	160511	-	78586	112967	ENSMUSG00000024135	Srbd1	S1 RNA binding domain 1	chr10	47803820	47804284	18.0391	chr10	47804020	47804298	8.18693	0.0507716	0.0163483
Peak_1016	chr6	134256550	134256736	187	*	Intron (uc009eke.1/14011, intron 5 of 7)	chr6	134396329	134438724	42396	+	66813	-139779	ENSMUSG00000030200	Bcl2l14	BCL2-like 14 (apoptosis facilitator)	chr27	34362987	34363367	14.9011	chr27	34362995	34363267	7.90865	0.050797	0.0163785
Peak_33	chr10	21937178	21937582	405	*	Intron (uc007eov.2/20393, intron 2 of 13)	chr10	21882184	21999902	117719	+	20393	55398	ENSMUSG00000019970	Sgk1	serum/glucocorticoid regulated kinase 1	chr1	27148962	27149346	9.36691	chr1	27149019	27149266	9.28556	0.0510299	0.016439
Peak_1806	chr12	109401569	109401975	407	*	Distal Intergenic	chr12	109452823	109463336	10514	+	13386	-51254	ENSMUSG00000040856	Dlk1	delta-like 1 homolog (Drosophila)	chr8	68904937	68905312	6.66819	chr8	68904958	68905293	12.4935	0.0510999	0.0164692
Peak_1265	chr16	44615837	44616158	322	*	Distal Intergenic	chr16	44485045	44558870	73826	-	117606	-57288	ENSMUSG00000022687	Boc	biregional cell adhesion molecule-related/down-regulated by oncogenes (Cdon) binding protein	chr33	17516596	17516913	7.28811	chr33	17516651	17516882	7.60023	0.0513393	0.01656
Peak_1798	chr12	100438590	100438887	298	*	Intron (uc007oss.2/104718, intron 15 of 19)	chr12	100300770	100520822	220053	-	104718	82232	ENSMUSG00000033530	Ttc7b	tetratricopeptide repeat domain 7B	chr8	61666080	61666337	9.59648	chr8	61666125	61666437	8.14696	0.0514972	0.0165904
Peak_1192	chr9	62071444	62071868	425	*	Intron (uc009qae.1/93683, intron 3 of 4)	chr9	61953738	62026790	73053	-	74090	-45078	ENSMUSG00000032278	Paqr5	progestin and adipoQ receptor family member V	chr30	33192394	33192764	9.58054	chr30	33192463	33192812	8.18693	0.0515082	0.0166208
Peak_1239	chr3	137003242	137003475	234	*	Distal Intergenic	chr3	136670770	136935779	265010	+	19055	332705	ENSMUSG00000028161	Ppp3ca	protein phosphatase 3, catalytic subunit, alpha isoform	chr32	22628610	22629018	13.1254	chr32	22628628	22628928	10.3386	0.0519002	0.0167123
Peak_368	chr6	4437628	4437940	313	*	Distal Intergenic	chr6	4505697	4541543	35847	+	12843	-68069	ENSMUSG00000029661	Col1a2	collagen, type I, alpha 2	chr14	19819907	19820224	9.57312	chr14	19819941	19820216	7.79431	0.0520522	0.0167733
Peak_569	chr5	21582080	21582171	92	*	Exon (uc008wop.2/320118, exon 9 of 20)	chr5	21543527	21575902	32376	+	74511	38644	ENSMUSG00000039883	Lrrc17	leucine rich repeat containing 17	chr18	17095539	17095795	9.51144	chr18	17095264	17095794	7.64414	0.0521174	0.0168647
Peak_515	chr17	77251629	77251965	337	*	Distal Intergenic	chr17	78200248	78376592	176345	+	50766	-948619	ENSMUSG00000024074	Crim1	cysteine rich transmembrane BMP regulator 1 (chordin like)	chr17	28103113	28103487	20.3631	chr17	28103117	28103441	9.61702	0.0521685	0.0168952
Peak_425	chr10	102513463	102513797	335	*	Intron (uc007gyf.1/237504, intron 1 of 1)	chr10	102512222	102546560	34339	+	237504	1575	ENSMUSG00000044921	Rassf9	Ras association (RalGDS/AF-6) domain family (N-terminal) member 9	chr15	27331217	27331534	12.9344	chr15	27331219	27331581	10.3209	0.0521946	0.0169256
Peak_947	chr14	70512281	70513026	746	*	Intron (uc007uoc.2/12153, intron 19 of 19)	chr14	70474555	70520260	45706	-	12153	7979	ENSMUSG00000022098	Bmp1	bone morphogenetic protein 1	chr25	35080197	35080438	7.67141	chr25	35080215	35080447	10.3145	0.0522075	0.0169559
Peak_1835	chr11	99047076	99047383	308	*	Intron (uc007lie.1/16010, intron 1 of 3)	chr11	99041260	99052643	11384	+	16010	6123	ENSMUSG00000017493	Igfbp4	insulin-like growth factor binding protein 4	chr9	22174796	22175097	10.459	chr9	22174804	22175066	8.52031	0.0522205	0.0169863
Peak_1314	chr13	45241910	45242236	327	*	Distal Intergenic	chr13	45389742	45411940	22199	+	218203	-147832	ENSMUSG00000038175	Mylip	myosin regulatory light chain interacting protein	chr35	15112013	15112438	20.9609	chr35	15112187	15112422	9.65958	0.0522347	0.0170165
Peak_718	chr6	87849767	87850291	525	*	Intron (uc009cuc.2/12785, intron 4 of 4)	chr6	87842615	87851106	8492	-	12785	1339	ENSMUSG00000030057	Cnbp	cellular nucleic acid binding protein	chr20	2917415	2917835	10.6695	chr20	2917540	2917841	8.41135	0.0522528	0.0170468
Peak_1763	chr12	70827873	70828274	402	*	Intron (uc007ntv.1/319710, intron 1 of 13)	chr12	70825514	70902234	76721	+	319710	2760	ENSMUSG00000048285	Frmd6	FERM domain containing 6	chr8	27918071	27918272	7.36958	chr8	27917967	27918363	7.77817	0.0522567	0.017077
Peak_532	chr2	128875607	128876051	445	*	Intron (uc008mgy.1/70370, intron 1 of 7)	chr2	128863932	128897034	33103	+	70370	12119	ENSMUSG00000027386	Fbln7	fibulin 7	chr17	36546570	36546926	10.4824	chr17	36546598	36546833	8.39607	0.0522772	0.0171072
Peak_643	chr2	21958613	21958940	328	*	Distal Intergenic	chr2	22227503	22423370	195868	+	667663	-268890	ENSMUSG00000025716	Myo3a	myosin IIIA	chr2	7854687	7855087	19.5923	chr2	7854742	7855026	9.0529	0.052304	0.0171373
Peak_1086	chr1	15582313	15582764	452	*	Intron (uc007aje.1/98741, intron 1 of 1)	chr1	15805646	15844052	38407	+	21749	-223333	ENSMUSG00000025925	Terf1	telomeric repeat binding factor 1	chr29	21473892	21474267	10.4335	chr29	21473910	21474197	8.35146	0.052331	0.0171974
Peak_1069	chr7	130966191	130966431	241	*	Intron (uc009kau.2/56213, intron 3 of 8)	chr7	130936203	130985658	49456	+	56213	30228	ENSMUSG00000006205	Htra1	HtrA serine peptidase 1	chr28	32138486	32138710	10.4196	chr28	32138450	32138699	8.28799	0.0524039	0.0172275
Peak_1294	chr3	30408075	30408519	445	*	Intron (uc008our.1/14013, intron 6 of 7)	chr3	29951296	30548008	596713	-	14013	139933	ENSMUSG00000027684	Mecom	MDS1 and EVI1 complex locus	chr34	34203980	34204432	11.0566	chr34	34204083	34204265	8.1975	0.0526598	0.0173177
Peak_1892	chrX	13472681	13472995	315	*	Intron (uc009srn.1/236690, intron 2 of 2)	chrX	13466110	13489313	23204	+	236690	6885	ENSMUSG00000051228	Nyx	nyctalopin	chrX	35871058	35871346	9.82963	chrX	35871099	35871385	9.5671	0.0531017	0.0174088
Peak_510	chr17	75206301	75206563	263	*	Intron (uc008dom.2/268977, intron 5 of 33)	chr17	75005529	75392967	387439	+	268977	201034	ENSMUSG00000001870	Ltbp1	latent transforming growth factor beta binding protein 1	chr17	26322372	26322648	8.86299	chr17	26322374	26322631	7.2906	0.0537794	0.0175009
Peak_1190	chr9	65848105	65848503	399	*	Intron (uc009qdz.2/56404, intron 1 of 11)	chr9	65691583	65827564	135982	-	214812	-20939	ENSMUSG00000040524	Zfp609	zinc finger protein 609	chr30	28886839	28887181	8.10386	chr30	28886863	28887236	15.5517	0.0538517	0.0175317
Peak_920	chr2	168546243	168546491	249	*	Intron (uc008oau.1/18019, intron 7 of 9)	chr2	168476410	168601655	125246	-	18019	55412	ENSMUSG00000027544	Nfatc2	nuclear factor of activated T cells, cytoplasmic, calcineurin dependent 2	chr24	37699471	37699774	9.17229	chr24	37699499	37699718	7.22631	0.0540723	0.0175626
Peak_1870	chr2	28656012	28656274	263	*	Intron (uc008iyy.2/64930, intron 2 of 6)	chr2	28641233	28691172	49940	+	64930	15041	ENSMUSG00000026812	Tsc1	tuberous sclerosis 1	chr9	51421266	51421586	8.86299	chr9	51421406	51421583	7.0183	0.0541655	0.0176244
Peak_873	chr3	58130088	58130330	243	*	Distal Intergenic	chr3	58141707	58163807	22101	-	67850	33719	NA	1700007F19Rik	RIKEN cDNA 1700007F19 gene	chr23	44881141	44881376	7.06109	chr23	44881124	44881385	8.01643	0.0544323	0.0176865
Peak_739	chr6	92384617	92384828	212	*	Intron (uc009cyx.2/243548, intron 1 of 7)	chr6	92242061	92244650	2590	-	22044	-140178	ENSMUSG00000005892	Trh	thyrotropin releasing hormone	chr20	27115820	27116305	18.949	chr20	27115994	27116245	7.34438	0.054488	0.0177175
Peak_1852	chr11	88156001	88156669	669	*	Intron (uc007kvg.2/103841, intron 1 of 5)	chr11	88204418	88211507	7090	+	64656	-48417	ENSMUSG00000023723	Mrps23	mitochondrial ribosomal protein S23	chr9	32595036	32595691	6.99958	chr9	32595159	32595755	7.9551	0.0545257	0.0177485
Peak_565	chr13	19372513	19372687	175	*	3' UTR	chr13	19357676	19395752	38077	-	76205	23239	ENSMUSG00000003062	Stard3nl	STARD3 N-terminal like	chr18	11748016	11748538	9.20388	chr18	11748185	11748479	7.0183	0.0545271	0.0177794
Peak_1815	chr11	117995262	117995610	349	*	Intron (uc007moj.1/74451, intron 1 of 9)	chr11	118002270	118002350	81	+	102466768	-7008	NA	Mir6933	microRNA mir-6933	chr9	2837597	2838002	18.5516	chr9	2837764	2837970	7.09549	0.0545559	0.0178103
Peak_1099	chr4	14281010	14281430	421	*	Intron (uc008say.1/uc008say.1, intron 1 of 2)	chr4	14505197	14621778	116582	-	208890	340768	ENSMUSG00000040569	Slc26a7	solute carrier family 26, member 7	chr29	36878522	36878923	9.84736	chr29	36878522	36878963	10.161	0.0546123	0.0178412
Peak_1142	chr7	72668333	72668681	349	*	Distal Intergenic	chr7	72077830	72306595	228766	-	244049	-362086	ENSMUSG00000032776	Mctp2	multiple C2 domains, transmembrane 2	chr3	46429022	46429385	9.63677	chr3	46429107	46429352	10.0945	0.0548316	0.017903
Peak_150	chr17	55513158	55513469	312	*	Distal Intergenic	chr17	55445717	55499226	53510	+	240119	67752	ENSMUSG00000024172	St6gal2	beta galactoside alpha 2,6 sialyltransferase 2	chr10	36974928	36975342	20.7058	chr10	36974976	36975273	8.58242	0.0548495	0.017934
Peak_656	chr2	12879496	12879907	412	*	Distal Intergenic	chr2	12924041	13003453	79413	+	19212	-44545	ENSMUSG00000026730	Pter	phosphotriesterase related	chr2	20413100	20413433	7.298	chr2	20413066	20413482	16.115	0.0548722	0.0179649
Peak_1007	chr6	143530788	143531252	465	*	Distal Intergenic	chr6	143593353	143651288	57936	-	73425	120500	ENSMUSG00000086887	1700060C16Rik	RIKEN cDNA 1700060C16 gene	chr27	24191484	24191954	20.496	chr27	24191611	24191861	8.45967	0.0552555	0.0180577
Peak_654	chr18	4546925	4547694	770	*	Distal Intergenic	chr18	4634929	4682869	47941	+	240185	-88004	ENSMUSG00000033960	9430020K01Rik	RIKEN cDNA 9430020K01 gene	chr2	16565847	16566148	9.63677	chr2	16565883	16566156	10.1351	0.0552724	0.0180887
Peak_1019	chr6	125647419	125647764	346	*	Exon (uc009dus.2/22371, exon 32 of 52)	chr6	125690419	126040128	349710	+	243634	-43000	ENSMUSG00000038115	Ano2	anoctamin 2	chr27	38929607	38929966	15.8195	chr27	38929679	38929929	7.79431	0.0553089	0.0181197
Peak_1286	chr16	22521945	22522470	526	*	Intron (uc007ysg.2/110197, intron 5 of 24)	chr16	22532056	22532184	129	-	102465887	10239	NA	Mir8095	microRNA mir-8095	chr34	18881691	18882108	7.67141	chr34	18881779	18882078	6.17533	0.0553179	0.0181507
Peak_210	chr4	87214828	87215361	534	*	Intron (uc008tmi.1/76376, intron 8 of 8)	chr4	86983126	87230540	247415	-	76376	15712	ENSMUSG00000037996	Slc24a2	solute carrier family 24 (sodium/potassium/calcium exchanger), member 2	chr11	39506662	39507021	7.73722	chr11	39506790	39506982	6.17533	0.0553753	0.0181817
Peak_392	chr6	51044858	51045359	502	*	Distal Intergenic	chr6	51269812	51269910	99	-	387166	225052	ENSMUSG00000065505	Mir148a	microRNA 148a	chr14	39077707	39078210	9.50403	chr14	39077729	39078119	9.94403	0.0554841	0.0182127
Peak_608	chr3	49586546	49586925	380	*	Distal Intergenic	chr3	49743296	49757316	14021	-	73173	170770	ENSMUSG00000037892	Pcdh18	protocadherin 18	chr19	5112410	5112800	7.76483	chr19	5112472	5112762	6.41122	0.0556856	0.0183058
Peak_780	chr7	87261725	87262086	362	*	Intron (uc009ifi.2/50490, intron 2 of 2)	chr7	87246649	87398708	152060	+	50490	15437	ENSMUSG00000030562	Nox4	NADPH oxidase 4	chr21	10632335	10632686	11.7426	chr21	10632378	10632694	7.43571	0.0559621	0.0183681
Peak_1787	chr12	84188255	84188732	478	*	Intron (uc011you.2/238317, intron 12 of 12)	chr12	84149174	84218881	69708	-	238317	30626	ENSMUSG00000042507	Elmsan1	ELM2 and Myb/SANT-like domain containing 1	chr8	47011478	47011929	9.63677	chr8	47011422	47011765	10.3209	0.0560483	0.0183993
Peak_1182	chr9	68850312	68850673	362	*	Intron (uc009qmx.2/19883, intron 1 of 10)	chr9	68765346	68773322	7977	+	320440	85327	NA	9530091C08Rik	RIKEN cDNA 9530091C08 gene	chr30	25833811	25834147	9.82963	chr30	25833794	25834067	10.5765	0.0560757	0.0184615
Peak_1679	chr1	135590813	135591104	292	*	Intron (uc007ctm.1/uc007ctm.1, intron 1 of 5)	chr1	135434580	135607295	172716	-	215690	16482	ENSMUSG00000009418	Nav1	neuron navigator 1	chr7	1290137	1290364	9.17229	chr7	1290054	1290361	7.43694	0.056121	0.0184926
Peak_1412	chr1	170110690	170111033	344	*	Promoter (<=1kb)	chr1	169972307	170110559	138253	-	18214	-474	ENSMUSG00000026674	Ddr2	discoidin domain receptor family, member 2	chr38	20152378	20152692	11.8969	chr38	20152350	20152560	7.43694	0.0561841	0.0185546
Peak_263	chr17	44956704	44957041	338	*	Intron (uc008cqf.1/109115, intron 3 of 11)	chr17	44879704	44880885	1182	-	75341	-76156	NA	4930564C03Rik	RIKEN cDNA 4930564C03 gene	chr12	13352765	13353036	10.2013	chr12	13352762	13353093	15.0302	0.0562152	0.0185856
Peak_734	chr6	93426373	93426725	353	*	Distal Intergenic	chr6	92940582	93272977	332396	+	330385	486143	ENSMUSG00000097462	9530026P05Rik	RIKEN cDNA 9530026P05 gene	chr20	26139061	26139446	15.8304	chr20	26139081	26139384	7.70428	0.0562314	0.0186166
Peak_350	chr6	21043110	21043745	636	*	Distal Intergenic	chr6	21216109	21729805	513697	+	16508	-172999	ENSMUSG00000060882	Kcnd2	potassium voltage-gated channel, Shal-related family, member 2	chr14	334526	335122	9.1172	chr14	334699	335110	7.31921	0.0562536	0.0186475
Peak_1829	chr11	110605302	110605796	495	*	Distal Intergenic	chr11	110399122	110513637	114516	+	26399	206674	ENSMUSG00000020623	Map2k6	mitogen-activated protein kinase kinase 6	chr9	16034702	16035124	8.55435	chr9	16034788	16035166	13.108	0.0562729	0.0186784
Peak_903	chr2	129596193	129596699	507	*	Intron (uc008mhz.1/19261, intron 2 of 8)	chr2	129592839	129632228	39390	+	19261	3860	ENSMUSG00000037902	Sirpa	signal-regulatory protein alpha	chr24	19132241	19132603	9.24268	chr24	19132335	19132557	7.43694	0.0562813	0.0187401
Peak_537	chr6	73716583	73716897	315	*	Distal Intergenic	chr6	73436965	73471021	34057	-	73408	-245876	NA	1700065L07Rik	RIKEN cDNA 1700065L07 gene	chr17	40724249	40724477	7.25918	chr17	40724195	40724511	5.68862	0.0564191	0.0187709
Peak_1823	chr11	104099562	104099969	408	*	Distal Intergenic	chr11	104132882	104175518	42637	+	12921	-33320	ENSMUSG00000018634	Crhr1	corticotropin releasing hormone receptor 1	chr9	9797689	9798026	11.9319	chr9	9797626	9798054	7.43694	0.0564979	0.0188018
Peak_1319	chr13	46845546	46845833	288	*	Intron (uc007qhn.1/16553, intron 34 of 37)	chr13	46749088	46929718	180631	-	16553	84172	ENSMUSG00000021375	Kif13a	kinesin family member 13A	chr35	16720510	16720805	8.10386	chr35	16720516	16720787	6.19111	0.0565458	0.0188326
Peak_294	chr10	43722804	43723272	469	*	Distal Intergenic	chr10	43746158	43765836	19679	+	69443	-23354	NA	1700027J07Rik	RIKEN cDNA 1700027J07 gene	chr12	64090276	64090769	6.99958	chr12	64090482	64090734	14.3002	0.0569672	0.0189255
Peak_1392	chr1	65178824	65179075	252	*	5' UTR	chr1	65158616	65186479	27864	-	15926	7655	ENSMUSG00000025950	Idh1	isocitrate dehydrogenase 1 (NADP+), soluble	chr37	16530975	16531211	11.9105	chr37	16531051	16531241	8.22701	0.0572225	0.0190189
Peak_1406	chr1	143929846	143930219	374	*	Distal Intergenic	chr1	143999338	144004149	4812	-	19735	74303	ENSMUSG00000026360	Rgs2	regulator of G-protein signaling 2	chr38	6149989	6150270	12.083	chr38	6149945	6150310	8.28799	0.0573233	0.01905
Peak_539	chr6	83005283	83005658	376	*	Exon (uc009clp.2/110958, exon 6 of 10)	chr6	83030936	83033471	2536	-	13448	28188	ENSMUSG00000068335	Dok1	docking protein 1	chr17	48568500	48568898	18.3758	chr17	48568524	48568797	7.84613	0.0574242	0.0191122
Peak_458	chr8	23243256	23243588	333	*	Intron (uc009les.1/57437, intron 1 of 5)	chr8	23226610	23237668	11059	-	109145	-5920	ENSMUSG00000031546	Gins4	GINS complex subunit 4 (Sld5 homolog)	chr16	24085732	24086077	12.083	chr16	24085756	24086020	7.34438	0.0578688	0.0192059
Peak_1521	chr9	4095175	4095531	357	*	Distal Intergenic	chr9	4294793	4309494	14702	-	67618	214319	ENSMUSG00000025894	Aasdhppt	aminoadipate-semialdehyde dehydrogenase-phosphopantetheinyl transferase	chr5	25920210	25920623	9.95325	chr5	25920182	25920536	13.9454	0.0580456	0.0192373
Peak_98	chr19	25712969	25713324	356	*	Distal Intergenic	chr19	25672411	25678991	6581	+	226049	40913	ENSMUSG00000048138	Dmrt2	doublesex and mab-3 related transcription factor 2	chr1	89916175	89916526	8.85993	chr1	89916203	89916626	14.4992	0.058161	0.0192688
Peak_863	chr9	102643624	102643968	345	*	Distal Intergenic	chr9	102626296	102634244	7949	+	69010	17672	ENSMUSG00000035048	Anapc13	anaphase promoting complex subunit 13	chr23	31230386	31230675	12.8261	chr23	31230466	31230728	8.6942	0.0582286	0.0193003
Peak_1522	chr9	4623919	4624131	213	*	Intron (uc009obo.2/14802, intron 13 of 15)	chr9	4417893	4796234	378342	-	14802	172315	ENSMUSG00000025892	Gria4	glutamate receptor, ionotropic, AMPA4 (alpha 4)	chr5	26452240	26452577	8.55435	chr5	26452242	26452684	15.9194	0.0583043	0.0193318
Peak_174	chr11	29232062	29232325	264	*	Intron (uc007igu.1/216618, intron 6 of 9)	chr11	29221536	29247272	25737	-	216618	15210	ENSMUSG00000020462	Cfap36	cilia and flagella associated protein 36	chr10	56392801	56393104	8.17095	chr10	56392790	56393036	7.9551	0.0589454	0.0194584
Peak_351	chr11	59308181	59308482	302	*	Intron (uc007jdq.1/216795, intron 1 of 3)	chr11	59306930	59333552	26623	+	216795	1552	ENSMUSG00000000126	Wnt9a	wingless-type MMTV integration site family, member 9A	chr14	939994	940294	10.1267	chr14	940025	940282	15.1431	0.058979	0.0194901
Peak_190	chr18	56435459	56435695	237	*	Intron (uc008eyj.1/107022, intron 2 of 14)	chr18	56400337	56503792	103456	+	107022	35358	ENSMUSG00000001700	Gramd3	GRAM domain containing 3	chr11	15715663	15716111	11.0566	chr11	15715807	15715985	9.31788	0.059333	0.0196172
Peak_1512	chr9	45105597	45105989	393	*	Intron (uc009pfd.2/270152, intron 10 of 10)	chr9	45117876	45130070	12195	+	72821	-12279	ENSMUSG00000070304	Scn2b	sodium channel, voltage-gated, type II, beta	chr5	15511879	15512287	13.8457	chr5	15511885	15512194	8.58242	0.059391	0.019649
Peak_1028	chr14	33081252	33081908	657	*	Intron (uc007szk.2/545030, intron 28 of 58)	chr14	32991382	33015292	23911	+	67580	90526	ENSMUSG00000041673	Lrrc18	leucine rich repeat containing 18	chr28	745180	745677	8.62088	chr28	745008	745689	13.6111	0.0593922	0.0196808
Peak_1414	chr9	123689066	123689422	357	*	Intron (uc009sgl.2/12769, intron 1 of 2)	chr9	123636907	123678832	41926	-	102680	-10590	ENSMUSG00000036814	Slc6a20a	solute carrier family 6 (neurotransmitter transporter), member 20A	chr4	1250170	1250483	10.7208	chr4	1250136	1250435	9.39455	0.0598204	0.0198404
Peak_101	chr19	26999408	26999455	48	*	Distal Intergenic	chr19	26885925	26888647	2723	+	329047	113530	ENSMUSG00000074913	Gm815	predicted gene 815	chr1	91063392	91063651	11.2257	chr1	91063422	91063814	7.4436	0.0599533	0.0198723
Peak_1547	chr4	100197824	100198140	317	*	Intron (uc008tvc.1/26563, intron 1 of 3)	chr4	100095791	100442545	346755	+	26563	102349	ENSMUSG00000035305	Ror1	receptor tyrosine kinase-like orphan receptor 1	chr5	46295133	46295463	10.4868	chr5	46295066	46295382	9.22576	0.0599898	0.0199042
Peak_733	chr6	94759682	94760090	409	*	Distal Intergenic	chr6	94604529	94700145	95617	-	16206	-59945	ENSMUSG00000030029	Lrig1	leucine-rich repeats and immunoglobulin-like domains 1	chr20	24856734	24857166	19.6787	chr20	24856790	24857132	8.88956	0.0600408	0.0199361
Peak_785	chr7	96910630	96911009	380	*	Intron (uc009iiu.1/uc009iiu.1, intron 2 of 3)	chr7	96951527	97064757	113231	+	244141	-40897	ENSMUSG00000018995	Nars2	asparaginyl-tRNA synthetase 2 (mitochondrial)(putative)	chr21	20233730	20234011	7.30528	chr21	20233631	20233992	9.24286	0.0601859	0.0199681
Peak_1891	chrX	13379169	13387637	8469	*	Distal Intergenic	chrX	13466110	13489313	23204	+	236690	-86941	ENSMUSG00000051228	Nyx	nyctalopin	chrX	35825593	35825851	8.3715	chrX	35825605	35825888	7.09549	0.0601898	0.02
Peak_629	chr1	127427685	127427915	231	*	Intron (uc007ckr.1/107895, intron 12 of 17)	chr1	127204986	127482972	277987	+	107895	222929	ENSMUSG00000036155	Mgat5	mannoside acetylglucosaminyltransferase 5	chr19	37263393	37263660	8.40427	chr19	37263393	37263651	7.09549	0.060223	0.0200637
Peak_144	chr10	85183684	85184033	350	*	Intron (uc007gle.1/12952, intron 12 of 12)	chr10	85131700	85185054	53355	-	12952	1370	ENSMUSG00000020038	Cry1	cryptochrome 1 (photolyase-like)	chr10	31682152	31682532	8.47345	chr10	31682150	31682523	7.24384	0.0602402	0.0200956
Peak_1287	chr16	23510268	23510664	397	*	Intron (uc007ytr.1/17174, intron 14 of 15)	chr16	23451785	23520590	68806	-	17174	10322	ENSMUSG00000022887	Masp1	mannan-binding lectin serine peptidase 1	chr34	19739078	19739346	8.10386	chr34	19739012	19739397	30.3193	0.0603236	0.0201274
Peak_527	chr2	128204041	128204319	279	*	Distal Intergenic	chr2	128126038	128162547	36510	+	12125	78281	ENSMUSG00000027381	Bcl2l11	BCL2-like 11 (apoptosis facilitator)	chr17	35704760	35705081	13.6526	chr17	35704805	35705051	8.32177	0.060343	0.0201592
Peak_1264	chr16	45784492	45784816	325	*	Intron (uc012agi.2/208177, intron 11 of 12)	chr16	45729725	45742955	13231	-	213012	-41861	ENSMUSG00000033157	Abhd10	abhydrolase domain containing 10	chr33	16574935	16575241	8.5893	chr33	16574944	16575288	7.09549	0.0604057	0.0202227
Peak_791	chr7	101174034	101174238	205	*	Intron (uc009ioc.2/207278, intron 3 of 20)	chr7	101108775	101284405	175631	+	207278	65463	ENSMUSG00000030691	Fchsd2	FCH and double SH3 domains 2	chr21	25216340	25216606	8.5893	chr21	25216338	25216574	7.04115	0.0604757	0.0202544
Peak_31	chr18	69992332	69992829	498	*	Intron (uc008fnz.1/80718, intron 3 of 5)	chr18	69925559	69969484	43926	+	381175	67270	ENSMUSG00000038903	Ccdc68	coiled-coil domain containing 68	chr1	20709365	20709638	9.92729	chr1	20709338	20709838	15.1258	0.0605384	0.0202862
Peak_892	chr2	134926624	134927003	380	*	Intron (uc008mnv.2/18795, intron 2 of 2)	chr2	134786164	135475258	689095	+	18795	140839	ENSMUSG00000051177	Plcb1	phospholipase C, beta 1	chr24	13852871	13853117	13.0601	chr24	13852778	13853175	7.8743	0.0605549	0.0203179
Peak_1544	chr4	102838067	102838108	42	*	Intron (uc008twn.1/73094, intron 2 of 6)	chr4	102759222	102972682	213461	+	73094	78886	ENSMUSG00000028524	Sgip1	SH3-domain GRB2-like (endophilin) interacting protein 1	chr5	43873315	43873595	11.5057	chr5	43873378	43873612	7.4436	0.0606825	0.0203813
Peak_684	chr13	111390073	111391273	1201	*	Distal Intergenic	chr13	111425680	111490041	64362	-	73274	99968	ENSMUSG00000032745	Gpbp1	GC-rich promoter binding protein 1	chr2	44380415	44380716	13.8026	chr2	44380467	44380780	8.28799	0.0607093	0.020413
Peak_609	chr3	41373263	41373464	202	*	Distal Intergenic	chr3	41487681	41493199	5519	-	78706	119936	NA	C430002E04Rik	RIKEN cDNA C430002E04 gene	chr19	12434272	12434586	8.55435	chr19	12434347	12434624	16.3634	0.060856	0.0204764
Peak_1290	chr16	25868018	25868685	668	*	5' UTR	chr16	25683765	25892088	208324	+	22061	184920	ENSMUSG00000022510	Trp63	transformation related protein 63	chr34	21958610	21958890	7.36958	chr34	21958611	21958963	9.51807	0.0610718	0.0205082
Peak_1219	chr16	92423493	92423769	277	*	Intron (uc007zze.2/54720, intron 3 of 3)	chr16	92377071	92382683	5613	-	101056236	-41086	NA	LOC101056236	uncharacterized LOC101056236	chr31	29943248	29943551	6.21139	chr31	29943287	29943541	7.07192	0.0611669	0.02054
Peak_1479	chr18	60722658	60723018	361	*	Intron (uc008fau.1/15531, intron 14 of 14)	chr18	60685976	60748665	62690	-	15531	26007	ENSMUSG00000054008	Ndst1	N-deacetylase/N-sulfotransferase (heparan glucosaminyl) 1	chr4	58617724	58618118	11.2491	chr4	58617724	58617942	7.34702	0.0612014	0.0205718
Peak_18	chr18	86103640	86103886	247	*	Distal Intergenic	chr18	86394952	86501897	106946	+	246317	-291312	ENSMUSG00000050321	Neto1	neuropilin (NRP) and tolloid (TLL)-like 1	chr1	5914983	5915224	8.19579	chr1	5914972	5915179	9.15773	0.0615079	0.0206038
Peak_598	chr19	7505499	7505771	273	*	Intron (uc012bhw.1/109168, intron 1 of 12)	chr19	7494040	7538609	44570	+	109168	11731	ENSMUSG00000024759	Atl3	atlastin GTPase 3	chr18	53316639	53316957	10.2013	chr18	53316667	53316965	18.036	0.0616035	0.0206359
Peak_282	chr9	85492416	85492792	377	*	Distal Intergenic	chr9	85320439	85327150	6712	-	212943	-165642	ENSMUSG00000032265	Fam46a	family with sequence similarity 46, member A	chr12	42441140	42441442	8.10386	chr12	42441287	42441505	8.94915	0.0616262	0.0206679
Peak_577	chr5	16496692	16497053	362	*	Distal Intergenic	chr5	16553495	16619439	65945	+	15234	-56803	ENSMUSG00000028864	Hgf	hepatocyte growth factor	chr18	21459514	21459857	19.9979	chr18	21459547	21459848	8.84277	0.0616848	0.0206999
Peak_845	chr8	13623856	13624232	377	*	Intron (uc009kye.1/19414, intron 22 of 23)	chr8	13567218	13677587	110370	-	19414	53731	ENSMUSG00000031453	Rasa3	RAS p21 protein activator 3	chr22	61148316	61148614	11.1216	chr22	61148326	61148595	8.58242	0.0619808	0.020732
Peak_625	chr1	126650333	126650536	204	*	Intron (uc007ckm.1/210356, intron 15 of 16)	chr1	125913636	126830632	916997	-	210356	180299	ENSMUSG00000049690	Nckap5	NCK-associated protein 5	chr19	36408524	36408957	13.1254	chr19	36408585	36408901	7.79431	0.0621365	0.0207964
Peak_552	chr3	97964862	97965254	393	*	Intron (uc008qpm.1/433632, intron 1 of 1)	chr3	97930173	97967018	36846	+	433632	35081	NA	Gm5544	predicted gene 5544	chr17	57064521	57064910	11.4599	chr17	57064597	57064869	8.50108	0.0621894	0.0208286
Peak_560	chr3	105372132	105372479	348	*	Distal Intergenic	chr3	105452330	105674002	221673	+	56543	-80198	ENSMUSG00000040896	Kcnd3	potassium voltage-gated channel, Shal-related family, member 3	chr17	63404388	63404713	7.15459	chr17	63404340	63404711	9.46966	0.0622085	0.0208608
Peak_125	chr10	120273380	120273730	351	*	Distal Intergenic	chr10	120227060	120232070	5011	+	66225	46670	ENSMUSG00000020224	Llph	LLP homolog, long-term synaptic facilitation (Aplysia)	chr10	8583609	8583955	11.2491	chr10	8583621	8583898	8.35146	0.0624024	0.0209251
Peak_899	chr2	131401837	131402559	723	*	Intron (uc029uer.1/100526526, intron 1 of 1)	chr2	131298488	131352892	54405	-	51902	-49667	ENSMUSG00000048911	Rnf24	ring finger protein 24	chr24	17352422	17353240	7.76278	chr24	17352899	17353133	6.4647	0.0624551	0.0209573
Peak_1747	chr2	71412450	71412917	468	*	Intron (uc008kap.1/107435, intron 4 of 7)	chr2	71389260	71441622	52363	+	107435	23657	ENSMUSG00000027018	Hat1	histone aminotransferase 1	chr7	80961860	80962897	12.802	chr7	80961864	80962886	7.57544	0.0626362	0.021054
Peak_78	chr13	63146095	63146439	345	*	Intron (uc007qxj.2/72061, intron 5 of 16)	chr13	63289154	63297147	7994	-	100504114	151052	ENSMUSG00000097242	Gm16907	predicted gene, 16907	chr1	71832018	71832428	7.76483	chr1	71832064	71832329	6.6071	0.0627191	0.0211183
Peak_1541	chr11	62280699	62280951	253	*	Promoter (<=1kb)	chr11	62267224	62281395	14172	-	69747	696	ENSMUSG00000014243	Zswim7	zinc finger SWIM-type containing 7	chr5	39868722	39869023	11.6908	chr5	39868718	39868945	8.28799	0.0627486	0.0211504
Peak_1694	chr1	150563836	150564252	417	*	Exon (uc007cyj.1/545370, exon 107 of 107)	chr1	150449412	150466165	16754	-	96875	-98087	ENSMUSG00000006014	Prg4	proteoglycan 4 (megakaryocyte stimulating factor, articular superficial zone protein)	chr7	19253105	19253476	12.083	chr7	19253083	19253373	9.20614	0.0628535	0.0212146
Peak_96	chr19	21820245	21820589	345	*	Intron (uc008gzg.2/83921, intron 13 of 24)	chr19	21778340	21858360	80021	+	83921	42249	ENSMUSG00000024754	Tmem2	transmembrane protein 2	chr1	85989322	85989624	7.28811	chr1	85989433	85989709	8.85634	0.0628697	0.0212467
Peak_376	chr12	40149610	40149972	363	*	Distal Intergenic	chr12	40059771	40134228	74458	-	20259	-15744	ENSMUSG00000002565	Scin	scinderin	chr14	27390587	27390902	12.1098	chr14	27390558	27390790	9.1918	0.0629073	0.0212788
Peak_141	chr10	86367281	86367724	444	*	Intron (uc007gnn.2/27204, intron 10 of 13)	chr10	86300412	86349505	49094	+	21859	67312	ENSMUSG00000020044	Timp3	tissue inhibitor of metalloproteinase 3	chr10	30602698	30603099	13.0516	chr10	30602727	30602942	7.64414	0.0629116	0.0213108
Peak_1070	chr7	132128564	132128914	351	*	Intron (uc009kbu.2/55987, intron 12 of 13)	chr7	132042810	132154741	111932	-	55987	26177	ENSMUSG00000030862	Cpxm2	carboxypeptidase X 2 (M14 family)	chr28	33315400	33315686	11.9319	chr28	33315309	33315662	9.20614	0.0629365	0.0213427
Peak_528	chr2	128713608	128714017	410	*	Intron (uc008mgt.1/17289, intron 1 of 18)	chr2	128698997	128802188	103192	+	17289	15020	ENSMUSG00000014361	Mertk	c-mer proto-oncogene tyrosine kinase	chr17	36356904	36357190	7.93132	chr17	36356850	36357255	6.68528	0.0630072	0.0214385
Peak_795	chr7	108792785	108793143	359	*	Distal Intergenic	chr7	108825065	108825997	933	-	258721	33212	ENSMUSG00000066241	Olfr514	olfactory receptor 514	chr21	31449319	31449671	8.75498	chr21	31449417	31449665	7.39652	0.0630326	0.0214703
Peak_1033	chr19	34686240	34686385	146	*	Intron (uc008hgu.1/240638, intron 5 of 6)	chr19	34592888	34662419	69532	-	667373	-23966	ENSMUSG00000079339	Gm14446	predicted gene 14446	chr28	4362782	4363101	7.99493	chr28	4362905	4363080	6.70816	0.0630546	0.0215339
Peak_1506	chr9	40705797	40705955	159	*	Intron (uc009ozt.1/71566, intron 1 of 6)	chr9	40685964	40784046	98083	+	71566	19991	ENSMUSG00000032024	Clmp	CXADR-like membrane protein	chr5	11212585	11212811	8.84617	chr5	11212604	11212928	7.34702	0.063063	0.0215656
Peak_792	chr7	102293289	102293653	365	*	Intron (uc009irl.1/20866, intron 1 of 2)	chr7	102267824	102436855	169032	+	20866	25829	ENSMUSG00000030987	Stim1	stromal interaction molecule 1	chr21	26415006	26415387	11.8586	chr21	26415053	26415366	9.18201	0.0630712	0.0215973
Peak_1339	chr2	65818419	65818790	372	*	Distal Intergenic	chr2	65845767	66031546	185780	+	77771	-27348	ENSMUSG00000044647	Csrnp3	cysteine-serine-rich nuclear protein 3	chr36	10636068	10636441	8.85993	chr36	10636113	10636349	7.39652	0.0630801	0.0216289
Peak_451	chr6	38811928	38812269	342	*	Intron (uc009bkw.2/15258, intron 13 of 14)	chr6	38875404	39084579	209176	+	21391	-63476	ENSMUSG00000029925	Tbxas1	thromboxane A synthase 1, platelet	chr16	9126921	9127282	10.7439	chr16	9126918	9127288	9.56334	0.0631933	0.0216606
Peak_1321	chr13	29783032	29783287	256	*	Intron (uc007pyn.1/68916, intron 12 of 15)	chr13	29325306	29855588	530283	-	68916	72556	ENSMUSG00000006191	Cdkal1	CDK5 regulatory subunit associated protein 1-like 1	chr35	19236236	19236564	7.76278	chr35	19236320	19236489	5.49408	0.0632845	0.0216923
Peak_1081	chr4	8423492	8423817	326	*	Distal Intergenic	chr4	8535644	8607702	72059	+	59021	-112152	ENSMUSG00000047187	Rab2a	RAB2A, member RAS oncogene family	chr29	10903712	10903985	9.24268	chr29	10903661	10903956	8.58242	0.0633597	0.0217557
Peak_1890	chrX	12150394	12150775	382	*	Intron (uc009squ.1/71458, intron 13 of 13)	chrX	12036738	12160355	123618	-	71458	9961	ENSMUSG00000040363	Bcor	BCL6 interacting corepressor	chrX	34725122	34725434	10.459	chrX	34725237	34725507	9.5671	0.0638835	0.021851
Peak_382	chr12	34200131	34200463	333	*	Intron (uc007nix.1/79221, intron 5 of 9)	chr12	33957671	33959831	2161	+	22160	242792	ENSMUSG00000035799	Twist1	twist basic helix-loop-helix transcription factor 1	chr14	33140500	33140825	8.91862	chr14	33140512	33140832	8.49956	0.0639465	0.0218829
Peak_1359	chr1	45596707	45596859	153	*	Distal Intergenic	chr1	45374331	45503282	128952	-	12832	-93577	ENSMUSG00000026042	Col5a2	collagen, type V, alpha 2	chr36	30748451	30748671	8.10386	chr36	30748450	30748632	9.51807	0.0642359	0.0220106
Peak_679	chr18	43418868	43419123	256	*	Intron (uc008eui.2/22240, intron 13 of 13)	chr18	43324227	43438237	114011	-	22240	19369	ENSMUSG00000024501	Dpysl3	dihydropyrimidinase-like 3	chr2	41779193	41779443	8.35721	chr2	41779207	41779452	8.83121	0.0642492	0.0220425
Peak_124	chr10	120274793	120275231	439	*	Distal Intergenic	chr10	120227060	120232070	5011	+	66225	48171	ENSMUSG00000020224	Llph	LLP homolog, long-term synaptic facilitation (Aplysia)	chr10	8582450	8582778	10.7958	chr10	8582351	8582697	8.01643	0.0642687	0.0220744
Peak_837	chr14	119581898	119582269	372	*	Intron (uc007uzn.2/50787, intron 1 of 1)	chr14	119749227	119751564	2338	+	75432	-167329	NA	1700006F04Rik	RIKEN cDNA 1700006F04 gene	chr22	47011649	47012019	8.31123	chr22	47011677	47011983	8.83786	0.0650759	0.0222031
Peak_183	chr18	52864736	52865175	440	*	Intron (uc008exm.2/67847, intron 3 of 10)	chr18	52822108	52902647	80540	-	100316749	37911	ENSMUSG00000080573	Mir467f	microRNA 467f	chr11	12333427	12333813	13.7386	chr11	12333666	12333870	8.99165	0.0650976	0.0222353
Peak_1432	chr10	60807776	60808210	435	*	Intron (uc007ffd.1/107449, intron 15 of 15)	chr10	60762595	60831581	68987	-	107449	23805	ENSMUSG00000020099	Unc5b	unc-5 homolog B (C. elegans)	chr4	22031680	22032099	19.5601	chr4	22031782	22032052	7.43694	0.0651308	0.0222675
Peak_1082	chr4	9667916	9668354	439	*	Intron (uc008ryf.2/65973, intron 23 of 23)	chr4	9449085	9669344	220260	-	65973	1428	ENSMUSG00000028207	Asph	aspartate-beta-hydroxylase	chr29	12021456	12021834	8.47345	chr29	12021482	12021829	14.7926	0.0652364	0.0222998
Peak_1418	chr8	125859145	125860636	1492	*	Intron (uc009nyn.2/270109, intron 22 of 33)	chr8	125751508	125898317	146810	-	270109	39172	ENSMUSG00000060212	Pcnxl2	pecanex-like 2 (Drosophila)	chr4	6497101	6497527	13.7386	chr4	6497158	6497490	10.1569	0.0653505	0.0223321
Peak_830	chr14	100884189	100885242	1054	*	Distal Intergenic	chr14	101197690	101200069	2380	-	76627	315880	ENSMUSG00000042888	Prr30	proline rich 30	chr22	28594157	28594527	13.8026	chr22	28594177	28594540	10.116	0.065388	0.0223644
Peak_1533	chr11	65487454	65488329	876	*	Distal Intergenic	chr11	65277654	65287833	10180	-	327946	-200496	ENSMUSG00000085162	Gm12295	predicted gene 12295	chr5	36449698	36450159	13.7386	chr5	36449718	36450235	10.114	0.0654844	0.0224289
Peak_829	chr14	100879924	100880219	296	*	Distal Intergenic	chr14	101197690	101200069	2380	-	76627	320145	ENSMUSG00000042888	Prr30	proline rich 30	chr22	28589106	28589423	12.083	chr22	28589128	28589381	10.3209	0.065558	0.0224611
Peak_692	chr8	91176481	91176796	316	*	Distal Intergenic	chr8	91123499	91135496	11998	-	14339	-41300	ENSMUSG00000031667	Aktip	thymoma viral proto-oncogene 1 interacting protein	chr2	62226684	62227119	14.1112	chr2	62226705	62227044	8.94915	0.0656498	0.0225256
Peak_1559	chr4	107439134	107439618	485	*	Intron (uc008tzv.1/230587, intron 2 of 10)	chr4	107434591	107635059	200469	+	230587	5027	ENSMUSG00000034762	Glis1	GLIS family zinc finger 1	chr5	55237278	55237709	11.9319	chr5	55237379	55237682	10.0517	0.0657428	0.0225578
Peak_322	chr15	61450357	61450735	379	*	Distal Intergenic	chr15	61534676	61774451	239776	-	432956	324094	NA	D030024E09Rik	RIKEN cDNA D030024E09 gene	chr13	24762766	24763157	13.9589	chr13	24762816	24763016	9.88455	0.065767	0.02259
Peak_502	chr5	31630197	31630854	658	*	Intron (uc008wyu.2/66845, intron 3 of 6)	chr5	31613951	31664384	50434	+	66845	16903	ENSMUSG00000029142	Mrpl33	mitochondrial ribosomal protein L33	chr17	21810059	21810748	10.3902	chr17	21810458	21810674	7.61714	0.0658248	0.0226223
Peak_1486	chr15	3399233	3399862	630	*	Intron (uc007vcb.2/14600, intron 9 of 10)	chr15	3280627	3303526	22900	-	100039139	-96336	ENSMUSG00000091119	Ccdc152	coiled-coil domain containing 152	chr4	67101826	67102231	10.3872	chr4	67101850	67102421	10.345	0.0658777	0.0226545
Peak_285	chr9	87038881	87039108	228	*	Intron (uc009qyc.2/266690, intron 5 of 15)	chr9	87022029	87077774	55746	+	266690	17079	ENSMUSG00000032872	Cyb5r4	cytochrome b5 reductase 4	chr12	44204001	44204321	14.1458	chr12	44204050	44204287	9.83661	0.0660358	0.0227189
Peak_275	chr1	21564208	21564594	387	*	Intron (uc007alq.2/226922, intron 12 of 13)	chr1	21383556	21386384	2829	+	98582	181038	ENSMUSG00000085079	Khdc1b	KH domain containing 1B	chr12	35200593	35200977	8.10386	chr12	35200737	35200974	8.83121	0.0660457	0.0227511
Peak_1445	chr14	25496042	25496424	383	*	Intron (uc007srm.2/328365, intron 1 of 10)	chr14	25459185	25666747	207563	+	328365	37239	ENSMUSG00000007817	Zmiz1	zinc finger, MIZ-type containing 1	chr4	28847118	28847514	10.4335	chr4	28847222	28847459	8.83786	0.0660657	0.0227833
Peak_1645	chr16	4651574	4651958	385	*	Intron (uc007xzy.1/78885, intron 19 of 27)	chr16	4639945	4651166	11222	+	246154	12013	ENSMUSG00000039646	Vasn	vasorin	chr6	37013477	37013856	14.1112	chr6	37013481	37013795	7.34702	0.0661879	0.0228797
Peak_956	chr1	88988330	88988668	339	*	Distal Intergenic	chr1	89016113	89022210	6098	+	73475	-27783	NA	1700067G17Rik	RIKEN cDNA 1700067G17 gene	chr25	45973568	45973846	8.1273	chr25	45973660	45973917	8.83786	0.0662102	0.0229117
Peak_522	chr17	83284809	83285133	325	*	Distal Intergenic	chr17	83350931	83480359	129429	+	78798	-66122	ENSMUSG00000032624	Eml4	echinoderm microtubule associated protein like 4	chr17	33712736	33713107	13.9733	chr17	33712738	33713106	7.31525	0.066424	0.023008
Peak_939	chr14	66671837	66672051	215	*	Intron (uc007uki.2/11549, intron 2 of 2)	chr14	66635251	66771168	135918	+	11549	36800	ENSMUSG00000045875	Adra1a	adrenergic receptor, alpha 1a	chr25	30730000	30730335	10.7208	chr25	30730017	30730269	7.5484	0.0665727	0.0230401
Peak_318	chr15	59059348	59059776	429	*	Intron (uc007vty.2/211401, intron 14 of 14)	chr15	58941234	59082026	140793	-	211401	22678	ENSMUSG00000022353	Mtss1	metastasis suppressor 1	chr13	22773000	22773314	11.0449	chr13	22773136	22773422	7.64414	0.0666872	0.0230723
Peak_87	chr19	14333145	14333504	360	*	Distal Intergenic	chr19	14438480	14438506	27	-	19862	105361	ENSMUSG00000095132	Rnu6	U6 small nuclear RNA	chr1	79008741	79009108	8.10386	chr1	79008749	79009016	8.84277	0.0667904	0.0231045
Peak_916	chr2	166357684	166358130	447	*	Distal Intergenic	chr2	166273908	166294831	20924	+	670775	84222	ENSMUSG00000084840	Gm11468	predicted gene 11468	chr24	35106061	35106473	13.8199	chr24	35106186	35106514	9.5671	0.0669148	0.0231689
Peak_290	chr4	25197423	25197687	265	*	Downstream (2-3kb)	chr4	25199909	25242876	42968	-	57756	45453	ENSMUSG00000028259	Fhl5	four and a half LIM domains 5	chr12	55073899	55074164	8.10386	chr12	55073865	55074081	8.84277	0.0669827	0.0232011
Peak_1474	chr11	57674187	57674543	357	*	Intron (uc007jaa.1/171212, intron 1 of 2)	chr11	57645442	57787500	142059	+	171212	29101	ENSMUSG00000020520	Galnt10	UDP-N-acetyl-alpha-D-galactosamine:polypeptide N-acetylgalactosaminyltransferase 10	chr4	55464241	55464664	20.5828	chr4	55464302	55464509	7.4607	0.0677494	0.0232665
Peak_1262	chr16	45956411	45956755	345	*	Promoter (3-4kb)	chr16	45746231	45953598	207368	-	208177	-3157	ENSMUSG00000033149	Phldb2	pleckstrin homology-like domain, family B, member 2	chr33	16395822	16396197	6.21139	chr33	16395843	16396089	7.42359	0.0678535	0.0232992
Peak_685	chr13	111326150	111326427	278	*	Distal Intergenic	chr13	111255013	111257749	2737	+	238880	71414	ENSMUSG00000055194	Actbl2	actin, beta-like 2	chr2	44442114	44442355	7.30528	chr2	44442105	44442380	9.82211	0.0683858	0.023398
Peak_390	chr6	50957498	50957836	339	*	Distal Intergenic	chr6	50776115	50815033	38919	+	319981	181721	NA	C530044C16Rik	RIKEN cDNA C530044C16 gene	chr14	38980998	38981287	7.0728	chr14	38981023	38981343	9.57803	0.0685837	0.0234639
Peak_865	chr9	95168517	95168838	322	*	Intron (uc009ray.2/331004, intron 14 of 15)	chr9	95400926	95407270	6345	-	54371	238753	ENSMUSG00000033350	Chst2	carbohydrate sulfotransferase 2	chr23	38883395	38883724	11.8969	chr23	38883390	38883647	8.9222	0.0699494	0.023631
Peak_1189	chr9	66038476	66038803	328	*	Intron (uc009qeg.1/214897, intron 13 of 13)	chr9	66060169	66066629	6461	+	19035	-21693	ENSMUSG00000032383	Ppib	peptidylprolyl isomerase B	chr30	28669098	28669424	12.0925	chr30	28669167	28669445	8.88956	0.0701229	0.0236985
Peak_831	chr14	101060809	101061041	233	*	Distal Intergenic	chr14	101197690	101200069	2380	-	76627	139260	ENSMUSG00000042888	Prr30	proline rich 30	chr22	28755092	28755322	8.19579	chr22	28755097	28755304	9.95964	0.0701311	0.0237323
Peak_1046	chr19	47330689	47331049	361	*	Intron (uc008huz.2/14218, intron 9 of 14)	chr19	47273519	47273589	71	-	102466782	-57460	NA	Mir6995	microRNA mir-6995	chr28	16008313	16008768	11.0566	chr28	16008321	16008708	9.31748	0.0703812	0.0237662
Peak_1449	chr18	44577129	44577545	417	*	Intron (uc008euy.1/328949, intron 16 of 16)	chr18	44661665	44676271	14607	+	626275	-84536	ENSMUSG00000097610	A930012L18Rik	RIKEN cDNA A930012L18 gene	chr4	35496702	35497029	7.36958	chr4	35496828	35497157	6.41122	0.0705286	0.0239351
Peak_429	chr10	94804114	94804453	340	*	Intron (uc007gvz.3/54712, intron 8 of 30)	chr10	94688790	94790336	101547	+	77048	115663	ENSMUSG00000020024	Cep83	centrosomal protein 83	chr15	34401051	34401407	12.0964	chr15	34401138	34401421	8.12753	0.0705309	0.0239687
Peak_372	chr6	6125933	6126197	265	*	Intron (uc009awp.2/50799, intron 13 of 17)	chr6	6041218	6217173	175956	-	50799	91240	ENSMUSG00000015112	Slc25a13	solute carrier family 25 (mitochondrial carrier, adenine nucleotide translocator), member 13	chr14	21380864	21381329	7.12012	chr14	21380963	21381228	17.6977	0.0707959	0.0240026
Peak_367	chr6	3593204	3593867	664	*	Intron (uc009avb.2/73288, intron 23 of 26)	chr6	3498393	3603531	105139	+	73288	95474	ENSMUSG00000001376	Ccdc132	coiled-coil domain containing 132	chr14	18863593	18864048	6.06212	chr14	18863664	18863904	7.44691	0.0709086	0.0240364
Peak_12	chr18	80523045	80523401	357	*	Distal Intergenic	chr18	80541892	80544546	2655	-	100039348	21501	NA	Gm2176	glucosamine-6-phosphate deaminase 1 pseudogene	chr1	971172	971484	12.0964	chr1	971176	971431	8.6942	0.0709267	0.0240703
Peak_1041	chr19	42911606	42912045	440	*	Intron (uc008hoe.2/545291, intron 4 of 11)	chr19	42755196	42779976	24781	-	192236	-132069	ENSMUSG00000025188	Hps1	Hermansky-Pudlak syndrome 1 homolog (human)	chr28	11719636	11720106	12.0392	chr28	11719637	11719844	8.67392	0.0709393	0.0241041
Peak_1244	chr3	132628866	132629251	386	*	Promoter (1-2kb)	chr3	132630191	132644649	14459	+	433653	-1325	ENSMUSG00000091721	Gm5549	predicted gene 5549	chr32	27123726	27124150	12.2497	chr32	27123793	27124034	8.67613	0.0711501	0.024138
Peak_428	chr10	96335997	96336238	242	*	Distal Intergenic	chr10	96226207	96248708	22502	+	74881	110031	NA	4930459C07Rik	RIKEN cDNA 4930459C07 gene	chr15	32865460	32865741	12.083	chr15	32865497	32865713	7.89681	0.0716978	0.0241722
Peak_1085	chr3	19685727	19686003	277	*	Intron (uc008orw.1/381485, intron 9 of 9)	chr3	19693401	19695396	1996	-	12918	9669	ENSMUSG00000049796	Crh	corticotropin releasing hormone	chr29	15824767	15825134	19.4686	chr29	15824881	15825105	7.9551	0.0720942	0.0242067
Peak_149	chr17	55367165	55367423	259	*	Distal Intergenic	chr17	55445717	55499226	53510	+	240119	-78552	ENSMUSG00000024172	St6gal2	beta galactoside alpha 2,6 sialyltransferase 2	chr10	36843745	36844028	8.25727	chr10	36843751	36844003	10.3209	0.0722984	0.0242757
Peak_1220	chr16	92958108	92958443	336	*	Distal Intergenic	chr16	92601466	92826074	224609	-	12394	-132369	ENSMUSG00000022952	Runx1	runt related transcription factor 1	chr31	30551151	30551468	8.5893	chr31	30551111	30551415	8.28799	0.0723338	0.0243447
Peak_79	chr13	63108565	63108958	394	*	Intron (uc007qxj.2/72061, intron 5 of 16)	chr13	62964893	63326096	361204	+	72061	144065	ENSMUSG00000021458	2010111I01Rik	RIKEN cDNA 2010111I01 gene	chr1	71876601	71876865	8.17095	chr1	71876624	71877006	10.2226	0.0724363	0.0243792
Peak_1695	chr1	150551344	150551710	367	*	Distal Intergenic	chr1	150449412	150466165	16754	-	96875	-85545	ENSMUSG00000006014	Prg4	proteoglycan 4 (megakaryocyte stimulating factor, articular superficial zone protein)	chr7	19261745	19261950	6.6582	chr7	19261625	19262001	7.07511	0.0725326	0.0244137
Peak_1072	chr7	134114417	134114865	449	*	Intron (uc009kdp.2/11489, intron 20 of 22)	chr7	133883199	134225097	341899	-	11489	110680	ENSMUSG00000054555	Adam12	a disintegrin and metallopeptidase domain 12 (meltrin alpha)	chr28	35377221	35377662	8.55435	chr28	35377297	35377646	8.3591	0.0728094	0.0244829
Peak_799	chr7	109825468	109825727	260	*	Exon (uc009jeh.2/56788, exon 9 of 17)	chr7	109798691	109865679	66989	-	56788	40211	ENSMUSG00000007279	Scube2	signal peptide, CUB domain, EGF-like 2	chr21	32396069	32396344	6.66819	chr21	32396079	32396331	7.20176	0.0732494	0.0245177
Peak_147	chr10	58668792	58669223	432	*	Intron (uc007fdh.2/13608, intron 11 of 11)	chr10	58600788	58675696	74909	-	13608	6904	ENSMUSG00000003227	Edar	ectodysplasin-A receptor	chr10	34855173	34855790	11.8969	chr10	34855418	34855782	7.64414	0.0735253	0.0245877
Peak_346	chr5	88964788	88965203	416	*	Intron (uc008yaj.2/54403, intron 3 of 24)	chr5	88887260	89239656	352397	+	54403	77943	ENSMUSG00000060961	Slc4a4	solute carrier family 4 (anion exchanger), member 4	chr13	60407308	60407755	11.4599	chr13	60407455	60407703	9.63943	0.0736023	0.0246226
Peak_551	chr3	98063475	98063807	333	*	Intron (uc008qpn.1/18129, intron 2 of 7)	chr3	98013538	98150367	136830	+	18129	50269	ENSMUSG00000027878	Notch2	notch 2	chr17	56956951	56957318	13.2699	chr17	56956978	56957239	8.73059	0.0736075	0.0246575
Peak_114	chr7	25711669	25712352	684	*	3' UTR	chr7	25711117	25719053	7937	-	52132	7384	ENSMUSG00000002608	Ccdc97	coiled-coil domain containing 97	chr1	112649376	112649806	14.1112	chr1	112649430	112650018	8.83786	0.0737396	0.0247621
Peak_320	chr15	59446930	59447237	308	*	Intron (uc007vxu.2/68501, intron 3 of 4)	chr15	59374198	59601684	227487	+	68501	73039	ENSMUSG00000059586	Nsmce2	non-SMC element 2 homolog (MMS21, S. cerevisiae)	chr13	23135327	23135569	11.3778	chr13	23135256	23135520	9.96309	0.0737649	0.0247969
Peak_1436	chr10	59965840	59966113	274	*	Distal Intergenic	chr10	59949675	59951770	2096	-	74747	-14343	ENSMUSG00000020108	Ddit4	DNA-damage-inducible transcript 4	chr4	22906613	22906857	7.76992	chr4	22906644	22906885	6.76701	0.0739206	0.0249014
Peak_94	chr19	21174226	21174818	593	*	Intron (uc008gyv.1/uc008gyv.1, intron 2 of 5)	chr19	21272278	21286840	14563	+	22682	-98052	ENSMUSG00000024750	Zfand5	zinc finger, AN1-type domain 5	chr1	85357282	85357916	13.8311	chr1	85357278	85357651	8.82569	0.0739367	0.0249361
Peak_821	chr14	76917182	76917527	346	*	Distal Intergenic	chr14	77024201	77036617	12417	-	210808	119435	ENSMUSG00000044350	Lacc1	laccase (multicopper oxidoreductase) domain containing 1	chr22	6893447	6893678	6.98437	chr22	6893432	6893809	9.88455	0.0739736	0.0249708
Peak_334	chr5	69049771	69050146	376	*	Distal Intergenic	chr5	69109285	69341709	232425	-	243043	291938	ENSMUSG00000037653	Kctd8	potassium channel tetramerisation domain containing 8	chr13	40690675	40691060	11.2491	chr13	40690650	40690979	9.95355	0.0741038	0.0250056
Peak_488	chr12	9812331	9812751	421	*	Distal Intergenic	chr12	9574442	9581500	7059	+	23967	238309	ENSMUSG00000048387	Osr1	odd-skipped related 1 (Drosophila)	chr17	14341957	14342329	8.47345	chr17	14341976	14342368	8.6041	0.0741398	0.0250404
Peak_544	chr3	103737979	103738271	293	*	Promoter (<=1kb)	chr3	103735394	103738001	2608	-	99543	0	ENSMUSG00000027848	Olfml3	olfactomedin-like 3	chr17	51784916	51785232	13.8183	chr17	51784927	51785201	8.70053	0.0741684	0.0251098
Peak_308	chr15	50698525	50698913	389	*	Intron (uc007vqw.2/83925, intron 2 of 8)	chr15	50889025	50889114	90	-	100316685	190589	ENSMUSG00000084458	Mir1907	microRNA 1907	chr13	15060842	15061239	14.0566	chr13	15060899	15061201	8.78211	0.0743668	0.0251445
Peak_189	chr18	55786378	55786726	349	*	Distal Intergenic	chr18	56400337	56503792	103456	+	107022	-613959	ENSMUSG00000001700	Gramd3	GRAM domain containing 3	chr11	15174824	15175102	13.5685	chr11	15174794	15175085	8.1372	0.0744027	0.0251793
Peak_1889	chrX	10892608	10892987	380	*	Distal Intergenic	chrX	10717365	10719702	2338	+	68041	175622	ENSMUSG00000008035	Mid1ip1	Mid1 interacting protein 1 (gastrulation specific G12-like (zebrafish))	chrX	33718696	33719088	8.17095	chrX	33718705	33718903	5.64355	0.0744191	0.025214
Peak_823	chr14	78416584	78416991	408	*	Distal Intergenic	chr14	78277446	78308043	30598	-	21943	-108948	ENSMUSG00000022015	Tnfsf11	tumor necrosis factor (ligand) superfamily, member 11	chr22	8373005	8373413	19.7049	chr22	8373071	8373368	7.88907	0.0744811	0.0252487
Peak_1656	chr3	121601939	121602244	306	*	Distal Intergenic	chr3	121634936	121643485	8550	-	100503044	41546	ENSMUSG00000044522	A730020M07Rik	RIKEN cDNA A730020M07 gene	chr6	54584690	54585057	8.34138	chr6	54584787	54584988	5.78669	0.0746052	0.0252834
Peak_347	chr5	90612131	90612448	318	*	Intron (uc008ybd.1/73246, intron 7 of 10)	chr5	90603076	90640625	37550	-	73246	28494	ENSMUSG00000029370	Rassf6	Ras association (RalGDS/AF-6) domain family member 6	chr13	62313807	62314134	12.2994	chr13	62313824	62314130	7.67774	0.0746384	0.0253527
Peak_1029	chr14	32910804	32911078	275	*	Intron (uc007szj.1/320736, intron 5 of 7)	chr14	32856756	32939489	82734	+	320736	54322	ENSMUSG00000050666	Vstm4	V-set and transmembrane domain containing 4	chr28	968976	969304	13.9492	chr28	969025	969306	8.6942	0.0746463	0.0253874
Peak_697	chr4	129662456	129662611	156	*	Intron (uc008uxz.2/16650, intron 13 of 13)	chr4	129643979	129672767	28789	-	16650	10311	ENSMUSG00000003731	Kpna6	karyopherin (importin) alpha 6	chr2	69054411	69054720	9.32528	chr2	69054442	69054741	9.24286	0.0747571	0.025422
Peak_653	chr18	5155957	5156393	437	*	Distal Intergenic	chr18	5210031	5334439	124409	-	240186	178482	ENSMUSG00000050945	Zfp438	zinc finger protein 438	chr2	15950469	15950806	11.2491	chr2	15950587	15950942	10.5816	0.0750646	0.0254568
Peak_310	chr15	53214140	53214235	96	*	Intron (uc007vrh.2/14042, intron 10 of 10)	chr15	53068261	53346183	277923	-	14042	132043	ENSMUSG00000061731	Ext1	exostoses (multiple) 1	chr13	17323014	17323398	8.10386	chr13	17323041	17323288	10.3316	0.0752059	0.0254917
Peak_472	chr8	44767365	44767674	310	*	Distal Intergenic	chr8	44950208	45052257	102050	+	14107	-182843	ENSMUSG00000070047	Fat1	FAT tumor suppressor homolog 1 (Drosophila)	chr16	43980878	43981160	9.30036	chr16	43980914	43981185	7.88907	0.0753525	0.0255614
Peak_788	chr7	98864518	98864695	178	*	Distal Intergenic	chr7	98835112	98854747	19636	+	22411	29583	ENSMUSG00000015957	Wnt11	wingless-type MMTV integration site family, member 11	chr21	22481438	22481709	9.24268	chr21	22481474	22481716	7.8743	0.0753785	0.0255963
Peak_1123	chr13	79324064	79324440	377	*	Distal Intergenic	chr13	78188973	78198982	10010	-	13865	-1125458	ENSMUSG00000069171	Nr2f1	nuclear receptor subfamily 2, group F, member 1	chr3	16524354	16524683	9.34928	chr3	16524369	16524724	8.14696	0.0755807	0.0256312
Peak_814	chr7	49488700	49488754	55	*	Intron (uc009hbd.2/78286, intron 11 of 38)	chr7	49631499	49636835	5337	-	13172	148135	ENSMUSG00000030507	Dbx1	developing brain homeobox 1	chr21	42047623	42047937	8.89713	chr21	42047676	42047924	8.08923	0.0761392	0.0258064
Peak_810	chr7	115501580	115501939	360	*	Intron (uc009jin.2/20679, intron 3 of 13)	chr7	115470872	116038744	567873	-	20679	537164	ENSMUSG00000051910	Sox6	SRY (sex determining region Y)-box 6	chr21	38763802	38764088	8.86299	chr21	38763830	38764182	7.70544	0.0762554	0.0258765
Peak_870	chr3	20239504	20240106	603	*	Exon (uc008osp.2/12873, exon 3 of 11)	chr3	20215616	20242181	26566	-	12873	2677	ENSMUSG00000001865	Cpa3	carboxypeptidase A3, mast cell	chr23	43721401	43721777	8.86299	chr23	43721396	43721714	7.73594	0.0762852	0.0259115
Peak_582	chr2	102957854	102958059	206	*	Distal Intergenic	chr2	102811142	102901665	90524	-	12505	-56394	ENSMUSG00000005087	Cd44	CD44 antigen	chr18	32889525	32889778	11.319	chr18	32889538	32889729	8.06227	0.0767722	0.0259469
Peak_1883	chr2	35899473	35900034	562	*	Intron (uc033hmq.1/74410, intron 5 of 6)	chr2	35751226	35979624	228399	-	74410	80151	ENSMUSG00000026885	Ttll11	tubulin tyrosine ligase-like family, member 11	chr9	60567776	60568241	14.1823	chr9	60567663	60568173	8.12753	0.0769552	0.0259822
Peak_617	chr1	120655102	120655392	291	*	Distal Intergenic	chr1	120602487	120607991	5505	+	13798	52905	ENSMUSG00000058665	En1	engrailed 1	chr19	31181909	31182186	6.26001	chr19	31181850	31182168	10.7361	0.077032	0.0260176
Peak_381	chr12	34835962	34836342	381	*	Intron (uc007niy.2/79221, intron 26 of 27)	chr12	34047582	34917095	869514	-	79221	81133	ENSMUSG00000004698	Hdac9	histone deacetylase 9	chr14	32462622	32463005	9.57312	chr14	32462753	32462968	5.7463	0.077243	0.0260531
Peak_1529	chr11	65739034	65739274	241	*	Promoter (4-5kb)	chr11	65734733	65734832	100	-	791070	-4442	NA	Mir744	microRNA 744	chr5	36171363	36171620	9.93073	chr5	36171360	36171640	7.14324	0.0774396	0.0260887
Peak_1782	chr12	80114886	80115229	344	*	Promoter (2-3kb)	chr12	80107760	80113013	5254	-	12192	-2216	ENSMUSG00000021127	Zfp36l1	zinc finger protein 36, C3H type-like 1	chr8	42670515	42670881	14.1112	chr8	42670606	42670851	8.01119	0.0777055	0.0261601
Peak_203	chr4	84502620	84503138	519	*	Intron (uc008tlg.2/242509, intron 4 of 5)	chr4	84272542	84675086	402545	-	242509	172466	ENSMUSG00000028487	Bnc2	basonuclin 2	chr11	36758753	36759213	11.2491	chr11	36758775	36759137	8.83121	0.0778007	0.0262314
Peak_1184	chr9	67838628	67839567	940	*	Promoter (1-2kb)	chr9	67840396	67995634	155239	+	320528	-1768	ENSMUSG00000035284	Vps13c	vacuolar protein sorting 13C (yeast)	chr30	26778414	26778824	11.3594	chr30	26778555	26778730	7.8702	0.0779531	0.0262671
Peak_265	chr17	43264749	43265030	282	*	Distal Intergenic	chr17	43270347	43324406	54060	+	77596	-5598	ENSMUSG00000041293	Gpr110	G protein-coupled receptor 110	chr12	15207464	15207756	9.84736	chr12	15207525	15207689	5.82488	0.07806	0.0263384
Peak_1062	chr19	56997160	56997399	240	*	Intron (uc008hzm.2/226250, intron 18 of 19)	chr19	56912354	57008575	96222	-	226250	11415	ENSMUSG00000025083	Afap1l2	actin filament associated protein 1-like 2	chr28	25222713	25223035	11.1934	chr28	25222887	25223092	8.62236	0.0780772	0.026374
Peak_222	chr4	43885183	43885454	272	*	Intron (uc012ddg.1/53614, intron 1 of 20)	chr4	43875530	43944806	69277	+	53614	9924	ENSMUSG00000028476	Reck	reversion-inducing-cysteine-rich protein with kazal motifs	chr11	52527438	52527754	10.2371	chr11	52527489	52527736	7.24384	0.0783387	0.026481
Peak_662	chr2	8677421	8677846	426	*	Distal Intergenic	chr2	9189515	9197484	7970	+	73438	-512094	ENSMUSG00000085580	1700061F12Rik	RIKEN cDNA 1700061F12 gene	chr2	26939326	26939719	9.84736	chr2	26939558	26939765	5.8237	0.0783777	0.0265166
Peak_1100	chr4	14273564	14273989	426	*	Intron (uc008say.1/uc008say.1, intron 1 of 2)	chr4	14505197	14621778	116582	-	208890	348214	ENSMUSG00000040569	Slc26a7	solute carrier family 26, member 7	chr29	36886603	36886882	9.92729	chr29	36886537	36886965	7.4436	0.0789173	0.0265526
Peak_1036	chr19	40346643	40347139	497	*	Intron (uc008hkm.1/20411, intron 11 of 21)	chr19	40222239	40271616	49378	-	54132	-75523	ENSMUSG00000055044	Pdlim1	PDZ and LIM domain 1 (elfin)	chr28	8894626	8895057	14.1823	chr28	8894588	8895019	7.92951	0.0791142	0.0265887
Peak_1307	chr13	34784157	34784517	361	*	Distal Intergenic	chr13	34734850	34747622	12773	+	108161	49667	ENSMUSG00000038246	Fam50b	family with sequence similarity 50, member B	chr35	4103572	4103937	9.79592	chr35	4103566	4103930	5.75386	0.0792941	0.0266248
Peak_1724	chr18	21845058	21845403	346	*	Intron (uc012baf.1/70950, intron 2 of 22)	chr18	21550377	21652368	101992	-	225266	-193035	ENSMUSG00000042514	Klhl14	kelch-like 14	chr7	56791988	56792280	10.1875	chr7	56791981	56792322	7.0183	0.079599	0.0266611
Peak_601	chr8	83115169	83115445	277	*	Distal Intergenic	chr8	83165352	83272940	107589	+	71310	-50183	ENSMUSG00000031709	Tbc1d9	TBC1 domain family, member 9	chr19	2099986	2100290	6.6582	chr19	2100029	2100268	7.43694	0.0798881	0.0267338
Peak_1769	chr14	47498613	47499157	545	*	Intron (uc007tig.2/78938, intron 1 of 1)	chr14	47472561	47531962	59402	+	78938	26596	ENSMUSG00000037536	Fbxo34	F-box protein 34	chr8	31150881	31151296	13.5298	chr8	31150960	31151181	7.67774	0.079965	0.0267702
Peak_524	chr2	127249517	127249862	346	*	Intron (uc008mfc.1/69470, intron 2 of 3)	chr2	127247975	127260764	12790	+	69470	1887	ENSMUSG00000034850	Tmem127	transmembrane protein 127	chr17	34514610	34514953	13.9739	chr17	34514656	34514988	7.79945	0.0801637	0.026843
Peak_388	chr6	50565670	50565893	224	*	Promoter (<=1kb)	chr6	50562563	50566474	3912	-	13063	804	ENSMUSG00000063694	Cycs	cytochrome c, somatic	chr14	38580775	38581046	5.60006	chr14	38580811	38581049	7.18445	0.080327	0.0269158
Peak_817	chr2	110055222	110055542	321	*	Distal Intergenic	chr2	110031250	110050479	19230	-	75517	-5063	ENSMUSG00000086186	Ccdc34os	coiled-coil domain containing 34, opposite strand	chr21	47908634	47909030	13.3721	chr21	47908673	47909003	7.64414	0.0804438	0.0269523
Peak_256	chr17	46648348	46648711	364	*	Promoter (1-2kb)	chr17	46650338	46664364	14027	+	66515	-1990	ENSMUSG00000038545	Cul7	cullin 7	chr12	11575801	11576181	9.24268	chr12	11575908	11576111	8.79733	0.0806197	0.0270252
Peak_1160	chr5	39126417	39126764	348	*	Distal Intergenic	chr5	38706457	38876693	170237	-	27278	-250071	ENSMUSG00000039315	Clnk	cytokine-dependent hematopoietic cell linker	chr3	68725194	68725583	7.36958	chr3	68725223	68725568	10.6294	0.0806622	0.0270616
Peak_419	chr4	114422581	114422923	343	*	Intron (uc008ueb.1/666048, intron 2 of 6)	chr4	114406724	114615098	208375	+	666048	16199	ENSMUSG00000070867	Trabd2b	TraB domain containing 2B	chr15	12793199	12793568	9.24268	chr15	12793266	12793499	9.5671	0.0806733	0.027098
Peak_835	chr14	115484254	115484644	391	*	Intron (uc007uyi.2/103978, intron 5 of 7)	chr14	115396551	115409552	13002	-	75088	-75092	ENSMUSG00000093551	4930505G20Rik	RIKEN cDNA 4930505G20 gene	chr22	42915886	42916280	9.24268	chr22	42915970	42916216	9.5671	0.0808222	0.0271708
Peak_1350	chr2	78005673	78006010	338	*	Distal Intergenic	chr2	78051177	78194430	143254	+	78158	-45504	ENSMUSG00000085431	4930440I19Rik	RIKEN cDNA 4930440I19 gene	chr36	23458439	23458771	9.32528	chr36	23458529	23458770	8.94915	0.0811381	0.0272074
Peak_1675	chr3	157138409	157138621	213	*	Intron (uc008rvb.1/320840, intron 4 of 6)	chr3	157534397	157548339	13943	+	53861	-395988	ENSMUSG00000028180	Zranb2	zinc finger, RAN-binding domain containing 2	chr6	74436199	74436425	5.56257	chr6	74436180	74436462	11.8539	0.0812421	0.0272805
Peak_1907	chrX	145498812	145499513	702	*	Distal Intergenic	chrX	145446424	145487046	40623	-	27494	-12467	ENSMUSG00000041688	Amot	angiomotin	chrX	85800478	85801075	7.52644	chrX	85800371	85800905	7.09549	0.0813185	0.0273536
Peak_199	chr4	74553856	74554212	357	*	Distal Intergenic	chr4	74242497	74405864	163368	+	76804	311715	ENSMUSG00000028397	Kdm4c	lysine (K)-specific demethylase 4C	chr11	28180469	28180820	7.45811	chr11	28180472	28180821	7.10594	0.0818794	0.0273904
Peak_1304	chr13	34234497	34234973	477	*	Intron (uc007qbg.1/73102, intron 7 of 7)	chr13	34162964	34178172	15209	+	69666	72009	ENSMUSG00000071451	Psmg4	proteasome (prosome, macropain) assembly chaperone 4	chr35	3599988	3600450	13.8199	chr35	3600193	3600471	7.64414	0.0819395	0.0274273
Peak_1201	chr9	56463567	56463985	419	*	Intron (uc009ptb.1/66867, intron 1 of 2)	chr9	56418846	56496936	78091	+	66867	45139	ENSMUSG00000032329	Hmg20a	high mobility group 20A	chr30	38866130	38866489	9.20388	chr30	38866268	38866552	8.93778	0.0819449	0.0274641
Peak_824	chr14	79082971	79083267	297	*	Intron (uc007usq.2/219189, intron 28 of 44)	chr14	79212355	79247367	35013	-	105590	164396	ENSMUSG00000071262	Zfp957	zinc finger protein 957	chr22	9028202	9028483	9.20388	chr22	9028150	9028407	9.88455	0.0829685	0.0275382
Peak_394	chr6	51177827	51178194	368	*	Distal Intergenic	chr6	51269812	51269910	99	-	387166	92083	ENSMUSG00000065505	Mir148a	microRNA 148a	chr14	39226135	39226516	13.8183	chr14	39226250	39226460	7.53952	0.0830707	0.0275756
Peak_197	chr13	56635003	56635351	349	*	Intron (uc011zae.1/21810, intron 12 of 16)	chr13	56609603	56639339	29737	+	21810	25748	ENSMUSG00000035493	Tgfbi	transforming growth factor, beta induced	chr11	23966965	23967322	9.20388	chr11	23966983	23967231	10.0517	0.083835	0.0276511
Peak_1754	chr12	54834005	54834354	350	*	Distal Intergenic	chr12	54858819	54862877	4059	-	12632	28872	ENSMUSG00000062929	Cfl2	cofilin 2, muscle	chr8	13553216	13553588	8.85993	chr8	13553239	13553526	9.82211	0.0845158	0.0276893
Peak_1703	chr1	164930781	164931057	277	*	Downstream (<1kb)	chr1	164931648	164935510	3863	-	16963	4729	ENSMUSG00000026573	Xcl1	chemokine (C motif) ligand 1	chr7	29986020	29986403	8.98493	chr7	29986051	29986261	9.88455	0.0846161	0.0277275
Peak_1848	chr11	89131845	89133159	1315	*	Distal Intergenic	chr11	89073841	89093064	19224	+	217071	59318	ENSMUSG00000072553	Gm525	predicted gene 525	chr9	31595156	31595507	10.2013	chr9	31595109	31595478	8.58242	0.0854015	0.0278432
Peak_1145	chr7	75640568	75640844	277	*	Intron (uc009hwx.2/75547, intron 8 of 36)	chr7	75455534	75754609	299076	+	75547	185310	ENSMUSG00000066406	Akap13	A kinase (PRKA) anchor protein 13	chr3	49198435	49198645	8.67654	chr3	49198489	49198722	7.90865	0.0854191	0.0278818
Peak_559	chr3	105309957	105310068	112	*	Distal Intergenic	chr3	105452330	105674002	221673	+	56543	-142373	ENSMUSG00000040896	Kcnd3	potassium voltage-gated channel, Shal-related family, member 3	chr17	63356040	63356370	10.2013	chr17	63356178	63356384	8.38145	0.0854568	0.0279203
Peak_1864	chr11	76286476	76287082	607	*	Intron (uc007kfo.2/18230, intron 7 of 7)	chr11	76243736	76250622	6887	+	67390	43346	ENSMUSG00000038046	Rnmtl1	RNA methyltransferase like 1	chr9	44961825	44962458	8.85993	chr9	44961856	44962349	8.02864	0.0854688	0.0279588
Peak_154	chr1	40132362	40132478	117	*	Distal Intergenic	chr1	40076212	40085851	9640	-	100047133	-46627	ENSMUSG00000097899	Gm16894	predicted gene, 16894	chr10	40962884	40963287	9.95985	chr10	40962985	40963180	8.28799	0.0857026	0.0279974
Peak_1295	chr3	28001902	28002077	176	*	Intron (uc008ott.2/18805, intron 2 of 26)	chr3	27938680	28133362	194683	+	18805	63397	ENSMUSG00000027695	Pld1	phospholipase D1	chr34	36069535	36069739	5.64643	chr34	36069371	36069606	7.33684	0.0857551	0.028036
Peak_359	chr6	25732180	25732453	274	*	Distal Intergenic	chr6	25668523	25689980	21458	-	14763	-42473	ENSMUSG00000039904	Gpr37	G protein-coupled receptor 37	chr14	11070082	11070399	8.47345	chr14	11070116	11070334	7.82162	0.086467	0.028152
Peak_789	chr7	100281386	100281768	383	*	Promoter (4-5kb)	chr7	100285520	100319699	34180	+	320452	-4134	ENSMUSG00000051048	P4ha3	procollagen-proline, 2-oxoglutarate 4-dioxygenase (proline 4-hydroxylase), alpha polypeptide III	chr21	23982386	23983078	7.476	chr21	23982523	23982785	7.38165	0.0866467	0.0282298
Peak_1908	chrX	75818838	75819422	585	*	Intron (uc009tqi.3/102866, intron 14 of 15)	chrX	75725458	75764699	39242	-	74396	-54723	ENSMUSG00000087396	4933407K13Rik	RIKEN cDNA 4933407K13 gene	chrX	88362890	88363340	8.1273	chrX	88362792	88363193	6.4315	0.086826	0.0282688
Peak_895	chr2	132278524	132278760	237	*	Intron (uc008mmn.1/110911, intron 1 of 3)	chr2	132263257	132312041	48785	+	110911	15503	ENSMUSG00000058793	Cds2	CDP-diacylglycerol synthase (phosphatidate cytidylyltransferase) 2	chr24	16448211	16448500	7.36958	chr24	16448197	16448422	7.43641	0.0876882	0.0283083
Peak_170	chr17	87298759	87298892	134	*	Intron (uc008duu.1/225049, intron 3 of 18)	chr17	87282886	87381770	98885	+	225049	16006	ENSMUSG00000036918	Ttc7	tetratricopeptide repeat domain 7	chr10	49151333	49151684	8.77085	chr10	49151326	49151575	9.33892	0.0878144	0.0283873
Peak_812	chr7	116459164	116459218	55	*	Distal Intergenic	chr7	116337276	116443458	106183	-	18704	-15760	ENSMUSG00000030660	Pik3c2a	phosphatidylinositol 3-kinase, C2 domain containing, alpha polypeptide	chr21	39828175	39828595	8.86299	chr21	39828301	39828513	10.3316	0.0879892	0.0284269
Peak_1691	chr1	152677462	152677753	292	*	Distal Intergenic	chr1	152517530	152625111	107582	-	19731	-52642	ENSMUSG00000026482	Rgl1	ral guanine nucleotide dissociation stimulator,-like 1	chr7	17074104	17074396	7.49778	chr7	17074139	17074339	7.50616	0.0880061	0.0284664
Peak_737	chr6	92463114	92463555	442	*	Intron (uc009cyx.2/243548, intron 7 of 7)	chr6	92242061	92244650	2590	-	22044	-218905	ENSMUSG00000005892	Trh	thyrotropin releasing hormone	chr20	27033939	27034225	8.25727	chr20	27033894	27034167	6.21499	0.0880964	0.0285059
Peak_562	chr13	14443870	14444222	353	*	Intron (uc007pnd.2/94253, intron 28 of 28)	chr13	14226438	14523226	296789	-	94253	79356	ENSMUSG00000021301	Hecw1	HECT, C2 and WW domain containing E3 ubiquitin protein ligase 1	chr18	6954432	6954862	7.12012	chr18	6954467	6954869	30.3438	0.0886833	0.0285852
Peak_384	chr12	33731936	33732307	372	*	Distal Intergenic	chr12	33928425	33929309	885	+	114712	-196489	ENSMUSG00000046518	Ferd3l	Fer3-like (Drosophila)	chr14	33582748	33582928	6.6151	chr14	33582675	33583048	12.3599	0.0887261	0.028625
Peak_1663	chr5	107087173	107087538	366	*	Distal Intergenic	chr5	106964322	106984439	20118	+	12545	123216	ENSMUSG00000029283	Cdc7	cell division cycle 7 (S. cerevisiae)	chr6	57240062	57240443	6.22198	chr6	57240006	57240207	5.68888	0.089391	0.028705
Peak_531	chr2	128782468	128782557	90	*	Exon (uc008mgt.1/17289, exon 14 of 19)	chr2	128818303	128854261	35959	+	72477	-35835	ENSMUSG00000014353	Tmem87b	transmembrane protein 87B	chr17	36426322	36426669	6.21139	chr17	36426372	36426598	5.70241	0.0894468	0.0287451
Peak_434	chr3	86850317	86850659	343	*	Intron (uc008prl.3/70762, intron 14 of 15)	chr3	86786150	86920884	134735	-	70762	70567	ENSMUSG00000028078	Dclk2	doublecortin-like kinase 2	chr15	48196966	48197292	7.73463	chr15	48196964	48197230	5.21174	0.0896412	0.0287852
Peak_740	chr6	92380512	92380877	366	*	Intron (uc009cyx.2/243548, intron 1 of 7)	chr6	92242061	92244650	2590	-	22044	-136227	ENSMUSG00000005892	Trh	thyrotropin releasing hormone	chr20	27121667	27122169	8.55435	chr20	27121631	27122002	9.43636	0.0898448	0.0289057
Peak_545	chr3	102526491	102526852	362	*	Distal Intergenic	chr3	102469919	102521013	51095	+	18049	56933	ENSMUSG00000027859	Ngf	nerve growth factor	chr17	52894874	52895238	20.6252	chr17	52894979	52895224	7.53007	0.0908732	0.0291072
Peak_193	chr11	53133500	53133931	432	*	Intron (uc007ivp.1/320027, intron 6 of 15)	chr11	53111451	53120056	8606	-	790909	-13875	ENSMUSG00000087668	Gm11186	predicted gene 11186	chr11	21515776	21516062	6.62319	chr11	21515660	21516086	11.8608	0.0917416	0.0291482
Peak_1042	chr19	45338823	45338973	151	*	Distal Intergenic	chr19	45363734	45533343	169610	+	12234	-24911	ENSMUSG00000025217	Btrc	beta-transducin repeat containing protein	chr28	13966257	13966602	16.7416	chr28	13966286	13966457	5.8237	0.0924915	0.0291897
Peak_244	chr4	64129378	64129707	330	*	Intron (uc008thj.1/uc008thj.1, intron 4 of 4)	chr4	63959785	64047015	87231	-	21923	-82692	ENSMUSG00000028364	Tnc	tenascin C	chr11	69231838	69232097	6.12075	chr11	69231755	69232053	8.28799	0.0924917	0.0292312
Peak_1503	chr9	35160758	35161063	306	*	Intron (uc009osp.1/69305, intron 4 of 5)	chr9	35124414	35175987	51574	-	69305	15229	ENSMUSG00000032040	Dcps	decapping enzyme, scavenger	chr5	8201240	8201569	6.21139	chr5	8201291	8201603	8.42408	0.0926939	0.0293141
Peak_637	chr8	127088371	127088770	400	*	Intron (uc009nzf.2/93742, intron 1 of 15)	chr8	127064056	127612286	548231	+	93742	24714	ENSMUSG00000025812	Pard3	par-3 family cell polarity regulator	chr2	2167791	2168147	6.26001	chr2	2167782	2168082	8.52551	0.0930343	0.0293558
Peak_1309	chr13	37492266	37492703	438	*	Distal Intergenic	chr13	37345345	37419036	73692	+	17084	147358	ENSMUSG00000021423	Ly86	lymphocyte antigen 86	chr35	6783455	6783884	16.846	chr35	6783529	6783788	6.70253	0.0930763	0.0293974
Peak_909	chr2	153107276	153107572	297	*	Promoter (1-2kb)	chr2	153108468	153151441	42974	+	15162	-1192	ENSMUSG00000003283	Hck	hemopoietic cell kinase	chr24	21472351	21472604	8.85993	chr24	21472230	21472557	9.5671	0.0933746	0.0294391
Peak_401	chr6	52860781	52861020	240	*	Intron (uc009bza.2/231986, intron 3 of 4)	chr6	52713729	52766779	53051	+	52440	147291	ENSMUSG00000004535	Tax1bp1	Tax1 (human T cell leukemia virus type I) binding protein 1	chr14	41042233	41042494	8.72792	chr14	41042219	41042467	8.94781	0.0943564	0.0295236
Peak_1402	chr1	79397091	79397524	434	*	Distal Intergenic	chr1	79434669	79440090	5422	-	20254	42999	ENSMUSG00000050711	Scg2	secretogranin II	chr37	29400685	29401141	9.35031	chr37	29400764	29401041	6.4647	0.0945999	0.029566
Peak_1103	chr4	13843626	13843988	363	*	Intron (uc008sau.3/12395, intron 4 of 10)	chr4	13743302	13895055	151754	+	12395	100686	ENSMUSG00000006586	Runx1t1	runt-related transcription factor 1; translocated to, 1 (cyclin D-related)	chr29	37205913	37206192	8.55435	chr29	37205980	37206260	8.94915	0.0954175	0.0297784
Peak_1098	chr4	14453372	14453717	346	*	Distal Intergenic	chr4	14505197	14621778	116582	-	208890	168406	ENSMUSG00000040569	Slc26a7	solute carrier family 26, member 7	chr29	36766561	36766907	7.12012	chr29	36766661	36766915	6.91336	0.0955506	0.0298637
Peak_1143	chr7	73233778	73234205	428	*	Distal Intergenic	chr7	73310380	73315193	4814	+	100505025	-76602	NA	LOC100505025	uncharacterized LOC100505025	chr3	46894764	46894960	6.13845	chr3	46894679	46895075	8.58242	0.0963444	0.0299921
Peak_914	chr2	160545587	160545914	328	*	Distal Intergenic	chr2	160645897	160722763	76867	+	21969	-100310	ENSMUSG00000070544	Top1	topoisomerase (DNA) I	chr24	28972765	28973086	8.62775	chr24	28972757	28973055	9.84051	0.0967004	0.0300353
Peak_798	chr7	109672215	109672512	298	*	Exon (uc009jdx.1/uc009jdx.1, exon 1 of 2)	chr7	109703737	109712181	8445	+	57373	-31522	ENSMUSG00000031023	Akip1	A kinase (PRKA) interacting protein 1	chr21	32255165	32255450	16.9865	chr21	32255261	32255465	6.69442	0.0969295	0.0301216
Peak_1666	chr5	105807303	105807678	376	*	Intron (uc008ylg.2/231549, intron 2 of 2)	chr5	105876568	105915820	39253	+	54367	-69265	ENSMUSG00000029290	Zfp326	zinc finger protein 326	chr6	58704692	58705093	8.17232	chr6	58704856	58705056	6.56071	0.0974519	0.0302084
Peak_116	chr7	30878645	30879171	527	*	5' UTR	chr7	30865404	30880342	14939	-	12483	1697	ENSMUSG00000030577	Cd22	CD22 antigen	chr1	117271558	117271939	8.34138	chr1	117271611	117271850	6.65079	0.0979392	0.0302521
Peak_1473	chr11	46022771	46023022	252	*	Distal Intergenic	chr11	46055987	46147342	91356	+	11492	-33216	ENSMUSG00000011256	Adam19	a disintegrin and metallopeptidase domain 19 (meltrin beta)	chr4	52621914	52622135	6.06212	chr4	52621886	52622110	7.59474	0.0982171	0.0303395
Peak_1693	chr1	151011479	151011742	264	*	Distal Intergenic	chr1	150562502	150993435	430934	-	545370	-18307	ENSMUSG00000066842	Hmcn1	hemicentin 1	chr7	18780823	18781073	6.51326	chr7	18780806	18781095	12.048	0.0984308	0.0303834
Peak_1642	chr16	13205796	13206184	389	*	Distal Intergenic	chr16	13256481	13417529	161049	+	239719	-50685	ENSMUSG00000009569	Mkl2	MKL/myocardin-like 2	chr6	29153429	29153863	17.5361	chr6	29153426	29153815	6.42389	0.0984369	0.0304271
Peak_1330	chr2	57899158	57899467	310	*	Distal Intergenic	chr2	57998155	58039228	41074	+	241391	-98997	ENSMUSG00000026828	Galnt5	UDP-N-acetyl-alpha-D-galactosamine:polypeptide N-acetylgalactosaminyltransferase 5	chr36	3235176	3235521	6.06212	chr36	3235267	3235512	7.62794	0.0985458	0.0304709
Peak_281	chr9	83840243	83840574	332	*	Intron (uc009qwo.2/22137, intron 4 of 20)	chr9	83834689	83872390	37702	+	22137	5885	ENSMUSG00000038379	Ttk	Ttk protein kinase	chr12	40920863	40921128	6.29586	chr12	40920887	40921210	7.8743	0.0989381	0.0305149
Peak_1577	chr8	121631977	121632137	161	*	Intron (uc009nrx.2/142682, intron 12 of 12)	chr8	121598703	121651933	53231	-	142682	19956	ENSMUSG00000061410	Zcchc14	zinc finger, CCHC domain containing 14	chr5	65631139	65631378	8.10386	chr5	65631115	65631401	5.61843	0.0989812	0.0305588
Peak_1381	chr1	57479660	57480040	381	*	Distal Intergenic	chr1	57388244	57406674	18431	-	68736	-73366	ENSMUSG00000048495	Tyw5	tRNA-yW synthesizing protein 5	chr37	9189799	9190164	6.923	chr37	9189774	9190150	8.32177	0.0990741	0.0306028
Peak_342	chr5	75059210	75059535	326	*	Distal Intergenic	chr5	75006424	75044626	38203	-	74277	-14909	ENSMUSG00000029229	Chic2	cysteine-rich hydrophobic domain 2	chr13	46622843	46623172	8.47345	chr13	46622847	46623202	9.88455	0.099536	0.0306908
Peak_925	chr3	52849051	52849493	443	*	Distal Intergenic	chr3	52906756	52927666	20911	-	622124	78615	NA	Gm20750	predicted gene, 20750	chr25	1272536	1273009	8.55435	chr25	1272665	1272998	10.2818	0.100743	0.0308242
Peak_44	chr10	8660233	8660616	384	*	Distal Intergenic	chr10	8204753	8518825	314073	-	338362	-141791	ENSMUSG00000047712	Ust	uronyl-2-sulfotransferase	chr1	39525115	39525514	8.85993	chr1	39525189	39525482	10.5583	0.100926	0.030869
Peak_849	chr9	111620204	111620473	270	*	Intron (uc009rvw.1/20840, intron 9 of 10)	chr9	111561434	111690216	128783	-	20840	70012	ENSMUSG00000032502	Stac	src homology three (SH3) and cysteine rich domain	chr23	6450981	6451331	8.17095	chr23	6450999	6451324	5.61731	0.101121	0.0309138
Peak_520	chr17	79319906	79320199	294	*	Distal Intergenic	chr17	79334025	79355091	21067	-	260409	35185	ENSMUSG00000036533	Cdc42ep3	CDC42 effector protein (Rho GTPase binding) 3	chr17	29931483	29931815	6.50503	chr17	29931569	29931844	12.8079	0.101182	0.0309587
Peak_1170	chr2	125549254	125549510	257	*	Distal Intergenic	chr2	125300594	125507993	207400	-	14118	-41517	ENSMUSG00000027204	Fbn1	fibrillin 1	chr30	14928308	14928568	8.40427	chr30	14928332	14928552	10.1164	0.101385	0.0310036
Peak_574	chr5	21293015	21293505	491	*	3' UTR	chr5	21372673	21378386	5714	+	14190	-79658	ENSMUSG00000039899	Fgl2	fibrinogen-like protein 2	chr18	17404366	17404858	17.3238	chr18	17404497	17404726	6.62005	0.101728	0.0310487
Peak_1288	chr16	23969101	23969361	261	*	Intron (uc007ytz.1/12053, intron 3 of 9)	chr16	23965052	23988612	23561	-	12053	19511	ENSMUSG00000022508	Bcl6	B cell leukemia/lymphoma 6	chr34	20116175	20116420	6.31122	chr34	20116147	20116353	8.12753	0.103149	0.0311857
Peak_1225	chr16	94724358	94724406	49	*	Distal Intergenic	chr16	94570206	94695519	125314	+	13548	154200	ENSMUSG00000022897	Dyrk1a	dual-specificity tyrosine-(Y)-phosphorylation regulated kinase 1a	chr31	32696710	32696980	10.1699	chr31	32696701	32697018	8.12753	0.103203	0.0312315
Peak_1672	chr3	145622483	145623023	541	*	Distal Intergenic	chr3	145646971	145649985	3015	-	16007	27502	ENSMUSG00000028195	Cyr61	cysteine rich protein 61	chr6	62415997	62416447	6.6582	chr6	62416088	62416499	8.34855	0.103347	0.031323
Peak_640	chr8	128252336	128252563	228	*	Intron (uc009nzp.1/uc009nzp.1, intron 2 of 2)	chr8	128278148	128278225	78	-	102465212	25889	ENSMUSG00000099326	Mir21c	microRNA mir-21c	chr2	3328048	3328279	6.06212	chr2	3328048	3328267	7.9259	0.103425	0.0313688
Peak_1032	chr6	116895390	116895838	449	*	Distal Intergenic	chr6	116692725	116716758	24034	-	319776	-179080	ENSMUSG00000048108	Tmem72	transmembrane protein 72	chr28	2643071	2643348	7.66439	chr28	2642898	2643301	8.23703	0.104056	0.0315067
Peak_1025	chr6	118883916	118884261	346	*	Intron (uc029vyh.1/74363, intron 3 of 3)	chr6	118880158	118885543	5386	+	74363	4103	NA	4931430N09Rik	RIKEN cDNA 4931430N09 gene	chr27	44376075	44376362	10.2013	chr27	44376048	44376323	9.82211	0.105191	0.0317387
Peak_1282	chr13	70532775	70533114	340	*	Distal Intergenic	chr13	70573241	70576104	2864	+	73584	-40466	NA	1700100L14Rik	RIKEN cDNA 1700100L14 gene	chr34	7992389	7992684	10.0578	chr34	7992364	7992703	7.64414	0.105325	0.0317851
Peak_343	chr5	79164123	79164416	294	*	Distal Intergenic	chr5	77511195	77511748	554	-	231332	-1652668	ENSMUSG00000047652	Pea15b	phosphoprotein enriched in astrocytes 15B	chr13	50723008	50723193	5.90312	chr13	50722941	50723239	11.7546	0.105481	0.0318316
Peak_698	chr4	130304725	130305184	460	*	Promoter (4-5kb)	chr4	130308778	130315463	6686	+	14077	-4053	ENSMUSG00000028773	Fabp3	fatty acid binding protein 3, muscle and heart	chr2	69648057	69648558	10.1699	chr2	69648184	69648518	7.64414	0.105517	0.031878
Peak_416	chr4	123415872	123416251	380	*	Promoter (4-5kb)	chr4	123403601	123411911	8311	-	442834	-4340	NA	D830031N03Rik	RIKEN cDNA D830031N03 gene	chr15	3431290	3431600	17.4121	chr15	3431331	3431635	6.96324	0.105603	0.0319245
Peak_1415	chr13	13456153	13456439	287	*	Intron (uc007pmf.2/18073, intron 1 of 13)	chr13	13437602	13512275	74674	+	18073	18837	ENSMUSG00000005397	Nid1	nidogen 1	chr4	3949797	3950138	10.0578	chr4	3949792	3950003	9.61531	0.105731	0.0319709
Peak_555	chr3	94832564	94832874	311	*	Distal Intergenic	chr3	94837567	94883567	46001	+	229584	-5003	ENSMUSG00000038902	Pogz	pogo transposable element with ZNF domain	chr17	60516212	60516475	8.98505	chr17	60516185	60516551	5.68319	0.105839	0.0320174
Peak_1469	chr11	43961707	43961913	207	*	Distal Intergenic	chr11	43774605	43901237	126633	-	11548	-60676	ENSMUSG00000050541	Adra1b	adrenergic receptor, alpha 1b	chr4	50819109	50819423	10.2013	chr4	50819149	50819413	10.1138	0.105844	0.0320638
Peak_1880	chr2	33300730	33300990	261	*	Intron (uc008jhm.1/241308, intron 16 of 19)	chr2	33136973	33371478	234506	-	241308	70748	ENSMUSG00000038831	Ralgps1	Ral GEF with PH domain and SH3 binding motif 1	chr9	56276490	56276676	5.54769	chr9	56276404	56276639	5.78669	0.106198	0.0321103
Peak_1626	chr5	144959250	144959497	248	*	Intron (uc009alv.1/75788, intron 17 of 17)	chr5	144876495	144965830	89336	-	75788	6580	ENSMUSG00000038780	Smurf1	SMAD specific E3 ubiquitin protein ligase 1	chr6	10390364	10390586	7.52114	chr6	10390374	10390612	13.5642	0.106317	0.0321569
Peak_1003	chr6	145012722	145013056	335	*	Intron (uc009eqs.2/12035, intron 4 of 10)	chr6	144993835	145076157	82323	-	12035	63435	ENSMUSG00000030268	Bcat1	branched chain aminotransferase 1, cytosolic	chr27	22622781	22623140	10.2013	chr27	22622795	22623102	7.5484	0.106396	0.0322035
Peak_1905	chrX	138954261	138954587	327	*	Intron (uc009ujx.2/27206, intron 2 of 27)	chrX	138914430	139009090	94661	+	27206	40157	ENSMUSG00000052854	Nrk	Nik related kinase	chrX	79398258	79398634	10.2765	chrX	79398308	79398606	10.3238	0.106774	0.0322502
Peak_1750	chr12	101778050	101778434	385	*	Intron (uc007otp.2/23876, intron 7 of 10)	chr12	101746565	101819119	72555	-	23876	41069	ENSMUSG00000021186	Fbln5	fibulin 5	chr8	1190723	1191124	7.62451	chr8	1190744	1191098	14.2993	0.106837	0.032297
Peak_827	chr14	95882209	95882518	310	*	Exon (uc007uup.1/66732, exon 2 of 2)	chr14	95881266	95882775	1510	+	66732	1252	ENSMUSG00000034689	4921530L21Rik	RIKEN cDNA 4921530L21 gene	chr22	24007601	24007766	5.50942	chr22	24007541	24007811	5.8111	0.106925	0.0323437
Peak_1044	chr19	46484984	46485282	299	*	Intron (uc008htp.2/24069, intron 11 of 11)	chr19	46501648	46516455	14808	+	93679	-16664	ENSMUSG00000025034	Trim8	tripartite motif-containing 8	chr28	15111316	15111644	7.36958	chr28	15111320	15111580	5.25663	0.107292	0.0323906
Peak_335	chr5	72259437	72259744	308	*	Intron (uc008xrh.2/231287, intron 10 of 23)	chr5	72203329	72298771	95443	+	231287	56415	ENSMUSG00000046808	Atp10d	ATPase, class V, type 10D	chr13	43464581	43464867	10.1699	chr13	43464501	43464870	10.3145	0.107755	0.0325784
Peak_1034	chr19	37907531	37907874	344	*	Exon (uc008hit.1/226101, exon 48 of 53)	chr19	37899036	38043577	144542	-	226101	136046	ENSMUSG00000048612	Myof	myoferlin	chr28	7611090	7611420	10.8772	chr28	7611184	7611400	5.8194	0.107776	0.0326253
Peak_24	chr1	105492699	105493045	347	*	Distal Intergenic	chr1	105276917	105356710	79794	-	320311	-136335	ENSMUSG00000047496	Rnf152	ring finger protein 152	chr1	14817933	14818266	7.44455	chr1	14818021	14818269	13.3933	0.10829	0.0326725
Peak_1854	chr11	84322012	84322623	612	*	Exon (uc007kql.1/107476, exon 39 of 54)	chr11	84148361	84167476	19116	-	628813	-155147	ENSMUSG00000051452	Gm11437	predicted gene 11437	chr9	36997701	36998193	9.63677	chr9	36997811	36997985	6.95701	0.108407	0.0327197
Peak_1838	chr11	97223705	97224020	316	*	Intron (uc007ldv.2/19155, intron 7 of 22)	chr11	97159710	97187892	28183	-	16211	-36128	ENSMUSG00000001440	Kpnb1	karyopherin (importin) beta 1	chr9	23956948	23957271	9.87058	chr9	23956985	23957233	10.0545	0.108516	0.0327669
Peak_311	chr15	55283560	55284029	470	*	Distal Intergenic	chr15	55307750	55520803	213054	+	12818	-24190	ENSMUSG00000022371	Col14a1	collagen, type XIV, alpha 1	chr13	19007249	19007577	9.92979	chr13	19007127	19007427	10.2916	0.109094	0.0328616
Peak_355	chr6	31045054	31045250	197	*	Distal Intergenic	chr6	31062660	31062747	88	-	387222	17693	ENSMUSG00000065610	Mir29a	microRNA 29a	chr14	6208849	6209165	9.68124	chr14	6208767	6209012	6.83837	0.109385	0.0329092
Peak_1059	chr19	55958619	55959271	653	*	Distal Intergenic	chr19	55741810	55933655	191846	+	21416	217461	ENSMUSG00000024985	Tcf7l2	transcription factor 7 like 2, T cell specific, HMG box	chr28	24187788	24188383	21.9832	chr28	24188008	24188393	6.44268	0.109681	0.0329569
Peak_1148	chr7	80084142	80084270	129	*	Intron (uc009hzi.2/209225, intron 2 of 5)	chr7	80062710	80075257	12548	-	100859962	-9013	NA	Gm21057	predicted gene, 21057	chr3	53059538	53059933	6.66532	chr3	53059580	53059822	7.55068	0.110122	0.0330048
Peak_689	chr13	101727877	101728197	321	*	Intron (uc007rrt.3/18708, intron 14 of 15)	chr13	101680761	101768217	87457	-	18708	40340	ENSMUSG00000041417	Pik3r1	phosphatidylinositol 3-kinase, regulatory subunit, polypeptide 1 (p85 alpha)	chr2	53482352	53482692	6.6847	chr2	53482360	53482678	7.64414	0.110553	0.0331486
Peak_455	chr5	29251027	29251557	531	*	Intron (uc008wug.1/56873, intron 2 of 16)	chr5	29195993	29225524	29532	+	56874	55564	ENSMUSG00000029130	Rnf32	ring finger protein 32	chr16	19319913	19320451	14.4267	chr16	19320193	19320404	5.74386	0.110797	0.0331967
Peak_327	chr15	63340229	63340757	529	*	Distal Intergenic	chr15	63414397	63479608	65212	-	432958	139379	NA	Gm20740	predicted gene, 20740	chr13	26481142	26481695	6.87414	chr13	26481171	26481528	13.3933	0.110848	0.0332447
Peak_1730	chr18	10185057	10185796	740	*	Promoter (4-5kb)	chr18	10064401	10181792	117392	-	19877	-4004	ENSMUSG00000024290	Rock1	Rho-associated coiled-coil containing protein kinase 1	chr7	66859190	66859826	8.47345	chr7	66859599	66859836	5.80658	0.111369	0.033293
Peak_353	chr6	33774820	33775169	350	*	Intron (uc009bgt.1/20336, intron 11 of 17)	chr6	34029448	34134034	104587	+	74354	-254628	ENSMUSG00000056215	Lrguk	leucine-rich repeats and guanylate kinase domain containing	chr14	3532799	3533181	22.4349	chr14	3532812	3533131	6.30956	0.112538	0.033342
Peak_1154	chr7	84189057	84189277	221	*	Exon (uc009iee.1/uc009iee.1, exon 3 of 4)	chr7	84109356	84151893	42538	-	70178	-37384	ENSMUSG00000038459	Abhd17c	abhydrolase domain containing 17C	chr3	56949219	56949430	6.68775	chr3	56949243	56949430	7.77817	0.112696	0.0334399
Peak_667	chr13	5452491	5452767	277	*	Distal Intergenic	chr13	5855509	5858092	2584	-	71867	405601	NA	1700016G22Rik	RIKEN cDNA 1700016G22 gene	chr2	31330703	31331018	6.6582	chr2	31330707	31330933	7.67774	0.112911	0.0335379
Peak_1767	chr14	47045821	47046249	429	*	Intron (uc007thn.2/74480, intron 3 of 12)	chr14	47153895	47189402	35508	-	14528	143581	ENSMUSG00000037580	Gch1	GTP cyclohydrolase 1	chr8	30630696	30631044	6.84429	chr8	30630652	30630853	5.87387	0.113074	0.0335869
Peak_1682	chr1	194929229	194929811	583	*	Distal Intergenic	chr1	194938821	194961292	22472	+	12490	-9592	ENSMUSG00000016494	Cd34	CD34 antigen	chr7	6767913	6768541	7.36958	chr7	6767909	6768433	13.4758	0.113522	0.0336361
Peak_872	chr3	57488684	57488770	87	*	Intron (uc008phb.2/97064, intron 4 of 6)	chr3	57425410	57441675	16266	+	229302	63360	ENSMUSG00000027801	Tm4sf4	transmembrane 4 superfamily member 4	chr23	44315659	44315867	7.63117	chr23	44315619	44315966	14.2574	0.113562	0.0336853
Peak_854	chr9	116649431	116650076	646	*	Intron (uc012hcf.2/207181, intron 2 of 6)	chr9	116087695	116175363	87669	-	21813	-474713	ENSMUSG00000032440	Tgfbr2	transforming growth factor, beta receptor II	chr23	14525464	14526021	14.5094	chr23	14525494	14526101	6.70816	0.113658	0.0337345
Peak_513	chr17	75828894	75829143	250	*	Distal Intergenic	chr17	75861023	75889039	28017	+	100043885	-32129	NA	Gm4710	predicted gene 4710	chr17	26913630	26914043	23.715	chr17	26913692	26914003	6.70753	0.113753	0.0337837
Peak_1431	chr10	61258299	61258559	261	*	Intron (uc007ffu.1/237360, intron 20 of 21)	chr10	61197112	61273438	76327	-	237360	15139	ENSMUSG00000059901	Adamts14	a disintegrin-like and metallopeptidase (reprolysin type) with thrombospondin type 1 motif, 14	chr4	21551869	21552237	8.34138	chr4	21551910	21552183	6.76701	0.113838	0.0338328
Peak_1757	chr12	58804087	58804535	449	*	Distal Intergenic	chr12	58958384	59012017	53634	-	20334	207930	ENSMUSG00000020986	Sec23a	SEC23A (S. cerevisiae)	chr8	17107024	17107424	8.85993	chr8	17107110	17107313	5.8111	0.114756	0.0339321
Peak_570	chr5	21523498	21523742	245	*	Exon (uc008wop.2/320118, exon 14 of 20)	chr5	21543527	21575902	32376	+	74511	-20029	ENSMUSG00000039883	Lrrc17	leucine rich repeat containing 17	chr18	17156553	17156882	14.4657	chr18	17156558	17156773	6.19111	0.11496	0.0340314
Peak_977	chr5	114363392	114363622	231	*	3' UTR	chr5	114363572	114380505	16934	-	330171	17113	ENSMUSG00000001098	Kctd10	potassium channel tetramerisation domain containing 10	chr26	17625448	17625698	7.76483	chr26	17625339	17625600	6.07861	0.115302	0.0340812
Peak_1131	chr13	94139972	94140401	430	*	Intron (uc007rlp.1/218454, intron 2 of 3)	chr13	94057796	94195409	137614	+	218454	82605	ENSMUSG00000045312	Lhfpl2	lipoma HMGIC fusion partner-like 2	chr3	28218856	28219179	10.7427	chr3	28218837	28218999	6.4315	0.115506	0.034131
Peak_1126	chr13	90799129	90799709	581	*	Distal Intergenic	chr13	90883449	90905355	21907	-	435376	106226	ENSMUSG00000078958	Atp6ap1l	ATPase, H+ transporting, lysosomal accessory protein 1-like	chr3	25094823	25095298	10.4335	chr3	25094828	25095101	6.30786	0.115631	0.0341808
Peak_1438	chr14	20930418	20930754	337	*	Intron (uc007sky.1/22330, intron 1 of 7)	chr14	20929433	21033673	104241	+	22330	1321	ENSMUSG00000021823	Vcl	vinculin	chr4	24405332	24405720	6.3506	chr4	24405402	24405691	6.30353	0.115717	0.0342307
Peak_1383	chr1	62086165	62086414	250	*	Intron (uc007bfd.2/72823, intron 4 of 9)	chr1	61638824	62642284	1003461	+	72823	447590	ENSMUSG00000052062	Pard3b	par-3 family cell polarity regulator beta	chr37	13717336	13717602	7.88937	chr37	13717323	13717535	5.9812	0.116785	0.0343809
Peak_836	chr14	117438185	117438702	518	*	Intron (uc007uyj.2/23888, intron 3 of 3)	chr14	116925297	117979529	1054233	+	23888	513405	ENSMUSG00000058571	Gpc6	glypican 6	chr22	44703802	44704171	5.9744	chr22	44703898	44704219	13.0267	0.116828	0.0344312
Peak_543	chr6	84315113	84315578	466	*	Distal Intergenic	chr6	84412942	84423838	10897	-	100038556	108725	NA	Gm10445	predicted gene 10445	chr17	50913973	50914468	5.34992	chr17	50914155	50914533	7.0183	0.116937	0.0344815
Peak_1258	chr16	55814250	55814792	543	*	Exon (uc007zlm.2/80859, exon 10 of 12)	chr16	55811377	55838641	27265	-	80859	24391	ENSMUSG00000035356	Nfkbiz	nuclear factor of kappa light polypeptide gene enhancer in B cells inhibitor, zeta	chr33	8151663	8151963	4.64075	chr33	8151703	8151949	7.0183	0.11715	0.0345318
Peak_291	chr10	51317387	51317686	300	*	Distal Intergenic	chr10	51480673	51486219	5547	+	14727	-163286	ENSMUSG00000089672	Gp49a	glycoprotein 49 A	chr12	58247652	58247898	6.13917	chr12	58247783	58247989	6.41122	0.117604	0.0346829
Peak_1447	chr14	25796598	25796962	365	*	Distal Intergenic	chr14	25711640	25768856	57217	-	71918	-28106	ENSMUSG00000055538	Zcchc24	zinc finger, CCHC domain containing 24	chr4	29187767	29188104	8.03777	chr4	29187730	29187981	5.96495	0.117934	0.0347335
Peak_1357	chr1	45460870	45461021	152	*	Intron (uc007awr.1/12832, intron 53 of 53)	chr1	45374331	45503282	128952	-	12832	42412	ENSMUSG00000026042	Col5a2	collagen, type V, alpha 2	chr36	30628692	30629064	8.85993	chr36	30628704	30628942	6.39586	0.118635	0.0349361
Peak_541	chr6	84923100	84923350	251	*	Intron (uc009cpa.2/75914, intron 16 of 21)	chr6	84618486	85069513	451028	-	75914	146413	ENSMUSG00000033769	Exoc6b	exocyst complex component 6B	chr17	50202877	50203058	6.06212	chr17	50202856	50203074	6.42389	0.11873	0.0349869
Peak_1490	chr15	6912632	6912847	216	*	Distal Intergenic	chr15	6813577	6874313	60737	-	18414	-38534	ENSMUSG00000022146	Osmr	oncostatin M receptor	chr4	70096003	70096175	5.30926	chr4	70095950	70096162	7.0183	0.119167	0.0350378
Peak_182	chr18	52825379	52825743	365	*	Intron (uc008exm.2/67847, intron 1 of 10)	chr18	52767811	52915931	148121	+	67847	57932	ENSMUSG00000024534	Sncaip	synuclein, alpha interacting protein (synphilin)	chr11	12289652	12289994	4.7641	chr11	12289794	12290016	7.28176	0.119312	0.0351397
Peak_1134	chr13	96549645	96550090	446	*	Intron (uc007rni.2/68018, intron 2 of 6)	chr13	96542735	96640167	97433	+	68018	7355	ENSMUSG00000021669	Col4a3bp	collagen, type IV, alpha 3 (Goodpasture antigen) binding protein	chr3	30866147	30866410	5.97098	chr3	30866067	30866380	7.26657	0.119328	0.0351906
Peak_1355	chr1	44891914	44892154	241	*	Distal Intergenic	chr1	44739675	44744949	5275	-	75066	-147205	NA	4930521E06Rik	RIKEN cDNA 4930521E06 gene	chr36	30312456	30312691	5.97098	chr36	30312540	30312817	7.28176	0.119502	0.0352415
Peak_23	chr17	78752173	78752357	185	*	Downstream (<1kb)	chr17	78653964	78736560	82597	-	268980	-15797	ENSMUSG00000024077	Strn	striatin, calmodulin binding protein	chr1	14813658	14814035	10.9491	chr1	14813696	14813896	6.28613	0.119635	0.0352924
Peak_1345	chr2	72890741	72891037	297	*	Distal Intergenic	chr2	72745846	72813717	67872	-	76218	-77320	ENSMUSG00000085427	6430710C18Rik	RIKEN cDNA 6430710C18 gene	chr36	17990227	17990536	12.8261	chr36	17990197	17990483	6.41122	0.12002	0.0353944
Peak_1779	chr12	79759644	79759937	294	*	Intron (uc007oai.1/19363, intron 8 of 10)	chr12	80107760	80113013	5254	-	12192	353369	ENSMUSG00000021127	Zfp36l1	zinc finger protein 36, C3H type-like 1	chr8	42295592	42295900	10.8894	chr8	42295683	42295863	6.25755	0.120128	0.0354454
Peak_295	chr10	43361015	43361267	253	*	Intron (uc007ezi.2/71365, intron 3 of 7)	chr10	43479140	43515417	36278	+	331623	-118125	ENSMUSG00000038214	Bend3	BEN domain containing 3	chr12	64454001	64454326	8.97513	chr12	64454149	64454413	6.28613	0.120147	0.0354964
Peak_1623	chr5	137611265	137611574	310	*	Promoter (<=1kb)	chr5	137605107	137611404	6298	-	18542	0	ENSMUSG00000029718	Pcolce	procollagen C-endopeptidase enhancer protein	chr6	9090031	9090392	9.20388	chr6	9090139	9090327	6.41122	0.120489	0.0356494
Peak_1789	chr12	86836941	86837091	151	*	Distal Intergenic	chr12	86880703	86884814	4112	-	238330	47873	ENSMUSG00000034168	Irf2bpl	interferon regulatory factor 2 binding protein-like	chr8	49811497	49811940	9.20388	chr8	49811745	49811909	6.3188	0.121328	0.0358545
Peak_1385	chr1	62766783	62767252	470	*	Intron (uc007bfj.1/18187, intron 10 of 15)	chr1	62790918	62794732	3815	-	74992	27949	NA	4930487H11Rik	RIKEN cDNA 4930487H11 gene	chr37	14358800	14359234	23.5716	chr37	14358938	14359154	6.32609	0.121357	0.0359057
Peak_1485	chr13	114379911	114380235	325	*	Intron (uc007rxm.2/17993, intron 4 of 4)	chr13	114287795	114388094	100300	-	17993	8183	ENSMUSG00000021764	Ndufs4	NADH dehydrogenase (ubiquinone) Fe-S protein 4	chr4	61719669	61719893	9.20388	chr4	61719643	61720020	6.28613	0.121504	0.035957
Peak_708	chr4	139144579	139144946	368	*	Distal Intergenic	chr4	139101814	139131113	29300	-	433771	-13833	ENSMUSG00000050608	Minos1	mitochondrial inner membrane organizing system 1	chr2	79113331	79113640	6.54699	chr2	79113266	79113604	7.24379	0.121513	0.0360082
Peak_1555	chr4	105466931	105467186	256	*	Distal Intergenic	chr4	105157347	105232767	75421	+	67916	309839	ENSMUSG00000028517	Ppap2b	phosphatidic acid phosphatase type 2B	chr5	53210519	53210759	7.45811	chr5	53210506	53210695	7.71768	0.121864	0.0360595
Peak_691	chr8	91590021	91590496	476	*	Intron (uc009mst.2/26383, intron 8 of 8)	chr8	91798511	91801654	3144	-	16373	211633	ENSMUSG00000031734	Irx3	Iroquois related homeobox 3	chr2	61779800	61780105	6.40978	chr2	61779983	61780180	7.22631	0.122156	0.036111
Peak_241	chr4	62543802	62544117	316	*	Intron (uc008tfc.1/214106, intron 12 of 14)	chr4	62559847	62703019	143173	+	50780	-16045	ENSMUSG00000059810	Rgs3	regulator of G-protein signaling 3	chr11	67774731	67774917	6.12075	chr11	67774831	67775043	8.99165	0.122214	0.0361624
Peak_1560	chr4	107502398	107502823	426	*	Intron (uc008tzv.1/230587, intron 2 of 10)	chr4	107434591	107635059	200469	+	230587	68232	ENSMUSG00000034762	Glis1	GLIS family zinc finger 1	chr5	55311406	55311768	6.26001	chr5	55311425	55311833	13.5769	0.1223	0.0362139
Peak_1498	chr9	31838117	31838654	538	*	Distal Intergenic	chr9	31846044	31913285	67242	-	12023	75168	ENSMUSG00000032033	Barx2	BarH-like homeobox 2	chr5	5231684	5232209	21.7524	chr5	5231656	5231995	5.68319	0.122678	0.036317
Peak_467	chr8	34300457	34300739	283	*	Distal Intergenic	chr8	34166622	34166712	91	-	102465211	-134027	ENSMUSG00000098785	Mir6395	microRNA mir-6395	chr16	34340913	34341078	5.30926	chr16	34340934	34341220	7.14324	0.122808	0.0363685
Peak_797	chr7	109637325	109637654	330	*	Distal Intergenic	chr7	109523911	109617147	93237	-	76954	-20507	ENSMUSG00000031024	St5	suppression of tumorigenicity 5	chr21	32226747	32227088	12.3284	chr21	32226799	32227048	6.72385	0.123576	0.0364723
Peak_370	chr6	4807068	4807398	331	*	Exon (uc009avw.1/uc009avw.1, exon 4 of 4)	chr6	4747306	4760516	13211	+	170676	60092	ENSMUSG00000092035	Peg10	paternally expressed 10	chr14	20170746	20171080	5.87541	chr14	20170784	20171023	12.8974	0.124252	0.0365245
Peak_1080	chr4	5807323	5807624	302	*	Intron (uc008rxf.1/242297, intron 3 of 4)	chr4	5644179	6108222	464044	+	242297	163445	ENSMUSG00000049119	Fam110b	family with sequence similarity 110, member B	chr29	9010982	9011330	15.0612	chr29	9011001	9011229	6.52976	0.125414	0.0366296
Peak_1180	chr9	70914593	70915085	493	*	Intron (uc009qos.1/15450, intron 8 of 8)	chr9	70798128	70952226	154099	-	15450	37633	ENSMUSG00000032207	Lipc	lipase, hepatic	chr30	23472038	23472552	6.26001	chr30	23472009	23472418	8.88956	0.125933	0.0367884
Peak_191	chr18	56805495	56805954	460	*	3' UTR	chr18	56707813	56753424	45612	+	16906	98141	ENSMUSG00000024590	Lmnb1	lamin B1	chr11	16106208	16106664	14.4657	chr11	16106283	16106543	6.78445	0.126156	0.0368942
Peak_1658	chr5	108252481	108252577	97	*	Distal Intergenic	chr5	108268897	108280521	11625	+	13486	-16416	ENSMUSG00000029265	Dr1	down-regulator of transcription 1	chr6	55738099	55738539	10.7152	chr6	55738092	55738405	6.55559	0.126352	0.0369471
Peak_152	chr1	42660867	42661013	147	*	Intron (uc007aur.1/66297, intron 1 of 2)	chr1	42648200	42694825	46626	-	66297	33958	ENSMUSG00000060424	Pantr1	POU domain, class 3, transcription factor 3 adjacent noncoding transcript 1	chr10	38558945	38559348	23.2922	chr10	38558990	38559256	6.75089	0.126683	0.0370532
Peak_22	chr1	106167941	106168156	216	*	Intron (uc029qsp.1/626049, intron 2 of 2)	chr1	106152625	106171524	18900	-	626049	3583	NA	Gm20753	predicted gene, 20753	chr1	14238547	14238766	5.97148	chr1	14238616	14238778	7.38165	0.126761	0.0371062
Peak_474	chr8	53751886	53752184	299	*	Distal Intergenic	chr8	53586867	53639065	52199	-	234258	-113119	ENSMUSG00000039396	Neil3	nei like 3 (E. coli)	chr16	52544083	52544391	15.3254	chr16	52544109	52544395	6.58114	0.12707	0.0371593
Peak_1621	chr5	137083140	137083451	312	*	Distal Intergenic	chr5	137061506	137072272	10767	-	18787	-11179	ENSMUSG00000037411	Serpine1	serine (or cysteine) peptidase inhibitor, clade E, member 1	chr6	8732844	8733281	14.687	chr6	8732872	8733131	6.9039	0.127213	0.0372125
Peak_547	chr3	101395368	101395673	306	*	Intron (uc008qrg.2/78908, intron 2 of 10)	chr3	101377125	101463060	85936	+	78908	18548	ENSMUSG00000042035	Igsf3	immunoglobulin superfamily, member 3	chr17	54088699	54089022	15.6499	chr17	54088746	54088930	6.32022	0.127437	0.0373718
Peak_1609	chr7	141190911	141191122	212	*	3' UTR	chr7	141189934	141194004	4071	-	15461	3093	ENSMUSG00000025499	Hras	Harvey rat sarcoma virus oncogene	chr6	98891	99671	5.64825	chr6	98980	99400	7.64741	0.127725	0.037425
Peak_126	chr10	117683056	117683306	251	*	Exon (uc007hdi.2/70574, exon 9 of 9)	chr10	117688875	117710758	21884	-	17246	27702	ENSMUSG00000020184	Mdm2	transformed mouse 3T3 cell double minute 2	chr10	10971980	10972181	6.26001	chr10	10972021	10972223	8.94915	0.127824	0.0374782
Peak_423	chr10	110390295	110390655	361	*	Distal Intergenic	chr10	110600650	110615961	15312	+	109335	-210355	NA	9230102K24Rik	RIKEN cDNA 9230102K24 gene	chr15	20181554	20181814	11.1734	chr15	20181559	20181771	5.8387	0.128944	0.0375856
Peak_1833	chr11	101807201	101807564	364	*	Distal Intergenic	chr11	101769742	101785310	15569	-	18612	-22254	ENSMUSG00000017724	Etv4	ets variant 4	chr9	19694011	19694234	7.476	chr9	19693963	19694321	15.58	0.130241	0.0376939
Peak_1464	chr11	32404878	32404996	119	*	Intron (uc007ijp.1/268396, intron 7 of 7)	chr11	32455372	32518709	63338	+	327900	-50494	ENSMUSG00000044949	Ubtd2	ubiquitin domain containing 2	chr4	39925469	39925829	7.476	chr4	39925452	39925808	15.5851	0.13032	0.0377483
Peak_43	chr10	8945143	8945558	416	*	Distal Intergenic	chr10	8722219	8886070	163852	-	70097	-59488	ENSMUSG00000015305	Sash1	SAM and SH3 domain containing 1	chr1	39220967	39221397	6.84429	chr1	39220971	39221393	25.057	0.13061	0.0379114
Peak_169	chr17	87241417	87241643	227	*	Distal Intergenic	chr17	87254443	87265947	11505	-	193813	24530	ENSMUSG00000024150	Mcfd2	multiple coagulation factor deficiency 2	chr10	49076029	49076284	6.66819	chr10	49076050	49076263	9.11687	0.130791	0.0379658
Peak_39	chr10	13170978	13171552	575	*	Exon (uc007eko.2/75122, exon 2 of 6)	chr10	13149644	13178023	28380	-	75122	7045	ENSMUSG00000019815	Zc2hc1b	zinc finger, C2HC-type containing 1B	chr1	35384193	35384753	6.06212	chr1	35384321	35384711	22.1268	0.130811	0.0380201
Peak_307	chr15	47778011	47778341	331	*	Intron (uc007vqr.1/239420, intron 37 of 53)	chr15	47580638	48791989	1211352	-	239420	1013978	ENSMUSG00000022311	Csmd3	CUB and Sushi multiple domains 3	chr13	12584662	12584978	11.1015	chr13	12584746	12584966	5.78366	0.131311	0.0381289
Peak_1669	chr3	144391320	144391637	318	*	Distal Intergenic	chr3	144431107	144570216	139110	-	23908	178896	ENSMUSG00000040151	Hs2st1	heparan sulfate 2-O-sulfotransferase 1	chr6	61088661	61089108	15.5871	chr6	61088752	61088996	5.68319	0.131547	0.0381834
Peak_1022	chr6	119562108	119562332	225	*	Distal Intergenic	chr6	119432531	119544347	111817	-	22419	-17985	ENSMUSG00000030170	Wnt5b	wingless-type MMTV integration site family, member 5B	chr27	43551816	43552079	6.66819	chr27	43551748	43552089	8.6041	0.131987	0.0383473
Peak_753	chr14	29085533	29085886	354	*	Intron (uc007sui.1/12294, intron 21 of 37)	chr14	29018208	29033642	15435	+	319476	67678	ENSMUSG00000045776	Lrtm1	leucine-rich repeats and transmembrane domains 1	chr20	35289637	35289935	8.97513	chr20	35289763	35289999	6.4647	0.13214	0.0384565
Peak_1511	chr9	44736201	44736572	372	*	Promoter (1-2kb)	chr9	44686308	44735198	48891	-	102693	-1374	ENSMUSG00000048537	Phldb1	pleckstrin homology-like domain, family B, member 1	chr5	15138147	15138406	9.24268	chr5	15138220	15138478	6.70253	0.132718	0.0386205
Peak_571	chr5	21513226	21513615	390	*	Intron (uc008wop.2/320118, intron 4 of 19)	chr5	21543527	21575902	32376	+	74511	-30301	ENSMUSG00000039883	Lrrc17	leucine rich repeat containing 17	chr18	17172630	17173040	12.083	chr18	17172669	17172877	5.76958	0.132958	0.0386753
Peak_1535	chr11	64728053	64728376	324	*	Distal Intergenic	chr11	64979035	65002076	23042	+	68626	-250982	ENSMUSG00000020549	Elac2	elaC homolog 2 (E. coli)	chr5	37210752	37211040	7.36958	chr5	37210770	37210968	5.82488	0.133089	0.0387301
Peak_566	chr12	44380713	44381099	387	*	Intron (uc007nls.2/319504, intron 1 of 8)	chr12	44328885	44601846	272962	+	319504	52214	ENSMUSG00000020598	Nrcam	neuronal cell adhesion molecule	chr18	12258529	12258936	7.76483	chr18	12258599	12258857	5.08098	0.133134	0.0387849
Peak_1095	chr3	15126682	15126971	290	*	Distal Intergenic	chr3	14971201	15002727	31527	+	77127	155770	ENSMUSG00000098008	A930001A20Rik	RIKEN cDNA A930001A20 gene	chr29	32164565	32164869	15.125	chr29	32164650	32164868	6.87005	0.133182	0.0388397
Peak_239	chr4	58819651	58819901	251	*	3' UTR	chr4	58784779	58785720	942	-	258922	-34181	ENSMUSG00000043385	Olfr267	olfactory receptor 267	chr11	66070855	66071080	5.97098	chr11	66070918	66071138	7.50616	0.133278	0.0388944
Peak_1387	chr1	63190477	63191038	562	*	Intron (uc007bga.3/241070, intron 1 of 2)	chr1	63200358	63314575	114218	+	73884	-9881	ENSMUSG00000027520	Zdbf2	zinc finger, DBF-type containing 2	chr37	14734494	14735209	6.52357	chr37	14734853	14735090	7.46563	0.133326	0.0389492
Peak_1537	chr11	63775556	63775945	390	*	Distal Intergenic	chr11	63884693	63922284	37592	-	54710	146728	ENSMUSG00000070407	Hs3st3b1	heparan sulfate (glucosamine) 3-O-sulfotransferase 3B1	chr5	38172709	38173100	6.3506	chr5	38172869	38173072	6.6116	0.133581	0.0390039
Peak_585	chr2	103496147	103496416	270	*	Distal Intergenic	chr2	103453904	103485153	31250	-	12359	-11263	ENSMUSG00000027187	Cat	catalase	chr18	33435652	33435997	7.49778	chr18	33435694	33435946	9.22576	0.133617	0.0390587
Peak_175	chr11	22423269	22423514	246	*	Distal Intergenic	chr11	22005826	22342292	336467	-	216565	-81222	ENSMUSG00000042302	Ehbp1	EH domain binding protein 1	chr10	62427868	62428115	7.82633	chr10	62428003	62428194	5.16333	0.134021	0.0392777
Peak_338	chr5	73741492	73741947	456	*	Distal Intergenic	chr5	73651380	73679484	28105	+	73472	90567	ENSMUSG00000029155	Spata18	spermatogenesis associated 18	chr13	45120187	45120646	6.66532	chr13	45120224	45120605	9.24286	0.135116	0.0393882
Peak_1650	chr3	109430056	109430375	320	*	Intron (uc008raf.1/57257, intron 2 of 16)	chr3	109340683	109685694	345012	+	57257	89692	ENSMUSG00000033721	Vav3	vav 3 oncogene	chr6	43734038	43734349	11.2491	chr6	43734190	43734356	5.75791	0.135198	0.0394985
Peak_1608	chr7	141191353	141191476	124	*	3' UTR	chr7	141189934	141194004	4071	-	15461	2651	ENSMUSG00000025499	Hras	Harvey rat sarcoma virus oncogene	chr6	98212	98787	7.61785	chr6	98449	98797	5.66353	0.136801	0.0397216
Peak_926	chr3	54798363	54798656	294	*	3' UTR	chr3	54803115	54807791	4677	-	170767	9428	ENSMUSG00000036615	Rfxap	regulatory factor X-associated protein	chr25	3842198	3842481	12.3075	chr25	3842250	3842505	6.91918	0.137626	0.039834
Peak_1705	chr1	174774307	174774393	87	*	Intron (uc007dtd.2/54418, intron 15 of 17)	chr1	174833785	174921819	88035	-	23893	147512	ENSMUSG00000050069	Grem2	gremlin 2 homolog, cysteine knot superfamily (Xenopus laevis)	chr7	31984709	31985073	5.54769	chr7	31984851	31985186	5.61843	0.138076	0.0398903
Peak_1077	chr16	14736552	14736810	259	*	Distal Intergenic	chr16	14705859	14709382	3524	+	20583	30951	ENSMUSG00000022676	Snai2	snail family zinc finger 2	chr29	1139903	1140163	5.47941	chr29	1139926	1140154	7.75184	0.138826	0.0399471
Peak_605	chr3	49642306	49642734	429	*	Distal Intergenic	chr3	49743296	49757316	14021	-	73173	115010	ENSMUSG00000037892	Pcdh18	protocadherin 18	chr19	5077285	5077735	16.6275	chr19	5077373	5077664	5.61843	0.139164	0.0400039
Peak_1222	chr16	93539982	93540424	443	*	Distal Intergenic	chr16	93583461	93603815	20355	-	224440	63833	ENSMUSG00000022948	Setd4	SET domain containing 4	chr31	31222340	31222838	6.6582	chr31	31222338	31222684	6.17533	0.139264	0.0400608
Peak_1802	chr12	108640844	108641135	292	*	Intron (uc007ozv.1/14026, intron 1 of 12)	chr12	108686792	108702306	15515	-	70059	61462	ENSMUSG00000021263	Degs2	degenerative spermatocyte homolog 2 (Drosophila), lipid desaturase	chr8	68393779	68394035	5.30926	chr8	68393753	68394029	12.3604	0.139278	0.0401176
Peak_639	chr8	127704094	127704456	363	*	Distal Intergenic	chr8	128278148	128278225	78	-	102465212	574131	ENSMUSG00000099326	Mir21c	microRNA mir-21c	chr2	2849728	2850083	6.66532	chr2	2849750	2849993	8.88956	0.139308	0.0401743
Peak_1395	chr1	71877019	71877273	255	*	Distal Intergenic	chr1	71888112	71891204	3093	+	667931	-11093	NA	Gm8883	predicted gene 8883	chr37	22706832	22707089	12.7693	chr37	22706847	22707086	6.92166	0.139437	0.0402311
Peak_433	chr8	79031367	79031678	312	*	Intron (uc009mig.1/622675, intron 1 of 2)	chr8	79028437	79193766	165330	+	622675	3241	ENSMUSG00000071064	Zfp827	zinc finger protein 827	chr15	44465544	44465832	6.71984	chr15	44465543	44465830	6.18776	0.13963	0.0402879
Peak_949	chr1	82208065	82208403	339	*	Distal Intergenic	chr1	82131916	82132019	104	+	102466629	76487	ENSMUSG00000098797	Mir6344	microRNA mir-6344	chr25	39597372	39597713	18.0391	chr25	39597321	39597682	6.73525	0.139654	0.0403446
Peak_938	chr14	65752079	65752460	382	*	Intron (uc007ujn.2/71145, intron 7 of 8)	chr14	65805911	65817822	11912	+	52033	-53832	ENSMUSG00000022033	Pbk	PDZ binding kinase	chr25	29691172	29691449	7.476	chr25	29691081	29691269	8.83786	0.13969	0.0404013
Peak_1850	chr11	88388631	88388833	203	*	Intron (uc007kvl.2/76626, intron 5 of 13)	chr11	88352773	88352864	92	+	100628571	36060	ENSMUSG00000092985	Mir378b	microRNA 378b	chr9	32354586	32354789	4.67458	chr9	32354565	32354756	7.43694	0.139996	0.0404581
Peak_1839	chr11	97129547	97129853	307	*	Distal Intergenic	chr11	97098007	97115331	17325	-	57765	-14522	ENSMUSG00000001444	Tbx21	T-box 21	chr9	24063969	24064134	6.6582	chr9	24063787	24064175	6.28613	0.140139	0.0405716
Peak_632	chr2	50463739	50464131	393	*	Distal Intergenic	chr2	50296810	50433967	137158	+	100502624	167321	NA	Gm13483	predicted gene 13483	chr19	51297494	51297839	7.53195	chr19	51297474	51297740	8.9222	0.140647	0.0406855
Peak_627	chr1	126971965	126972236	272	*	Distal Intergenic	chr1	125913636	126830632	916997	-	210356	-141604	ENSMUSG00000049690	Nckap5	NCK-associated protein 5	chr19	36716702	36717080	6.88656	chr19	36716792	36717093	15.3595	0.140803	0.0407424
Peak_288	chr4	34487491	34487594	104	*	Distal Intergenic	chr4	34550615	34566908	16294	+	433693	-63124	ENSMUSG00000028291	Akirin2	akirin 2	chr12	47168034	47168303	6.84429	chr12	47168110	47168354	6.37557	0.140852	0.0407993
Peak_511	chr17	75498221	75498601	381	*	Exon (uc012axi.1/240168, exon 6 of 17)	chr17	75537086	75551946	14861	-	72722	53725	ENSMUSG00000002017	Fam98a	family with sequence similarity 98, member A	chr17	26625957	26626269	7.02431	chr17	26625886	26626266	5.93909	0.140858	0.0408562
Peak_326	chr15	63079786	63080002	217	*	Distal Intergenic	chr15	63414397	63479608	65212	-	432958	399822	NA	Gm20740	predicted gene, 20740	chr13	26239272	26239514	5.65283	chr13	26239312	26239494	6.37285	0.14146	0.0411404
Peak_1379	chr1	51397256	51397555	300	*	Distal Intergenic	chr1	51218386	51333779	115394	-	442821	-63776	NA	9330175M20Rik	RIKEN cDNA 9330175M20 gene	chr37	2221417	2221674	12.2704	chr37	2221500	2221761	5.64355	0.141718	0.0412542
Peak_680	chr18	43468655	43468982	328	*	Distal Intergenic	chr18	43324227	43438237	114011	-	22240	-30745	ENSMUSG00000024501	Dpysl3	dihydropyrimidinase-like 3	chr2	41839935	41840315	8.17095	chr2	41840051	41840278	5.31134	0.14173	0.041311
Peak_1654	chr3	121492016	121492350	335	*	Intron (uc008rdz.2/213603, intron 5 of 14)	chr3	121459528	121532344	72817	-	213603	40328	ENSMUSG00000039865	Slc44a3	solute carrier family 44, member 3	chr6	54439772	54440165	12.338	chr6	54439809	54439997	6.76701	0.141745	0.0413678
Peak_1171	chr2	126380340	126380652	313	*	Intron (uc008mdn.2/241633, intron 12 of 27)	chr2	126320973	126500667	179695	-	241633	120327	ENSMUSG00000060131	Atp8b4	ATPase, class I, type 8B, member 4	chr30	15945588	15945924	5.54769	chr30	15945607	15945842	6.25815	0.141768	0.0414245
Peak_933	chr8	61545173	61545294	122	*	Intron (uc009lud.2/72333, intron 10 of 11)	chr8	61487734	61503500	15767	+	234309	57560	ENSMUSG00000031641	Cbr4	carbonyl reductase 4	chr25	19519781	19520038	5.56257	chr25	19519836	19520004	6.34378	0.141768	0.0414811
Peak_45	chr10	8658144	8658593	450	*	Distal Intergenic	chr10	8204753	8518825	314073	-	338362	-139768	ENSMUSG00000047712	Ust	uronyl-2-sulfotransferase	chr1	39527154	39527625	11.9319	chr1	39527203	39527482	6.18776	0.141916	0.0415944
Peak_1060	chr19	56022446	56022809	364	*	Distal Intergenic	chr19	56287938	56320089	32152	+	226243	-265492	ENSMUSG00000025075	Habp2	hyaluronic acid binding protein 2	chr28	24241953	24242260	5.60006	chr28	24241845	24242238	8.12753	0.141999	0.0417075
Peak_404	chr6	53858949	53859358	410	*	Intron (uc009bzl.1/uc009bzl.1, intron 4 of 4)	chr6	53815468	53820825	5358	-	66873	-38533	ENSMUSG00000043496	Tril	TLR4 interactor with leucine-rich repeats	chr14	42034403	42034807	11.0449	chr14	42034471	42034748	6.9229	0.142043	0.041764
Peak_1510	chr9	42024122	42024483	362	*	Exon (uc009pap.1/20660, exon 22 of 48)	chr9	41968489	42124289	155801	-	20660	100167	ENSMUSG00000049313	Sorl1	sortilin-related receptor, LDLR class A repeats-containing	chr5	12552986	12553404	6.62319	chr5	12553083	12553412	10.849	0.142063	0.0418204
Peak_1698	chr1	162023922	162024237	316	*	Intron (uc007dfz.1/103967, intron 4 of 8)	chr1	162004969	162016485	11517	+	72753	19268	ENSMUSG00000090260	2810442N19Rik	RIKEN cDNA 2810442N19 gene	chr7	26609328	26609555	5.50942	chr7	26609253	26609541	7.9551	0.142191	0.0418769
Peak_784	chr7	92186715	92187702	988	*	Intron (uc009ihr.2/23859, intron 13 of 22)	chr7	92561149	92582294	21146	+	66365	-374434	ENSMUSG00000030613	Ccdc90b	coiled-coil domain containing 90B	chr21	15536303	15536699	7.36958	chr21	15536421	15536657	5.90842	0.142628	0.0419335
Peak_412	chr6	17347744	17348357	614	*	Distal Intergenic	chr6	17306335	17341328	34994	+	12389	42022	ENSMUSG00000007655	Cav1	caveolin 1, caveolae protein	chr14	55500634	55501016	13.0201	chr14	55500670	55500951	6.9229	0.142739	0.0419902
Peak_205	chr4	84627604	84627891	288	*	Intron (uc008tli.2/242509, intron 5 of 5)	chr4	84272542	84675086	402545	-	242509	47482	ENSMUSG00000028487	Bnc2	basonuclin 2	chr11	36889802	36890079	8.54814	chr11	36889795	36890043	6.71411	0.142812	0.0420468
Peak_1176	chr9	71753470	71753870	401	*	Intron (uc009qpc.1/68178, intron 18 of 18)	chr9	71626509	71771602	145094	-	68178	18132	ENSMUSG00000032232	Cgnl1	cingulin-like 1	chr30	22579056	22579452	16.3176	chr30	22579054	22579386	6.92787	0.143218	0.0421035
Peak_615	chr3	37840003	37841373	1371	*	Distal Intergenic	chr3	37898813	37992728	93916	+	626410	-58810	NA	Gm20755	predicted gene, 20755	chr19	16672198	16672393	8.40427	chr19	16672085	16672446	6.52976	0.143274	0.0421603
Peak_230	chr4	54653553	54653871	319	*	Distal Intergenic	chr4	54947945	55083563	135619	+	242466	-294392	ENSMUSG00000060206	Zfp462	zinc finger protein 462	chr11	62194074	62194417	8.55435	chr11	62194158	62194423	6.50702	0.144122	0.042331
Peak_1532	chr11	65495121	65495476	356	*	Distal Intergenic	chr11	65277654	65287833	10180	-	327946	-207643	ENSMUSG00000085162	Gm12295	predicted gene 12295	chr5	36439096	36439467	12.2994	chr5	36439199	36439380	6.31243	0.144554	0.0423882
Peak_687	chr13	109136412	109136840	429	*	Intron (uc007rvg.2/238871, intron 3 of 16)	chr13	109324744	109324823	80	+	100124489	-188332	NA	Mir582	microRNA 582	chr2	46670676	46670966	8.85993	chr2	46670608	46671034	6.67977	0.145026	0.0424456
Peak_312	chr15	55447831	55448255	425	*	Exon (uc007vsc.2/12818, exon 30 of 48)	chr15	55534095	55557312	23218	-	68537	109481	ENSMUSG00000022370	Mrpl13	mitochondrial ribosomal protein L13	chr13	19158342	19158658	6.13917	chr13	19158251	19158604	14.7088	0.145241	0.0425604
Peak_1338	chr2	65722467	65722741	275	*	Intron (uc008jwo.2/110876, intron 16 of 25)	chr2	65670445	65767447	97003	+	110876	52296	ENSMUSG00000075318	Scn2a1	sodium channel, voltage-gated, type II, alpha 1	chr36	10574940	10575127	5.49186	chr36	10574948	10575154	6.41122	0.145302	0.0426178
Peak_715	chr6	88705959	88706286	328	*	Distal Intergenic	chr6	88724412	88828360	103949	+	23945	-18453	ENSMUSG00000033174	Mgll	monoglyceride lipase	chr20	1902329	1902686	7.08903	chr20	1902328	1902635	5.37029	0.145527	0.0426752
Peak_944	chr14	69669869	69670286	418	*	Intron (uc007umn.3/94352, intron 6 of 13)	chr14	69692248	69692320	73	+	102465573	-22379	NA	Mir6950	microRNA mir-6950	chr25	34159654	34159982	17.8894	chr25	34159599	34159886	6.28613	0.145755	0.0427327
Peak_148	chr10	58645494	58645781	288	*	Intron (uc007fdh.2/13608, intron 11 of 11)	chr10	58600788	58675696	74909	-	13608	30202	ENSMUSG00000003227	Edar	ectodysplasin-A receptor	chr10	34886919	34887262	7.25368	chr10	34886983	34887160	5.45047	0.145882	0.0427902
Peak_749	chr14	27105809	27106178	370	*	3' UTR	chr14	27114899	27403911	289013	+	71704	-9090	ENSMUSG00000021895	Arhgef3	Rho guanine nucleotide exchange factor (GEF) 3	chr20	33308263	33308636	12.083	chr20	33308258	33308570	6.70816	0.145886	0.0428476
Peak_277	chr9	79233181	79233478	298	*	Distal Intergenic	chr9	79444037	79519302	75266	-	100038575	286121	NA	Gm10635	predicted gene 10635	chr12	36379714	36379982	8.19579	chr12	36379685	36379946	5.25663	0.145984	0.0429051
Peak_1056	chr19	54585192	54585623	432	*	Distal Intergenic	chr19	54045182	54048982	3801	+	11551	540441	ENSMUSG00000033717	Adra2a	adrenergic receptor, alpha 2a	chr28	22821270	22821627	11.0566	chr28	22821182	22821530	6.75089	0.14605	0.0430198
Peak_883	chr2	145859823	145860170	348	*	Exon (uc008mrv.2/74030, exon 9 of 13)	chr2	145903241	145916425	13185	+	67877	-43418	ENSMUSG00000002728	Naa20	N(alpha)-acetyltransferase 20, NatB catalytic subunit	chr24	3372098	3372478	17.1394	chr24	3372127	3372396	5.61843	0.146058	0.0430771
Peak_1280	chr15	27776914	27777142	229	*	Intron (uc007vjw.1/223435, intron 23 of 56)	chr15	27655071	27681542	26472	-	223433	-95600	ENSMUSG00000056069	Fam105a	family with sequence similarity 105, member A	chr34	318412	318633	9.23688	chr34	318499	318661	5.61843	0.14622	0.0431915
Peak_607	chr3	49633780	49633973	194	*	Distal Intergenic	chr3	49743296	49757316	14021	-	73173	123536	ENSMUSG00000037892	Pcdh18	protocadherin 18	chr19	5083556	5083798	16.3405	chr19	5083589	5083774	6.79814	0.14707	0.0433066
Peak_1584	chr8	115766318	115766668	351	*	Distal Intergenic	chr8	115703253	115706894	3642	-	17132	-59774	ENSMUSG00000055435	Maf	avian musculoaponeurotic fibrosarcoma (v-maf) AS42 oncogene homolog	chr5	71915589	71915871	6.62319	chr5	71915699	71915926	5.55979	0.147116	0.0433641
Peak_65	chr17	7199693	7199771	79	*	Intron (uc008aih.2/20112, intron 1 of 20)	chr17	7170115	7303316	133202	+	20112	29656	ENSMUSG00000023809	Rps6ka2	ribosomal protein S6 kinase, polypeptide 2	chr1	54541605	54542131	6.41056	chr1	54541662	54542062	10.849	0.148083	0.0435945
Peak_850	chr9	118794813	118795136	324	*	Intron (uc009rzw.2/104099, intron 17 of 27)	chr9	118926536	119044119	117584	+	69274	-131723	ENSMUSG00000047409	Ctdspl	CTD (carboxy-terminal domain, RNA polymerase II, polypeptide A) small phosphatase-like	chr23	7481080	7481336	6.4953	chr23	7481086	7481370	10.996	0.14826	0.0437101
Peak_859	chr17	51489366	51489647	282	*	Distal Intergenic	chr17	51425209	51448269	23061	-	328837	-41378	NA	C330011F03Rik	RIKEN cDNA C330011F03 gene	chr23	24941147	24941491	6.6847	chr23	24941303	24941500	5.61843	0.148464	0.0437679
Peak_638	chr8	127534810	127534987	178	*	Intron (uc009nzi.2/93742, intron 22 of 24)	chr8	127064056	127612286	548231	+	93742	470931	ENSMUSG00000025812	Pard3	par-3 family cell polarity regulator	chr2	2708177	2708535	6.84429	chr2	2708211	2708470	5.61843	0.149382	0.044
Peak_414	chr4	119534377	119534641	265	*	Intron (uc008ump.2/433752, intron 3 of 3)	chr4	119530315	119538769	8455	-	433752	4392	ENSMUSG00000087385	AA415398	expressed sequence AA415398	chr15	936731	936990	11.3594	chr15	936716	937001	6.17533	0.149604	0.0440581
Peak_340	chr5	74703643	74703905	263	*	Promoter (1-2kb)	chr5	74592447	74702903	110457	-	16924	-1002	ENSMUSG00000029228	Lnx1	ligand of numb-protein X 1	chr13	46204250	46204548	11.1216	chr13	46204292	46204499	6.70253	0.150022	0.0441164
Peak_1792	chr12	90253023	90253332	310	*	Intron (uc007oka.1/18191, intron 16 of 18)	chr12	90724552	90738438	13887	-	13371	485415	ENSMUSG00000007682	Dio2	deiodinase, iodothyronine, type II	chr8	52300582	52300823	9.17229	chr8	52300523	52300850	6.96324	0.150048	0.0441747
Peak_352	chr6	34234617	34234741	125	*	Distal Intergenic	chr6	34155879	34177054	21176	-	58246	-57687	ENSMUSG00000018999	Slc35b4	solute carrier family 35, member B4	chr14	3078456	3078754	13.1254	chr14	3078509	3078681	6.75089	0.150326	0.0442913
Peak_754	chr14	30309818	30310151	334	*	Intron (uc007suu.1/12289, intron 44 of 46)	chr14	30479565	30527056	47492	+	75901	-169747	ENSMUSG00000021962	Dcp1a	DCP1 decapping enzyme homolog A (S. cerevisiae)	chr20	36446086	36446424	9.18088	chr20	36446114	36446348	6.92787	0.150352	0.0443495
Peak_1194	chr9	61780058	61780410	353	*	Distal Intergenic	chr9	61913283	61914510	1228	-	56040	134452	ENSMUSG00000007892	Rplp1	ribosomal protein, large, P1	chr30	33496892	33497256	11.1216	chr30	33496954	33497195	6.70253	0.150579	0.044466
Peak_1027	chr14	33101681	33102000	320	*	Intron (uc007szk.2/545030, intron 39 of 58)	chr14	32959547	33185066	225520	-	545030	83385	ENSMUSG00000051506	Wdfy4	WD repeat and FYVE domain containing 4	chr28	708856	709108	7.49778	chr28	708811	709153	18.0993	0.150676	0.0445242
Peak_1106	chr4	13474324	13474663	340	*	Distal Intergenic	chr4	13743302	13895055	151754	+	12395	-268978	ENSMUSG00000006586	Runx1t1	runt-related transcription factor 1; translocated to, 1 (cyclin D-related)	chr29	37536158	37536508	5.36868	chr29	37536152	37536413	5.74386	0.150921	0.0446408
Peak_597	chr19	6978249	6978670	422	*	Exon (uc008gjt.2/14227, exon 3 of 6)	chr19	6977739	6980461	2723	-	14227	2212	ENSMUSG00000056629	Fkbp2	FK506 binding protein 2	chr18	52817335	52817699	17.2815	chr18	52817272	52817616	5.61843	0.150924	0.0446989
Peak_473	chr8	44774295	44774643	349	*	Distal Intergenic	chr8	44950208	45052257	102050	+	14107	-175913	ENSMUSG00000070047	Fat1	FAT tumor suppressor homolog 1 (Drosophila)	chr16	43995270	43995483	5.22128	chr16	43995312	43995632	5.68602	0.151077	0.0447571
Peak_1343	chr2	68884705	68885125	421	*	Intron (uc008jxs.1/241447, intron 1 of 9)	chr2	68861557	69111290	249734	+	241447	23568	ENSMUSG00000027035	Cers6	ceramide synthase 6	chr36	13334540	13334951	11.6851	chr36	13334714	13334942	6.19111	0.151218	0.0448154
Peak_26	chr18	66179703	66180015	313	*	Intron (uc008ffp.1/320924, intron 9 of 9)	chr18	66219264	66219333	70	-	751558	39630	NA	Mir694	microRNA 694	chr1	16707755	16708081	6.6847	chr1	16707881	16708107	9.82211	0.151323	0.0448736
Peak_1596	chr8	107695210	107695586	377	*	Distal Intergenic	chr8	107580380	107588482	8103	-	17463	-107104	ENSMUSG00000039067	Psmd7	proteasome (prosome, macropain) 26S subunit, non-ATPase, 7	chr5	79668890	79669161	6.12075	chr5	79668818	79669071	5.31134	0.15181	0.044932
Peak_1720	chr18	78547978	78548271	294	*	Intron (uc008fsg.2/27411, intron 20 of 21)	chr18	78146144	78596950	450807	-	27411	48972	ENSMUSG00000024552	Slc14a2	solute carrier family 14 (urea transporter), member 2	chr7	45823379	45823654	11.1361	chr7	45823501	45823718	6.64224	0.152033	0.0449904
Peak_1766	chr14	46673020	46673177	158	*	Distal Intergenic	chr14	46602806	46637423	34618	-	74458	-35754	NA	4933425B07Rik	RIKEN cDNA 4933425B07 gene	chr8	30275947	30276272	6.26001	chr8	30275943	30276198	15.2616	0.152606	0.0450491
Peak_1456	chr11	31366048	31366287	240	*	Intron (uc007iij.1/20856, intron 2 of 2)	chr11	31359441	31370061	10621	-	20856	4013	ENSMUSG00000020303	Stc2	stanniocalcin 2	chr4	39156513	39156758	9.24268	chr4	39156472	39156721	6.76701	0.152886	0.0451079
Peak_1911	chrX	53077435	53077682	248	*	Intron (uc009tet.1/56096, intron 1 of 2)	chrX	53053112	53057190	4079	-	72575	-20492	NA	C430049B03Rik	RIKEN cDNA C430049B03 gene	chrX	105206275	105206557	11.3508	chrX	105206401	105206610	6.70253	0.15336	0.0451669
Peak_465	chr8	25577950	25578028	79	*	Downstream (<1kb)	chr8	25578490	25597496	19007	-	270035	19546	ENSMUSG00000037363	Letm2	leucine zipper-EF-hand containing transmembrane protein 2	chr16	27082618	27082934	10.9192	chr16	27082692	27082941	5.60915	0.153677	0.045226
Peak_204	chr4	84536614	84536910	297	*	Intron (uc008tlg.2/242509, intron 5 of 5)	chr4	84272542	84675086	402545	-	242509	138472	ENSMUSG00000028487	Bnc2	basonuclin 2	chr11	36794628	36794941	11.3234	chr11	36794650	36794904	6.67844	0.15392	0.0452852
Peak_1380	chr1	56645346	56645683	338	*	Distal Intergenic	chr1	56636051	56637451	1401	-	71066	-8232	ENSMUSG00000045336	Hsfy2	heat shock transcription factor, Y linked 2	chr37	8428146	8428462	8.73464	chr37	8428133	8428358	5.64235	0.154225	0.0453445
Peak_1873	chr2	31733705	31734029	325	*	Intron (uc008jdz.3/11350, intron 1 of 11)	chr2	31688537	31804362	115826	+	11350	45492	ENSMUSG00000026842	Abl1	c-abl oncogene 1, non-receptor tyrosine kinase	chr9	53202625	53202887	11.1216	chr9	53202733	53202947	6.4647	0.154343	0.0454629
Peak_650	chr2	18197483	18197718	236	*	Intron (uc008ilm.2/17354, intron 15 of 22)	chr2	18057846	18057903	58	+	102466840	139872	ENSMUSG00000099050	Mir7655	microRNA mir-7655	chr2	11367095	11367338	5.30926	chr2	11367081	11367284	5.8237	0.1544	0.0455812
Peak_283	chr9	85675203	85675555	353	*	Distal Intergenic	chr9	85687360	85749334	61975	-	108837	74131	ENSMUSG00000035941	Ibtk	inhibitor of Bruton agammaglobulinemia tyrosine kinase	chr12	42649160	42649532	7.36958	chr12	42649201	42649384	9.79577	0.154416	0.0456402
Peak_1721	chr18	27830274	27830547	274	*	Distal Intergenic	chr18	28560166	28998176	438011	+	320624	-729892	NA	4930474G06Rik	RIKEN cDNA 4930474G06 gene	chr7	50971815	50972191	11.3349	chr7	50971858	50972115	6.6116	0.154512	0.0456993
Peak_1256	chr16	57686080	57686348	269	*	Intron (uc007znl.1/12837, intron 3 of 3)	chr16	57624256	57754737	130482	-	12837	68657	ENSMUSG00000068196	Col8a1	collagen, type VIII, alpha 1	chr33	6365173	6365439	13.6944	chr33	6365211	6365431	5.8194	0.155106	0.0457586
Peak_200	chr4	83819704	83819982	279	*	Intron (uc008tlc.1/320226, intron 25 of 25)	chr4	83525545	83864670	339126	+	320226	294437	ENSMUSG00000052407	Ccdc171	coiled-coil domain containing 171	chr11	36095424	36095708	10.7208	chr11	36095409	36095665	5.49408	0.1553	0.0458179
Peak_1141	chr7	72332105	72332484	380	*	Distal Intergenic	chr7	72077830	72306595	228766	-	244049	-25889	ENSMUSG00000032776	Mctp2	multiple C2 domains, transmembrane 2	chr3	46109445	46109851	18.9235	chr3	46109486	46109776	6.70253	0.15603	0.0459371
Peak_1203	chr16	73713849	73714137	289	*	Distal Intergenic	chr16	74341990	74342067	78	-	751561	628218	NA	Mir691	microRNA 691	chr31	9240275	9240584	9.43775	chr31	9240328	9240491	5.25708	0.156287	0.0459967
Peak_485	chr12	12966480	12967055	576	*	Distal Intergenic	chr12	12936093	12941836	5744	-	18109	-25219	ENSMUSG00000037169	Mycn	v-myc myelocytomatosis viral related oncogene, neuroblastoma derived (avian)	chr17	11702733	11703340	25.8939	chr17	11702927	11703293	6.9229	0.156481	0.0460565
Peak_1842	chr11	96705377	96705767	391	*	Intron (uc007lce.2/78473, intron 4 of 7)	chr11	96767549	96777555	10007	-	74479	72178	ENSMUSG00000020876	Snx11	sorting nexin 11	chr9	24461762	24462112	13.9589	chr9	24461819	24462099	5.82488	0.157204	0.0461764
Peak_666	chr13	5239235	5239600	366	*	Distal Intergenic	chr13	5855509	5858092	2584	-	71867	618857	NA	1700016G22Rik	RIKEN cDNA 1700016G22 gene	chr2	31152015	31152258	6.3506	chr2	31152148	31152323	6.75089	0.157212	0.0462364
Peak_526	chr2	127850373	127850730	358	*	Promoter (4-5kb)	chr2	127854628	128123892	269265	+	74121	-4255	ENSMUSG00000027380	Acoxl	acyl-Coenzyme A oxidase-like	chr17	35293186	35293554	11.7634	chr17	35293215	35293454	6.9229	0.158121	0.0463566
Peak_476	chr12	26525037	26525212	176	*	Distal Intergenic	chr12	26469215	26479837	10623	+	22169	55997	ENSMUSG00000020638	Cmpk2	cytidine monophosphate (UMP-CMP) kinase 2, mitochondrial	chr17	4426976	4427237	6.01633	chr17	4427001	4427220	5.68602	0.159903	0.0464786
Peak_1857	chr11	82033000	82033373	374	*	Promoter (2-3kb)	chr11	82035577	82037452	1876	+	20296	-2577	ENSMUSG00000035385	Ccl2	chemokine (C-C motif) ligand 2	chr9	39012625	39013010	13.5228	chr9	39012709	39013015	5.68319	0.160575	0.0466013
Peak_888	chr2	143538719	143538986	268	*	Intron (uc008mqd.1/378776, intron 1 of 2)	chr2	143546133	143816282	270150	+	18549	-7414	ENSMUSG00000027419	Pcsk2	proprotein convertase subtilisin/kexin type 2	chr24	5774282	5774578	4.70113	chr24	5774138	5774439	5.54598	0.160825	0.0466627
Peak_35	chr10	19168942	19169319	378	*	Intron (uc007enc.2/100504265, intron 2 of 3)	chr10	19141749	19207947	66199	+	100504265	27570	NA	Gm20139	predicted gene, 20139	chr1	30117832	30118228	11.9319	chr1	30117852	30118150	6.88612	0.160904	0.0467241
Peak_1071	chr7	132133751	132133938	188	*	Intron (uc009kbu.2/55987, intron 12 of 13)	chr7	132042810	132154741	111932	-	55987	20990	ENSMUSG00000030862	Cpxm2	carboxypeptidase X 2 (M14 family)	chr28	33321330	33321517	5.88962	chr28	33321342	33321556	5.78669	0.161229	0.0468469
Peak_63	chr17	12271900	12272162	263	*	Exon (uc008akn.1/26407, exon 3 of 27)	chr17	12227621	12318660	91040	-	26407	46760	ENSMUSG00000014426	Map3k4	mitogen-activated protein kinase kinase kinase 4	chr1	49642055	49642317	10.0799	chr1	49642084	49642246	5.68016	0.161305	0.0469083
Peak_1631	chr5	142380560	142380892	333	*	Distal Intergenic	chr5	142401497	142462015	60519	+	17425	-20937	ENSMUSG00000056493	Foxk1	forkhead box K1	chr6	12940862	12941174	4.67458	chr6	12940938	12941169	5.50481	0.161508	0.0469698
Peak_77	chr10	25437158	25437403	246	*	Intron (uc007erk.2/13822, intron 1 of 19)	chr10	25359798	25523518	163721	+	13822	77605	ENSMUSG00000019978	Epb4.1l2	erythrocyte protein band 4.1-like 2	chr1	69231800	69232131	9.51144	chr1	69231890	69232106	5.23978	0.161591	0.0470312
Peak_853	chr9	116376027	116376347	321	*	Distal Intergenic	chr9	116087695	116175363	87669	-	21813	-200984	ENSMUSG00000032440	Tgfbr2	transforming growth factor, beta receptor II	chr23	14225778	14226166	25.2952	chr23	14225827	14226139	6.24597	0.162199	0.0470929
Peak_1038	chr19	41170448	41170879	432	*	Intron (uc008hlr.1/24087, intron 19 of 20)	chr19	41083981	41206774	122794	-	24087	36326	ENSMUSG00000025013	Tll2	tolloid-like 2	chr28	9860261	9860510	7.46761	chr28	9860115	9860603	6.41122	0.162962	0.0471549
Peak_164	chr17	84510479	84510874	396	*	Promoter (1-2kb)	chr17	84511895	84622142	110248	+	213556	-1416	ENSMUSG00000040852	Plekhh2	pleckstrin homology domain containing, family H (with MyTH4 domain) member 2	chr10	46111863	46112275	18.5516	chr10	46111894	46112173	5.8194	0.163339	0.0472171
Peak_1573	chr8	122661142	122661433	292	*	Intron (uc009ntl.2/12398, intron 11 of 11)	chr8	122625136	122699109	73974	-	12398	37967	ENSMUSG00000006362	Cbfa2t3	core-binding factor, runt domain, alpha subunit 2, translocated to, 3 (human)	chr5	64485193	64485459	6.62319	chr5	64485136	64485462	8.22701	0.163647	0.0473415
Peak_1061	chr19	56499731	56500052	322	*	Distal Intergenic	chr19	56461637	56486729	25093	+	226245	38415	ENSMUSG00000035818	Plekhs1	pleckstrin homology domain containing, family S member 1	chr28	24678316	24678588	7.42965	chr28	24678265	24678586	10.3209	0.163918	0.0474038
Peak_724	chr6	114781386	114781691	306	*	Intron (uc009dhz.2/74244, intron 18 of 18)	chr6	114643097	114860614	217518	+	74244	138594	ENSMUSG00000030314	Atg7	autophagy related 7	chr20	7027957	7028254	6.98443	chr20	7027946	7028251	4.27018	0.16392	0.047466
Peak_1267	chr16	38744085	38744185	101	*	Intron (uc007zfi.3/56375, intron 1 of 6)	chr16	38742259	38769054	26796	+	56375	1926	ENSMUSG00000022793	B4galt4	UDP-Gal:betaGlcNAc beta 1,4-galactosyltransferase, polypeptide 4	chr33	22930328	22930714	14.1823	chr33	22930323	22930539	5.8237	0.164935	0.0475287
Peak_405	chr6	54409356	54409651	296	*	Intron (uc012eme.1/100042056, intron 13 of 13)	chr6	54269681	54430221	160541	-	100042056	20865	ENSMUSG00000073067	9130019P16Rik	RIKEN cDNA 9130019P16 gene	chr14	42610949	42611235	9.57312	chr14	42610992	42611258	5.22373	0.165135	0.0475914
Peak_748	chr14	7819963	7820299	337	*	Intron (uc007sej.1/286940, intron 1 of 5)	chr14	7817957	7951587	133631	+	286940	2342	ENSMUSG00000025278	Flnb	filamin, beta	chr20	32530978	32531242	8.62775	chr20	32530972	32531246	6.88612	0.165189	0.0476541
Peak_1476	chr11	54951987	54952138	152	*	Intron (uc007iyl.3/57783, intron 17 of 18)	chr11	54910787	54962940	52154	-	57783	10953	ENSMUSG00000020400	Tnip1	TNFAIP3 interacting protein 1	chr4	58159403	58159963	8.55435	chr4	58159540	58159823	6.76701	0.165307	0.0477794
Peak_1066	chr19	59892782	59893188	407	*	Distal Intergenic	chr19	59902884	59943654	40771	-	74998	50872	ENSMUSG00000040022	Rab11fip2	RAB11 family interacting protein 2 (class I)	chr28	28404052	28404328	12.083	chr28	28404037	28404284	6.76701	0.165497	0.047842
Peak_533	chr2	129192412	129192789	378	*	Distal Intergenic	chr2	129198773	129211612	12840	+	20515	-6361	ENSMUSG00000027397	Slc20a1	solute carrier family 20, member 1	chr17	36857485	36857917	8.80656	chr17	36857600	36857822	6.79298	0.165789	0.0479674
Peak_128	chr10	115816328	115816560	233	*	Promoter (<=1kb)	chr10	115817284	115849893	32610	+	216350	-956	ENSMUSG00000034127	Tspan8	tetraspanin 8	chr10	12818812	12819064	5.47941	chr10	12818834	12818996	6.56071	0.167438	0.0481568
Peak_1146	chr7	78979107	78979361	255	*	Distal Intergenic	chr7	78913458	78920396	6939	+	57444	65903	ENSMUSG00000039236	Isg20	interferon-stimulated protein	chr3	51896358	51896613	9.84736	chr3	51896439	51896618	5.25663	0.168397	0.0483472
Peak_1774	chr12	77592611	77592963	353	*	Distal Intergenic	chr12	77238104	77475996	237893	+	53618	354859	ENSMUSG00000021065	Fut8	fucosyltransferase 8	chr8	40080365	40080771	14.9827	chr8	40080469	40080769	5.61843	0.168407	0.0484108
Peak_298	chr18	27599643	27599933	291	*	Distal Intergenic	chr18	28560166	28998176	438011	+	320624	-960523	NA	4930474G06Rik	RIKEN cDNA 4930474G06 gene	chr12	67539000	67539176	5.54477	chr12	67538957	67539242	6.68358	0.168844	0.048538
Peak_176	chr11	20653974	20654268	295	*	Downstream (<1kb)	chr11	20685085	20741548	56464	-	216549	87574	ENSMUSG00000049659	Aftph	aftiphilin	chr10	64200467	64200920	13.0933	chr10	64200548	64200852	5.61843	0.170363	0.0487306
Peak_838	chr14	120896650	120896959	310	*	Distal Intergenic	chr14	120911194	120948044	36851	+	70572	-14544	ENSMUSG00000030662	Ipo5	importin 5	chr22	48125987	48126203	5.65476	chr22	48125870	48126107	5.3035	0.170598	0.0487949
Peak_658	chr2	3708744	3709082	339	*	Promoter (4-5kb)	chr2	3713458	3782134	68677	+	66540	-4714	ENSMUSG00000026655	Fam107b	family with sequence similarity 107, member B	chr2	22010513	22010970	11.3508	chr2	22010566	22010875	6.9039	0.170606	0.0488592
Peak_506	chr17	73250363	73251104	742	*	Exon (uc008dni.1/uc008dni.1, exon 1 of 4)	chr17	73107985	73243366	135382	+	225010	143119	ENSMUSG00000054469	Lclat1	lysocardiolipin acyltransferase 1	chr17	24328614	24329105	11.3948	chr17	24328670	24328954	6.81225	0.171961	0.0489888
Peak_655	chr2	12932057	12932175	119	*	Intron (uc008ijt.1/19212, intron 1 of 2)	chr2	12924041	13003453	79413	+	19212	8134	ENSMUSG00000026730	Pter	phosphotriesterase related	chr2	20366590	20366901	5.93696	chr2	20366496	20366714	8.28799	0.172129	0.0490537
Peak_554	chr3	96159940	96160314	375	*	Promoter (2-3kb)	chr3	96161970	96171718	9749	+	194126	-2030	ENSMUSG00000045934	Mtmr11	myotubularin related protein 11	chr17	59225059	59225374	14.8301	chr17	59225000	59225213	5.56599	0.172715	0.0491188
Peak_790	chr7	100288685	100289102	418	*	Intron (uc009ims.1/320452, intron 1 of 3)	chr7	100285520	100319699	34180	+	320452	3582	ENSMUSG00000051048	P4ha3	procollagen-proline, 2-oxoglutarate 4-dioxygenase (proline 4-hydroxylase), alpha polypeptide III	chr21	23996153	23996508	6.06212	chr21	23996250	23996571	10.5898	0.173199	0.0492492
Peak_442	chr8	65446414	65446834	421	*	Distal Intergenic	chr8	65618040	66471637	853598	+	72925	-171626	ENSMUSG00000036469	2001-03-01	membrane-associated ring finger (C3HC4) 1	chr15	60627409	60627847	7.10012	chr15	60627548	60627732	4.24994	0.17328	0.0493144
Peak_1053	chr19	53792272	53792494	223	*	Intron (uc008hwz.2/73713, intron 1 of 13)	chr19	53892231	53929861	37631	+	18569	-99959	ENSMUSG00000024975	Pdcd4	programmed cell death 4	chr28	22090089	22090343	11.3008	chr28	22090160	22090337	6.75089	0.173952	0.0493799
Peak_80	chr13	63068444	63068751	308	*	3' UTR	chr13	62964893	63326096	361204	+	72061	103858	ENSMUSG00000021458	2010111I01Rik	RIKEN cDNA 2010111I01 gene	chr1	71924232	71924676	6.61716	chr1	71924408	71924570	5.80843	0.17564	0.0495119
Peak_1261	chr16	46142610	46142906	297	*	Distal Intergenic	chr16	46035657	46120248	84592	-	84544	-22658	ENSMUSG00000022657	Cd96	CD96 antigen	chr33	16212199	16212493	13.0676	chr33	16212256	16212488	5.56599	0.175684	0.0495781
Peak_1410	chr1	186163584	186164028	445	*	Distal Intergenic	chr1	186087732	186117310	29579	-	226791	-46718	ENSMUSG00000039246	Lyplal1	lysophospholipase-like 1	chr38	14042064	14042498	48.3326	chr38	14042097	14042474	6.70816	0.175789	0.0496443
Peak_664	chr2	11332115	11332349	235	*	Distal Intergenic	chr2	11339489	11344106	4618	+	100503147	-7374	NA	Gm13293	predicted gene 13293	chr2	29595995	29596412	6.52357	chr2	29596049	29596327	5.8237	0.17594	0.0497766
Peak_1738	chr18	63599476	63600042	567	*	Distal Intergenic	chr18	63662801	63692359	29559	-	53382	92883	ENSMUSG00000024583	Txnl1	thioredoxin-like 1	chr7	77194973	77195300	6.39778	chr7	77195009	77195237	5.85256	0.176076	0.0498427
Peak_1773	chr12	76527484	76527837	354	*	Distal Intergenic	chr12	76533134	76533212	79	-	100628604	5728	ENSMUSG00000092738	Mir5135	microRNA 5135	chr8	39107261	39107618	7.08903	chr8	39107346	39107526	4.18775	0.176475	0.049909
Peak_142	chr10	86365681	86365921	241	*	Intron (uc007gnn.2/27204, intron 10 of 13)	chr10	86300412	86349505	49094	+	21859	65509	ENSMUSG00000020044	Timp3	tissue inhibitor of metalloproteinase 3	chr10	30604693	30604858	4.80678	chr10	30604612	30604795	6.2129	0.176849	0.0499753
